# Supplementary material for: Identification of key genes controlling L-ascorbic acid during Jujube (Ziziphus jujuba Mill.) fruit development by integrating transcriptome and metabolome analysis
Source: Front Plant Sci. 2022 Aug 4;13:950103. doi: 10.3389/fpls.2022.950103 (PMC9386341; doi:10.3389/fpls.2022.950103)
Supplement: Supplementary file 1 [file Data_Sheet_1.xls]

## Sheet: Table S1
	Table S1 Primers used for qRT-PCR in this study.
Gene ID	Gene sympol	Foward (5'-3')	Reverse (5'-3')
LOC107430170	MDHAR	ACCCTGACGACAAATTCTGG	CTTCCTTGCCTTCTCCAGTG
LOC107422761	AO	GCCGGTGACTACACCATTCT	TTTTGCAACCCAACATTTGA
LOC107415953	APX	CATCCTTTCTTCCCCAATGA	TTGACCCACTGTTTCCATCA
LOC107433785	GalLDH	CCATTCAGTGCGTTGAGAGA	GTTTGAATTTTGGGGGACCT
LOC107434858	GPP	TTGTGTGCATCTCCATTGGT	CGTTTTGTTCCTGCCTCAGT
LOC107413123	GME	AGATGTGGGGAGATGGACTG	CCAGGAATATGGTGGATTGG
LOC107432793	MIOX	GGCAAAGGAAAATGGAACAA	TCTGAGCTTTGCTGGGAAAT
LOC107406320	bZIP9	CTCGTGAACCTTCGGATGAT	TTCTGCCAGATGTGCTTGTC
LOC107403759	MYB62	GGCAACAGCTTCATCCATTT	TCTTGCAATGCTGTGCTTTT
LOC107404975	ERF17	CCCTTTACTGTTTGCGTGGT	TGGACTGTTCCACTCCCTTC
LOC107404288	IAA27	CTGAGAGCCGTTTGATGGAT	TTACTCCCACGGGACATCAC
LOC107403723	YAB1	ATCAAGGACGAGATCCAACG	ACACCAACATTAGCCGAAGC
LOC107421670	GBF4	TTCGGATCTAGCGAGACGTT	GGGATTTGCGTCGTAGACAT
LOC107424569	bZIP44	CTCGTCAGGTTCGGAAGAAG	AGAGCTGGGTGGTGATGTTC
EU916200.1	UBQ	TGGATGATTCTGGCAAAG	GTAATGGCGGTCAAAGTG

## Sheet: Table S2
Table S2 The information of the all identified differentially accumulated metabolites.
Index	Q1 (Da)	Q3 (Da)	Molecular Weight (Da)	Formula	Ionization model	Compounds	Class I	Class II	CAS	ST1-1	ST1-2	ST1-3	ST2-1	ST2-2	ST2-3	ST3-1	ST3-2	ST3-3	ST4-1	ST4-2	ST4-3	ST5-1	ST5-2	ST5-3
pme0010	106	60	105.043	C3H7NO3	[M+H]+	L-Serine	Amino acids and derivatives	Amino acids and derivatives	56-45-1	211190	174560	194100	387760	471950	384720	552020	474740	640070	642740	582860	167050	509460	453230	476520
pme0006	116.07	70.1	115.063	C5H9NO2	[M+H]+	L-Proline	Amino acids and derivatives	Amino acids and derivatives	147-85-3	35752	35752	42557	154080	172270	199140	9534300	8542700	9344700	7496300	6549900	12351000	10797000	10301000	9314800
mws0256	118.09	72.1	117.079	C5H11NO2	[M+H]+	L-Valine	Amino acids and derivatives	Amino acids and derivatives	72-18-4	4273900	4273900	4063200	4912800	4520400	4950000	12674000	11984000	12084000	12245000	11922000	10168000	13166000	12544000	12165000
mws0230	120.07	74	119.058	C4H9NO3	[M+H]+	L-Threonine	Amino acids and derivatives	Amino acids and derivatives	72-19-5	221230	221230	177070	334080	615460	394960	309350	292850	366230	403620	325500	225820	270530	454700	321940
pmf0470	132.07	73	131.058	C5H9NO3	[M+H]+	cis-4-Hydroxy-D-proline	Amino acids and derivatives	Amino acids and derivatives	2584-71-6	7423100	7423100	5466900	7103300	8246400	6729200	1253900	1153400	984500	1144800	1516100	1050100	1571900	1072800	1325000
mws0712	130.05	86	131.058	C5H9NO3	[M-H]-	N-Propionylglycine	Amino acids and derivatives	Amino acids and derivatives	21709-90-0	890980	890980	774690	570090	536650	628330	123190	128190	123960	124460	107860	114660	88794	137040	92249
mws1587	132.1	86	131.095	C6H13NO2	[M+H]+	L-Norleucine*	Amino acids and derivatives	Amino acids and derivatives	327-57-1	7249400	7249400	8483600	7292400	5781000	6281600	17097000	20573000	20376000	23939000	18097000	17009000	19770000	18454000	20645000
mws0258	132.1	86	131.095	C6H13NO2	[M+H]+	L-Isoleucine*	Amino acids and derivatives	Amino acids and derivatives	73-32-5	6677500	6677500	8165100	6547200	6161800	6653500	17998000	20509000	19307000	22945000	18764000	16845000	20513000	19237000	20905000
pme2527	133	116	132.09	C5H12N2O2	[M+H]+	L-Ornithine	Amino acids and derivatives	Amino acids and derivatives	70-26-8	35002	35002	33136	63728	49925	42208	41353	41183	9	9	9	9	9	9	9
Zmdp000972	136.04	91.05	135.035	C4H9NO2S	[M+H]+	S-Methyl-L-cysteine	Amino acids and derivatives	Amino acids and derivatives	1187-84-4	181300	181300	154430	72415	49320	83775	25626	31308	27500	57770	48737	45143	34629	41734	47954
pme1002	138.09	103	137.084	C8H11NO	[M+H]+	L-Tyramine	Amino acids and derivatives	Amino acids and derivatives	51-67-2	1850100	1850100	2101000	864660	709890	773330	475260	488930	488960	498770	370510	355890	544950	516560	507420
MWSmce585	104.07	59.01	139.58	C4H10ClNO2	[M+H]+	Methyl 3-aminopropanoate (hydrochloride)	Amino acids and derivatives	Amino acids and derivatives	3196-73-4	998920	998920	976900	414740	347860	474320	73045	53307	65542	47891	66371	60103	60725	42295	49232
mws1050	148.06	88	147.053	C5H9NO4	[M+H]+	O-Acetylserine	Amino acids and derivatives	Amino acids and derivatives	5147-00-2	153430	153430	182890	212170	205960	201080	53150	62905	70389	90403	48429	59718	36475	52087	48099
mws0254	156.08	110	155.069	C6H9N3O2	[M+H]+	L-Histidine	Amino acids and derivatives	Amino acids and derivatives	71-00-1	539180	539180	491260	171450	194350	175070	811340	801310	812150	810800	802880	872590	1220500	1093100	1272500
Zmyn000155	173.11	131.08	174.1	C7H14N2O3	[M-H]-	N-α-Acetyl-L-ornithine	Amino acids and derivatives	Amino acids and derivatives	-	131660	131660	131470	53990	67402	74210	230010	238380	188740	380510	387190	283180	233830	369130	270500
mws0260	175.12	116	174.112	C6H14N4O2	[M+H]+	L-Arginine	Amino acids and derivatives	Amino acids and derivatives	74-79-3	1152900	1152900	1179000	727550	805850	708090	3884800	4466300	4170000	4744400	4871900	5327100	5550800	4801900	5368200
pme0008	176.1	113	175.096	C6H13N3O3	[M+H]+	L-Citrulline	Amino acids and derivatives	Amino acids and derivatives	372-75-8	95066	95066	76519	135800	227920	160110	93523	73355	51468	74750	57836	35983	47443	97070	54591
pmb0468	178	161	177.046	C6H11NO3S	[M+H]+	N-Formyl-L-Methionine	Amino acids and derivatives	Amino acids and derivatives	4289-98-9	159670	159670	277140	67438	28001	50058	13477	27189	16542	52163	38539	51430	27688	10971	10904
mws0250	182.08	136.1	181.074	C9H11NO3	[M+H]+	L-Tyrosine	Amino acids and derivatives	Amino acids and derivatives	60-18-4	6808300	6808300	5390300	3115600	2178700	2890800	1063500	1137600	1130200	2016000	2015800	1488700	1589800	1307300	1444000
mws0736	189.12	86	188.116	C8H16N2O3	[M+H]+	N-Glycyl-L-leucine*	Amino acids and derivatives	Amino acids and derivatives	869-19-2	88417	88417	85547	59420	50390	55049	16615	13811	12460	22617	14049	14139	10043	11852	11183
mws5041	189.12	86.1	188.116	C8H16N2O3	[M+H]+	L-Glycyl-L-isoleucine*	Amino acids and derivatives	Amino acids and derivatives	19461-38-2	104650	104650	122050	70937	71106	60930	15946	12607	14563	27786	15897	15975	15994	12383	13014
pme3388	189.13	144	188.127	C7H16N4O2	[M+H]+	Homoarginine	Amino acids and derivatives	Amino acids and derivatives	156-86-5	13485	13485	12533	6406.9	8294	8342.6	59875	46559	42876	35731	48524	52834	67832	59067	81902
Zmdp000292	189.14	70.07	188.127	C7H16N4O2	[M+H]+	Arginine methyl ester	Amino acids and derivatives	Amino acids and derivatives	-	86325	86325	88553	49609	76628	39332	411200	308790	322570	368770	324960	493150	458860	422980	504280
Zmjp000182	189.13	70.07	188.127	C7H16N4O2	[M+H]+	N-Monomethyl-L-arginine	Amino acids and derivatives	Amino acids and derivatives	17035-90-4	79358	79358	78170	64954	51888	79085	361480	336030	367390	325500	298190	423520	520360	433430	454930
Zmzp000145	189.16	84.08	188.152	C9H20N2O2	[M+H]+	Trimethyllysine	Amino acids and derivatives	Amino acids and derivatives	23284-33-5	547950	547950	477410	418630	453250	429770	1214500	1204900	1036200	1088500	859490	1090500	1394800	1354900	1440700
pme0075	188.06	128	189.064	C7H11NO5	[M-H]-	N-Acetyl-L-glutamic acid	Amino acids and derivatives	Amino acids and derivatives	1188-37-0	42377	42377	18769	21264	20250	26132	7697.8	10596	10047	10226	10720	20433	9207.9	12699	11112
NK10251888	203.15	70.07	202.143	C8H18N4O2	[M+H]+	NG,NG-Dimethyl-L-arginine	Amino acids and derivatives	Amino acids and derivatives	30315-93-6	118370	118370	116560	89708	82612	126140	229570	186220	188280	150160	156020	183050	235990	222840	275350
mws0282	203.08	116.05	204.09	C11H12N2O2	[M-H]-	L-Tryptophan	Amino acids and derivatives	Amino acids and derivatives	73-22-3	3009400	3009400	3067500	345520	353790	367910	84163	83173	95380	194250	255600	220530	445000	660100	415590
pme1228	221.09	204	220.085	C11H12N2O3	[M+H]+	5-Hydroxy-L-tryptophan	Amino acids and derivatives	Amino acids and derivatives	56-69-9	51344	51344	37124	8367.4	10411	13186	11403	12353	11304	10624	7190.9	9510.7	10382	9351.5	15232
mws5042	223.11	120.09	222.1	C11H14N2O3	[M+H]+	L-Glycyl-L-phenylalanine	Amino acids and derivatives	Amino acids and derivatives	721-66-4	130750	130750	147870	82512	94332	98620	12590	12918	8928.9	14435	20378	20722	9758.3	19649	12055
MWS4296	223.11	120.08	222.1	C11H14N2O3	[M+H]+	Glycylphenylalanine	Amino acids and derivatives	Amino acids and derivatives	-	143670	143670	138990	96047	80287	83259	11467	12003	8226.1	22871	25594	23121	10401	11463	13589
pmb2591	245.09	203.2	246.1	C13H14N2O3	[M-H]-	N-Acetyl-L-Tryptophan	Amino acids and derivatives	Amino acids and derivatives	1218-34-4	41131	41131	42010	13162	14917	15503	9859	11860	10745	6233.9	8900.3	7056.1	8859.6	9045.5	9759.8
mws0124	247.11	130	246.1	C13H14N2O3	[M+H]+	N-(3-Indolylacetyl)-L-alanine	Amino acids and derivatives	Amino acids and derivatives	57105-39-2	18746	18746	24090	9686.7	8672.2	9390	1557.9	9	916.88	2069.8	9	1990	9	1077	659.43
Zmdp001647	247.13	184.1	246.122	C10H18N2O5	[M+H]+	γ-Glutamyl-L-valine	Amino acids and derivatives	Amino acids and derivatives	-	105700	105700	104460	50223	57638	48817	248110	247490	256740	277230	259870	260130	345630	347780	319010
pme2563	249.06	128	250.062	C8H14N2O5S	[M-H]-	γ-Glu-Cys	Amino acids and derivatives	Amino acids and derivatives	636-58-8	9	9	9	9	9	9	83689	76565	66517	34947	65887	59782	70282	104780	66089
Zmdp002216	261.14	86.1	260.137	C11H20N2O5	[M+H]+	L-γ-Glutamyl-L-leucine	Amino acids and derivatives	Amino acids and derivatives	2566-39-4	70690	70690	78083	33632	38149	37506	376120	353220	351910	307700	298160	297480	379580	345010	324280
MWSmce356	275.07	114.02	274.25	C5H14N4O7S	[M+H]+	L-Canavanine sulfate	Amino acids and derivatives	Amino acids and derivatives	2219-31-0	34372	34372	33788	31311	44594	47906	139010	127380	126350	85231	89123	63006	120380	85238	77442
Zmdp001663	279.1	133.03	278.094	C10H18N2O5S	[M+H]+	γ-glutamylmethionine	Amino acids and derivatives	Amino acids and derivatives	17663-87-5	12678	12678	16684	11283	17894	20727	8731.9	8763.1	6820.6	7187.6	9511.8	7935	10520	12561	14983
Zmdn001564	293.11	164.07	294.122	C14H18N2O5	[M-H]-	γ-Glutamylphenylalanine	Amino acids and derivatives	Amino acids and derivatives	7432-24-8	12467	12467	16733	5628.9	5692.6	5946.5	27953	34468	25406	19976	28207	19802	30146	37441	23972
pme1086	306.08	143	307.084	C10H17N3O6S	[M-H]-	Glutathione reduced form	Amino acids and derivatives	Amino acids and derivatives	70-18-8	167270	167270	141670	195670	282020	228750	40565	15897	17990	23067	32460	50358	40102	27168	27529
Zmdp001857	311.12	165.05	310.116	C14H18N2O6	[M+H]+	γ-Glutamyltyrosine	Amino acids and derivatives	Amino acids and derivatives	7432-23-7	149830	149830	164470	30540	30180	32113	93656	92234	91975	89675	92897	80505	180710	182660	160910
mws0582	322.11	130	321.099	C11H19N3O6S	[M+H]+	S-(Methyl)glutathione	Amino acids and derivatives	Amino acids and derivatives	2922-56-7	180050	180050	108220	409560	273110	410740	2318600	2365600	2381700	2364300	2077600	1243200	2498200	1366900	2084200
pme2074	322.4	129.7	323.21	C18H29NO4	[M-H]-	(-)-Jasmonoyl-L-Isoleucine	Amino acids and derivatives	Amino acids and derivatives	120330-93-0	12810	12810	9997	12387	8258.4	10493	9	9	9	9	9	9	9	9	9
pmb0464	458.1	116.3	457.143	C16H27NO14	[M+H]+	L-Aspartic acid-O-diglucoside	Amino acids and derivatives	Amino acids and derivatives	-	56611	56611	42969	497000	655970	712800	66691000	63966000	59138000	50489000	50777000	103560000	65528000	71616000	59248000
HJAP172	535.32	148.11	534.32	C31H42N4O4	[M+H]+	Scutianine C	Amino acids and derivatives	Amino acids and derivatives	53766-26-0	3113300	3113300	3466700	2751500	2275900	2174500	628400	586750	628940	402400	385590	447350	314540	270320	310460
mws4134	611.14	306.08	612.152	C20H32N6O12S2	[M-H]-	Oxiglutatione	Amino acids and derivatives	Amino acids and derivatives	27025-41-8	117410	117410	130670	73009	59155	72422	9	9	9	9	9	9	9	9	9
pmb2640	199.17	199.17	200.178	C12H24O2	[M-H]-	Dodecanoic acid (Lauric acid)	Lipids	Free fatty acids	143-07-7	251090	251090	249980	103200	106910	112020	450760	478070	472210	475400	474640	476100	494010	579720	470230
pmb2643	225.19	207	226.193	C14H26O2	[M-H]-	Myristoleic acid	Lipids	Free fatty acids	544-64-9	9	9	9	9	9	1511.2	19260	19672	18010	19994	19015	21462	14500	22726	17900
mws0119	227.2	227.2	228.209	C14H28O2	[M-H]-	Myristic Acid	Lipids	Free fatty acids	544-63-8	5519500	5519500	4905300	2777300	3200500	3019700	7466000	6913000	6735500	6589600	6419900	6989200	7068200	8198500	7626400
mws0361	253.22	235.19	254.225	C16H30O2	[M-H]-	Palmitoleic Acid	Lipids	Free fatty acids	373-49-9	1903.8	1903.8	1771.5	5827.5	5204.7	4040.9	11957	13877	12209	12308	11083	11954	11703	14345	15723
Lmcn009122	253.22	235.21	254.225	C16H30O2	[M-H]-	(7Z)-Hexadecenoic acid	Lipids	Free fatty acids	2416-19-5	2203.1	2203.1	1793.8	16057	16964	18715	46720	50292	48341	43105	43802	50381	45027	55700	48782
mws0383	267.23	267.23	268.24	C17H32O2	[M-H]-	10-Heptadecenoic Acid	Lipids	Free fatty acids	29743-97-3	69720	69720	72120	10984	12551	6761.9	9294.5	6216.5	9365.7	6432.5	8866.8	8227.4	5636.8	11183	7056.5
pmb1574	277.2	93	276.209	C18H28O2	[M+H]+	9,12-Octadecadien-6-Ynoic Acid	Lipids	Free fatty acids	61481-29-6	11215	11215	16521	16423	21284	20701	37360	38405	42555	42376	41785	44934	71926	77923	75382
Lmbn005923	277.22	59.01	278.225	C18H30O2	[M-H]-	Crepenynic acid	Lipids	Free fatty acids	2277-31-8	20148	20148	23603	33666	31841	35324	11037	12897	12237	11577	11665	14092	13241	14155	11698
pmb1650	279.2	149.4	278.225	C18H30O2	[M+H]+	Octadeca-11E,13E,15Z-trienoic acid	Lipids	Free fatty acids	25575-00-2	8054900	8054900	7876600	13742000	14541000	13614000	2914100	2890000	2677500	2870300	2912500	2831500	3662100	3550700	3618100
mws0367	277.22	277.22	278.225	C18H30O2	[M-H]-	α-Linolenic Acid	Lipids	Free fatty acids	463-40-1	12605000	12605000	13769000	19295000	19041000	19764000	7787400	7835500	7237200	7478100	7235200	7577500	7492700	8854400	7522300
mws1491	279.23	279.23	280.24	C18H32O2	[M-H]-	Linoleic acid	Lipids	Free fatty acids	60-33-3	1483200	1483200	1493600	1879100	1558300	2191400	797670	906380	855720	821010	832940	752530	707090	1163500	798230
mws2623	281.25	281.25	282.256	C18H34O2	[M-H]-	11-Octadecanoic acid(Vaccenic acid)	Lipids	Free fatty acids	506-17-2	846830	846830	807210	1639500	1789600	1963400	2173000	2532800	2353400	2259400	2142500	2422100	2367500	2498800	2600800
mws1489	283.26	283.26	284.272	C18H36O2	[M-H]-	Stearic Acid	Lipids	Free fatty acids	-	46686	46686	34781	49224	42663	42612	17110	23905	20599	21689	23166	23249	16955	14661	22126
pmn001686	287.22	241.22	288.23	C16H32O4	[M-H]-	10,16-Dihydroxypalmitic acid	Lipids	Free fatty acids	3233-90-7	13807	13807	13899	18034	20069	22515	10175	9904.9	10061	10720	12575	10610	11099	14425	13297
MWSmce689	293.25	95.09	292.46	C19H32O2	[M+H]+	Methyl linolenate	Lipids	Free fatty acids	301-00-8	173000	173000	212560	182320	164850	176720	20810	23176	19616	16603	17938	18408	18240	15307	18014
Zmyn004732	293.21	185.12	294.219	C18H30O3	[M-H]-	2R-hydroxy-9Z,12Z,15Z-octadecatrienoic acid	Lipids	Free fatty acids	-	4664.3	4664.3	5880.1	8228.5	7832.3	8088.1	7979.7	8265.1	7237.3	8429.7	9155.3	8651.9	13802	27546	17738
mws0131	297.32	251.14	296.308	C20H40O	[M+H]+	Phytol	Lipids	Free fatty acids	7541-49-3	9	9	9	9	9	9	9	9	2436.9	2016.8	1902.9	2176.9	9	9	9
pmn001610	307.26	307.3	308.272	C20H36O2	[M-H]-	Eicosadienoic acid	Lipids	Free fatty acids	5598-38-9	27479	27479	31257	36930	42007	46463	13092	15857	15213	19652	10209	15265	14881	14643	16844
Zmzn003953	309.2	227.2	310.214	C18H30O4	[M-H]-	13(s)-hydroperoxy-(9z,11e,15z)-octadecatrienoic acid	Lipids	Free fatty acids	67597-26-6	236190	236190	181200	124410	123500	124260	274540	286890	272540	301650	267000	258770	279320	357740	290730
Hmqp006221	311.26	279.32	310.25	C19H34O3	[M+H]+	13-Hydroxy-9Z,11E-octadecadienoic acid	Lipids	Free fatty acids	18104-45-5	9	9	9	3915.5	3327.8	3590	3260.9	5112.1	3768.2	3585.1	2090.2	4318.7	2411.4	2053.6	2011.3
Rfmb087	311.22	293.21	312.23	C18H32O4	[M-H]-	9-Hydroxy-13-oxo-10-octadecenoic Acid	Lipids	Free fatty acids	-	3718.1	3718.1	2103.1	3355.7	4377.2	5000.7	15895	18940	17692	19801	22775	20742	29610	42323	31137
pmb2804	311.1	171.3	312.23	C18H32O4	[M-H]-	13S-Hydroperoxy-9Z,11E-octadecadienoic acid	Lipids	Free fatty acids	33964-75-9	2006.9	2006.9	1501.5	2219.2	2491	1582.2	8816.5	10949	9064.5	10358	11014	9978	14429	27629	17504
Lmbn005287	311.22	249.22	312.23	C18H32O4	[M-H]-	7S,8S-DiHODE; (9Z,12Z)-(7S,8S)-Dihydroxyoctadeca-9,12-dienoic acid	Lipids	Free fatty acids	143288-65-7	12030	12030	11460	21201	18647	20075	93626	92695	92552	103020	97927	89953	101490	134920	115570
Lmbn005487	313.24	251.24	314.246	C18H34O4	[M-H]-	12,13-DHOME; (9Z)-12,13-Dihydroxyoctadec-9-enoic acid	Lipids	Free fatty acids	263399-35-5	39572	39572	43755	28545	28018	27845	119730	104520	107980	105300	92582	92924	91547	115480	99542
Hmqp006023	326.27	309.27	324.266	C20H36O3	[M+H]+	Ethyl 9-Hydroxy-10,12-octadecadienoic acid	Lipids	Free fatty acids	-	2391.7	2391.7	2135.4	841.06	994.17	1150.1	2369.9	2353.4	1860.8	2099.3	1019.1	1104.2	1557.6	1284.1	1211
pmn001691	327.22	291.2	328.225	C18H32O5	[M-H]-	9,12,13-Trihydroxy-10,15-octadecadienoic acid	Lipids	Free fatty acids	-	8881.9	8881.9	8585.9	5853.1	6164.9	7159.9	5624.7	5997.4	5820.1	5607	4786.7	5303.1	13739	17771	16101
pmn001694	329.23	229.15	330.241	C18H34O5	[M-H]-	9,10,13-Trihydroxy-11-Octadecenoic Acid	Lipids	Free fatty acids	29907-57-1	29156	29156	30971	25838	27125	28447	32659	33627	36344	38143	38422	34332	76119	102420	76066
Lmyn007622	331.25	157.12	332.256	C18H36O5	[M-H]-	9,10,18-Trihydroxystearic acid	Lipids	Free fatty acids	496-86-6	2026.5	2026.5	2063.7	3660.2	4185.5	3486	1862.7	1024.9	1866.7	1071.2	1916.8	1096.7	1586.1	2442.9	2011.3
Lmhp011562	353.27	261.22	352.261	C21H36O4	[M+H]+	1-α-Linolenoyl-glycerol*	Lipids	Glycerol ester	-	43081	43081	53756	141630	128050	132060	28394	29845	25754	32694	28337	31787	30764	24563	28852
Lmhp011388	353.27	261.22	352.261	C21H36O4	[M+H]+	2-α-Linolenoyl-glycerol*	Lipids	Glycerol ester	55268-58-1	40929	40929	54052	155690	141880	163080	30720	1364.4	29781	31016	29031	34633	35083	29647	30103
Lmhp112042	355.28	263.24	354.277	C21H38O4	[M+H]+	1-Linoleoylglycerol*	Lipids	Glycerol ester	2277-28-3	26990	26990	31903	63658	57213	57881	11736	10287	10891	10606	9176.8	11292	10719	8533.6	8384.3
Lmhp012042	355.28	263.24	354.277	C21H38O4	[M+H]+	2-Linoleoylglycerol*	Lipids	Glycerol ester	3443-82-1	28483	28483	36053	59339	55022	54505	10004	10458	10733	10660	9295.2	10166	9444	7725.6	8625.4
pmb0296	357.3	265.4	356.293	C21H40O4	[M+H]+	1-Oleoyl-Sn-Glycerol	Lipids	Glycerol ester	129784-87-8	16295	16295	16358	5459.5	5619.6	6094.5	17190	19590	18230	10798	13524	11342	33116	28278	33680
Lmhp009526	515.32	261.22	514.314	C27H46O9	[M+H]+	2-α-Linolenoyl-glycerol-1-O-glucoside*	Lipids	Glycerol ester	-	7113.5	7113.5	7249.1	1630	1672.6	947.52	6541	3946.4	6483.8	3373.8	2794.3	3436.7	11912	7074.8	11206
Lmhp009773	515.32	261.22	514.314	C27H46O9	[M+H]+	1-α-Linolenoyl-glycerol-3-O-glucoside*	Lipids	Glycerol ester	-	6628.7	6628.7	4502.4	1099.7	1716.1	2444.3	3821.5	6240.3	4415.8	3587.1	3153.8	2421.9	9356.6	6185.1	10688
Hmyp007792	636.41	495.4	635.414	C32H62NO9P	[M+H]+	PE(oxo-11:0/16:0)	Lipids	Glycerol ester	-	3107	3107	2141	13414	12749	12716	10973	9428.4	8781.6	5596.1	6127.2	6388.3	8136.7	8215.2	7246.1
Lmhp008513	677.37	261.22	676.367	C33H56O14	[M+H]+	2-α-Linolenoyl-glycerol-1,3-di-O-glucoside*	Lipids	Glycerol ester	-	8229	8229	11009	2638.3	3747.3	5074.4	2677.3	4056.8	3203.6	3583.6	1034.3	4840.8	4784.1	6690.4	7339.3
Lmhp009190	679.39	263.24	678.383	C33H58O14	[M+H]+	2-Linoleoylglycerol-1,3-di-O-glucoside	Lipids	Glycerol ester	-	2533.1	2533.1	3391.6	9	1147.9	9	9	9	9	9	618.93	9	9	9	569.79
Hmyp007589	784.47	643.46	783.466	C41H70NO11P	[M+H]+	PE(18:3/18:3+O3)	Lipids	Glycerol ester	-	79558	79558	50519	80066	73492	76658	31120	31448	22844	20685	16898	20472	26298	20873	18682
pmb2165	412.25	184.07	411.239	C18H38NO7P	[M+H]+	LysoPC 10:0	Lipids	LPC	22248-63-1	9	9	9	9	9	9	3180.2	2850	2771.4	5077.7	5053.1	4878.9	2746.5	2500.6	2897.3
pmb0862	440.28	184.07	439.27	C20H42NO7P	[M+H]+	LysoPC 12:0	Lipids	LPC	20559-18-6	10471	10471	12360	6181	7019.3	7878.3	228110	225970	238230	279930	272740	278000	288010	286840	283800
pmd0130	468.31	184.07	467.301	C22H46NO7P	[M+H]+	LysoPC 14:0	Lipids	LPC	20559-16-4	85133	85133	78671	80849	77904	81930	285980	267930	275150	364770	346230	381420	377070	376300	343230
pmb2319	482.32	184.07	481.317	C23H48NO7P	[M+H]+	LysoPC 15:0*	Lipids	LPC	108273-89-8	191910	191910	183310	150590	143430	143880	42856	41833	43326	49730	41193	46583	55896	51596	59851
Lmhp009129	482.32	184.07	481.317	C23H48NO7P	[M+H]+	LysoPC 15:0(2n isomer)*	Lipids	LPC	-	16459	16459	11777	25882	25047	26529	10614	10267	10137	16844	13650	15880	12593	8307	13688
pma1303	492.31	184.07	491.301	C24H46NO7P	[M+H]+	LysoPC 16:2*	Lipids	LPC	-	9	9	9	41933	41377	39201	236040	232670	228760	186190	184450	182800	306350	284020	305540
pmb0863	492.31	184.07	491.301	C24H46NO7P	[M+H]+	LysoPC 16:2(2n isomer)*	Lipids	LPC	-	9	9	9	35256	35741	35552	216050	206950	228580	177980	169210	190910	302630	256810	299480
pmp001270	494.32	184.07	493.317	C24H48NO7P	[M+H]+	LysoPC 16:1*	Lipids	LPC	76790-27-7	7665.6	7665.6	6761.5	116430	109080	109910	788000	794510	846120	663790	687550	689460	1150800	1024200	1202300
Lmhp008833	494.32	184.07	493.317	C24H48NO7P	[M+H]+	LysoPC 16:1(2n isomer)*	Lipids	LPC	-	7115.5	7115.5	6422.4	109630	114270	101570	792540	811210	834640	696400	721440	674600	1169500	1059300	1203200
Lmhp008718	506.32	184.07	505.317	C25H48NO7P	[M+H]+	LysoPC 17:2	Lipids	LPC	-	17821	17821	17476	24436	18773	24160	6704.8	6942.6	5191.9	3691.2	5835.7	4458.6	8398.5	6210.7	6209.3
Lmhp009590	508.34	184.07	507.332	C25H50NO7P	[M+H]+	LysoPC 17:1	Lipids	LPC	-	79759	79759	79373	108980	93172	103630	122870	128160	134480	95294	96768	98510	211170	182680	217760
pmb0865	518.32	184.07	517.317	C26H48NO7P	[M+H]+	LysoPC 18:3(2n isomer)*	Lipids	LPC	-	746190	746190	746510	525680	486640	517070	149560	148270	153100	137280	140130	139740	163470	171370	175300
pmb0854	518.32	184.07	517.317	C26H48NO7P	[M+H]+	LysoPC 18:3*	Lipids	LPC	-	750350	750350	755420	550950	490480	478570	142010	137820	140400	141530	146110	133150	166880	167680	167040
pmp001273	520.34	184.07	519.332	C26H50NO7P	[M+H]+	LysoPC 18:2*	Lipids	LPC	-	3039000	3039000	2853200	1758100	1750900	1847400	544000	593770	570570	507810	544800	507440	616600	651030	614170
pmp001251	520.34	184.07	519.332	C26H50NO7P	[M+H]+	LysoPC 18:2(2n isomer)*	Lipids	LPC	-	13147000	13147000	12930000	11800000	11035000	11310000	2741700	2916000	2966900	2487100	2405900	2734800	3561700	3399400	3420500
Lmhp007598	534.36	184.07	533.348	C27H52NO7P	[M+H]+	LysoPC 19:2(2n isomer)	Lipids	LPC	-	8803.2	8803.2	10315	7654.7	8499.4	8881.4	2287.5	2957.7	2223.3	2568.6	2552.3	2838.9	3274.1	3697.6	4217.1
Lmhp009890	546.36	184.07	545.348	C28H52NO7P	[M+H]+	LysoPC 20:3	Lipids	LPC	1199257-41-4	18006	18006	19636	7879.4	11023	8728.4	1912.8	1572.7	1954.4	1426.9	1539.9	1912.3	2721	2641.7	3479.7
pmd0147	548.37	184.07	547.364	C28H54NO7P	[M+H]+	LysoPC 20:2*	Lipids	LPC	-	50313	50313	49651	21484	18334	19921	2002.5	2437	2969.1	2279.6	2356.5	3791.1	2827.2	2964.8	2962.3
Lmhp011549	550.39	184.07	549.379	C28H56NO7P	[M+H]+	LysoPC 20:1	Lipids	LPC	-	529630	529630	481480	219040	190210	216950	75216	65730	65794	47270	46545	48832	83983	64600	75868
pmd0142	552.4	184.07	551.395	C28H58NO7P	[M+H]+	LysoPC 20:0(2n isomer)	Lipids	LPC	-	18761	18761	16899	8019.4	7655.5	8464.6	2763.2	3414.7	2584.9	1870.2	2376	2489.9	2906.8	3361.1	3162.1
Lmhp008337	426.26	285.24	425.254	C19H40NO7P	[M+H]+	LysoPE 14:0(2n isomer)*	Lipids	LPE	-	1184.7	1184.7	776.24	1826.9	1170.6	1289	3665.1	4225.6	3175.5	3645.8	3869.5	5977	4611	4349.9	5573.8
pmb0864	426.26	285.24	425.254	C19H40NO7P	[M+H]+	LysoPE 14:0*	Lipids	LPE	-	17053	17053	19189	22151	20553	21927	61032	59643	61354	72469	70197	76801	87009	86035	81155
Lmhp008273	438.26	297.24	437.254	C20H40NO7P	[M+H]+	LysoPE 15:1(2n isomer)*	Lipids	LPE	-	9	9	9	9	9	9	10877	9925.8	11822	7965.7	8137.3	8465.1	29289	25821	28853
Lmhp008440	438.26	297.24	437.254	C20H40NO7P	[M+H]+	LysoPE 15:1*	Lipids	LPE	-	9	9	1509.8	2237.3	2225.3	1525.1	4205.3	2803.9	3724.8	1671	2525.8	4061	6701.9	5252.5	6399.5
Lmhp009187	440.28	299.26	439.27	C20H42NO7P	[M+H]+	LysoPE 15:0*	Lipids	LPE	-	61680	61680	59309	39724	42688	43360	15800	13105	15239	17147	12803	13955	17833	15757	18461
Lmhp007836	448.25	307.23	447.239	C21H38NO7P	[M+H]+	LysoPE 16:3	Lipids	LPE	-	9	9	9	9	9	9	757.54	551.3	9	9	9	599.71	1203.8	928.13	1129.2
Lmhp008763	452.28	311.26	451.27	C21H42NO7P	[M+H]+	LysoPE 16:1(2n isomer)*	Lipids	LPE	-	9	9	9	7850.1	9763.8	10129	170980	172970	162860	117860	118100	133020	265100	218530	262010
Lmhp009034	452.28	311.26	451.27	C21H42NO7P	[M+H]+	LysoPE 16:1*	Lipids	LPE	-	9	9	9	9212.4	7910.7	8016.1	152470	146170	151230	116220	109910	115260	254280	215630	258150
Lmhp009464	466.29	325.27	465.286	C22H44NO7P	[M+H]+	LysoPE 17:1(2n isomer)	Lipids	LPE	-	15301	15301	14132	15007	15120	15001	51203	48451	54165	37742	37785	41437	89083	78779	94572
Lmhp008233	474.26	333.24	473.254	C23H40NO7P	[M+H]+	LysoPE 18:4	Lipids	LPE	-	9	9	9	9	9	9	9	9	1107.5	824.39	725.14	1173.6	1486.7	1361.5	1649.9
pmb0881	478.29	337.27	477.286	C23H44NO7P	[M+H]+	LysoPE 18:2*	Lipids	LPE	-	863910	863910	785150	607020	444910	554120	136790	145500	124660	129630	107910	94993	134170	95267	163900
Lmhp010514	506.32	365.31	505.317	C25H48NO7P	[M+H]+	LysoPE 20:2(2n isomer)	Lipids	LPE	-	5795.5	5795.5	3816.9	5685.6	4798.2	5419.4	16004	18435	16896	16509	15862	16456	32498	26483	27289
pme0040	136.06	119	135.054	C5H5N5	[M+H]+	Adenine	Nucleotides and derivatives	Nucleotides and derivatives	73-24-5	1432000	1432000	1405000	1761500	1473100	1630200	495180	520130	579150	564850	553090	463400	511410	488270	516260
pme1173	137.05	110	136.039	C5H4N4O	[M+H]+	Allopurinol	Nucleotides and derivatives	Nucleotides and derivatives	315-30-0	5461.6	5461.6	6445	20531	14231	16724	243950	243160	263410	423410	421340	310710	312120	263700	278500
pme0033	137.05	119	136.039	C5H4N4O	[M+H]+	Hypoxanthine	Nucleotides and derivatives	Nucleotides and derivatives	68-94-0	24275	24275	19069	22982	7787.7	19614	230860	219640	234380	420090	382890	338040	364870	239400	324220
pme1109	152.06	135	151.049	C5H5N5O	[M+H]+	Guanine*	Nucleotides and derivatives	Nucleotides and derivatives	73-40-5	3209900	3209900	2568500	7800500	6866400	8667600	1252900	1289700	1425800	2451500	2124900	1587000	3067100	2602200	3083600
pme0183	152.06	135	151.049	C5H5N5O	[M+H]+	Isoguanine*	Nucleotides and derivatives	Nucleotides and derivatives	3373-53-3	142900	142900	160950	629820	586310	560330	61649	65935	75656	105770	107640	98145	128770	113830	121370
pme0256	151.03	151	152.033	C5H4N4O2	[M-H]-	Xanthine	Nucleotides and derivatives	Nucleotides and derivatives	69-89-6	32216	32216	16644	26881	20158	42355	451600	366880	327260	86876	183220	559650	493940	227740	249250
MWS2984	153.05	136.03	152.045	C4H4N6O	[M+H]+	8-Azaguanine	Nucleotides and derivatives	Nucleotides and derivatives	134-58-7	320420	320420	259490	868250	644510	874930	1320800	1225100	1161900	1905800	1755900	1065200	2337100	1451100	1792700
pmb2507	213.1	97	214.024	C5H11O7P	[M-H]-	2-Deoxyribose-1-phosphate	Nucleotides and derivatives	Nucleotides and derivatives	17210-42-3	102590	102590	92023	101420	95582	141170	40982	32204	37810	80546	69284	59442	108590	70918	75629
ML10180524	244.09	112.05	243.086	C9H13N3O5	[M+H]+	Cytarabine	Nucleotides and derivatives	Nucleotides and derivatives	147-94-4	36827	36827	33594	30961	25757	29965	16804	20437	22771	45646	43515	44483	30621	22018	24998
pme3732	244.09	112	243.086	C9H13N3O5	[M+H]+	Cytidine	Nucleotides and derivatives	Nucleotides and derivatives	65-46-3	9	9	9	9	9	9	9	9	1730	15360	8238.4	12311	9	9	6948.5
pme3961	252.11	136	251.102	C10H13N5O3	[M+H]+	2'-Deoxyadenosine	Nucleotides and derivatives	Nucleotides and derivatives	958-09-8	4985.3	4985.3	4822.5	8367.7	4262.4	8243	9	9	5509.3	5872.2	7029.8	5331.9	10007	6850.4	6896.1
MWSmce116	252.1	136.06	251.24	C10H13N5O3	[M+H]+	5'-Deoxyadenosine	Nucleotides and derivatives	Nucleotides and derivatives	4754-39-6	29319	29319	26004	18113	15322	20397	4338.6	5901.9	3785.9	4372.8	4206.3	3670.6	4708.9	3200.2	3966.8
pme1184	268.1	152	267.097	C10H13N5O4	[M+H]+	2'-Deoxyguanosine	Nucleotides and derivatives	Nucleotides and derivatives	961-07-9	4185.6	4185.6	8941.8	9298.3	14093	14814	3311.1	9	9	5501.3	3632.7	4575	3283.3	4025.9	2021.8
mws1060	267.07	135	268.081	C10H12N4O5	[M-H]-	9-(Arabinosyl)hypoxanthine	Nucleotides and derivatives	Nucleotides and derivatives	7013-16-3	74078	74078	88368	26395	22717	27540	16630	15410	17177	46899	60727	74448	25393	28814	23961
Hmhp001812	282.12	136.06	281.112	C11H15N5O4	[M+H]+	2'-O-Methyladenosine	Nucleotides and derivatives	Nucleotides and derivatives	2140-79-6	29944	29944	29249	41906	42499	44176	120620	114880	131020	142850	147320	128080	123820	111770	119090
pme1178	284.1	152	283.092	C10H13N5O5	[M+H]+	Guanosine	Nucleotides and derivatives	Nucleotides and derivatives	118-00-3	1159100	1159100	964430	1005800	886500	957960	437660	415550	388060	1081200	1051900	1149900	597320	533550	549850
mws0668	283.07	151	284.076	C10H12N4O6	[M-H]-	Xanthosine	Nucleotides and derivatives	Nucleotides and derivatives	146-80-5	39364	39364	36677	25253	23974	28179	23331	21016	18581	71604	81115	65415	21477	30566	34254
Lmqp000329	296.07	104.11	295.056	C8H14N3O7P	[M+H]+	5-Aminoimidazole ribonucleotide	Nucleotides and derivatives	Nucleotides and derivatives	25635-88-5	109300	109300	107740	426180	315630	359820	2418800	2408400	1964200	2217200	1752000	2319600	2255500	2051300	2234600
pmb0197	298.1	166.3	297.107	C11H15N5O5	[M+H]+	N7-Methylguanosine	Nucleotides and derivatives	Nucleotides and derivatives	20244-86-4	2472	2472	6535.8	9	9	9	22559	14538	14200	15458	10346	13766	25753	14762	20274
mws0884	328.05	134.2	329.053	C10H12N5O6P	[M-H]-	Cyclic 3',5'-Adenylic acid	Nucleotides and derivatives	Nucleotides and derivatives	60-92-4	9	9	9	9	9	2112.9	50885	53688	55147	67939	90421	77047	128220	156940	138230
pmc0066	333.05	137.05	332.052	C10H13N4O7P	[M+H]+	2'-Deoxyinosine-5'-monophosphate	Nucleotides and derivatives	Nucleotides and derivatives	3393-18-8	110930	110930	97118	127560	165360	148230	587170	672160	609000	751330	836540	812130	618010	533990	525100
pme2117	426	159	427.029	C10H15N5O10P2	[M-H]-	Adenosine 5'-diphosphate	Nucleotides and derivatives	Nucleotides and derivatives	58-64-0	12080	12080	21252	45110	43540	43961	74091	85916	100570	77257	71965	73389	80737	35718	52883
MWSmce668	505.99	158.93	507.18	C10H16N5O13P3	[M-H]-	ATP	Nucleotides and derivatives	Nucleotides and derivatives	56-65-5	9	9	31486	68817	82743	47732	550790	403320	451010	263550	267170	502040	280720	97699	285620
mws1409	578.9	402.6	580.034	C15H22N2O18P2	[M-H]-	Uridine-5′-diphosphoglucuronic acid	Nucleotides and derivatives	Nucleotides and derivatives	-	14710	14710	13729	33020	21709	34006	4246	10159	17936	19922	15542	11432	18550	7462	7614.2
Lmqn000780	606.08	384.98	607.082	C17H27N3O17P2	[M-H]-	Uridine 5'-diphospho-N-acetylglucosamine	Nucleotides and derivatives	Nucleotides and derivatives	528-04-1	22785	22785	21960	16874	21296	22776	49233	43214	53989	40144	33538	51593	52376	45119	58268
pmb0530	664.12	136.2	663.109	C21H27N7O14P2	[M+H]+	Nicotinic acid adenine dinucleotide	Nucleotides and derivatives	Nucleotides and derivatives	53-84-9	159950	159950	114860	200060	191300	236800	474590	486690	425180	353230	392510	425020	489370	307980	345650
pme2746	784.15	437	785.157	C27H33N9O15P2	[M-H]-	Riboflavin 5'-Adenosine Diphosphate	Nucleotides and derivatives	Nucleotides and derivatives	146-14-5	126750	126750	139650	116010	126090	135210	266070	280280	330940	330890	311090	310750	319320	564990	248360
Lmgn000219	101.02	55.02	102.032	C4H6O3	[M-H]-	Succinic semialdehyde	Organic acids	Organic acids	692-29-5	23677	23677	10208	21846	25448	26846	5343.8	5363.5	2396	10780	1787	9539	4182.5	8386	5393.2
pme3011	104.07	68.8	103.063	C4H9NO2	[M+H]+	γ-Aminobutyric acid	Organic acids	Organic acids	-	9	9	9	48270	58838	72402	55334	52943	45061	44424	48929	69155	54994	63220	63253
pme3017	104.07	58	103.063	C4H9NO2	[M+H]+	2-Aminoisobutyric acid	Organic acids	Organic acids	62-57-7	592840	592840	698260	301800	248800	292480	36932	43824	34963	36554	29967	38194	33817	25290	36834
ML10172161	103	59.01	104.011	C3H4O4	[M-H]-	Hydroxypyruvic acid	Organic acids	Organic acids	1113-60-6	179870	179870	154860	117410	53857	76770	9	8081.8	9	10945	9	11282	9	20696	9
Lmbn000193	103	59.01	104.011	C3H4O4	[M-H]-	Tartronate semialdehyde	Organic acids	Organic acids	2480-77-5	138680	138680	156230	94746	86727	97589	9	9	9	9	9	9	9	9	9
pme1975	103	59	104.06	C3H4O4	[M-H]-	Malonic acid	Organic acids	Organic acids	141-82-2	1030800	1030800	962670	641940	649630	670030	52676	73970	131120	73462	76971	61773	54381	90896	70120
mws0376	115	71	116.011	C4H4O4	[M-H]-	Fumaric acid	Organic acids	Organic acids	110-17-8	98628	98628	76524	26826	31952	30208	116020	105750	176370	204420	173850	30094	176350	358450	111300
pmb1096	118.07	91	117.058	C8H7N	[M+H]+	Indole	Organic acids	Organic acids	120-72-9	65968	65968	59394	24800	24382	29993	9	12341	13060	13723	9	10544	11894	10933	7973.8
pme1730	117	59	118.027	C4H6O4	[M-H]-	D-Erythronolactone	Organic acids	Organic acids	15667-21-7	82738	82738	57782	67779	110680	52244	9	9	9	7092	9	9	9	12595	5336.3
pmb0069	122	105	121.053	C7H7NO	[M+H]+	Benzamide	Organic acids	Organic acids	55-21-0	67467	67467	80295	14984	18778	12459	18210	13565	25047	27889	16801	25035	16174	19819	15482
pme0241	123.04	79	122.037	C7H6O2	[M+H]+	benzoic Acid	Organic acids	Organic acids	65-85-0	9	9	9	9	9	9	130530	157910	152470	160450	164620	158120	219050	272780	313790
mws0628	121.03	92	122.037	C7H6O2	[M-H]-	4-Hydroxybenzaldehyde	Organic acids	Organic acids	123-08-0	107750	107750	98920	111230	125640	109370	50500	35851	42198	52731	54468	49494	55819	86399	46366
Zmgn000217	129.02	85.03	130.027	C5H6O4	[M-H]-	Methylenesuccinic acid	Organic acids	Organic acids	97-65-4	3508900	3508900	2762500	1882400	1611200	1777100	194950	191140	214550	204720	161970	216680	186950	265760	189490
pme3207	141.02	59	142.027	C6H6O4	[M-H]-	Muconic acid	Organic acids	Organic acids	1119-72-8	9	9	9	9	9	9	96828	60777	50394	113800	63942	105130	47151	163800	63942
mws0103	146.06	91	145.053	C9H7NO	[M+H]+	Indole-3-carboxaldehyde	Organic acids	Organic acids	487-89-8	49325	49325	49734	42251	40498	48143	8304.9	10125	10151	12162	11036	8915.1	8337.4	8195.3	9917
mws0567	146.09	87	145.085	C5H11N3O2	[M+H]+	4-Guanidinobutyric acid	Organic acids	Organic acids	463-00-3	2837000	2837000	2403900	6568200	5251100	5368400	2315800	1855200	2297500	2264700	2000400	1880400	2406800	2340300	2063500
Lmgn000224	145.01	57.03	146.022	C5H6O5	[M-H]-	2-Methyl-3-oxosuccinic acid	Organic acids	Organic acids	-	8864.8	8864.8	8148.2	9	9	9	4119	9	2755.2	9014.8	10460	9905.2	9	5728	10399
pme2380	145.01	101	146.022	C5H6O5	[M-H]-	α-Ketoglutaric acid	Organic acids	Organic acids	328-50-7	104030	104030	106100	102030	110860	97655	264410	254600	188200	244560	304900	260070	173650	298900	149070
mws0924	145.05	101	146.058	C6H10O4	[M-H]-	2-Methylglutaric acid	Organic acids	Organic acids	617-62-9	53672	53672	25631	15668	21409	31784	27257	43013	24247	18926	21822	18297	37759	49495	34340
Zmyn000247	147.03	57.03	148.037	C5H8O5	[M-H]-	2-Hydroxyglutaric Acid	Organic acids	Organic acids	13095-48-2	18261	18261	22006	57436	28613	74948	62261	89694	68143	56771	75923	59154	9	69859	68037
pmb2826	147.03	87.1	148.037	C5H8O5	[M-H]-	L-Citramalic acid	Organic acids	Organic acids	-	231820	231820	110710	154530	158580	122310	75893	107040	81942	73702	40642	66851	161650	164820	169980
mws2213	147.05	77.01	148.052	C9H8O2	[M-H]-	cinnamic acid	Organic acids	Organic acids	140-10-3	3361.5	3361.5	3686.1	6177.3	5469	6517.4	122130	120800	115000	113190	111220	124930	198270	287000	198760
pme3154	147.07	59.01	148.074	C6H12O4	[M-H]-	Mevalonic acid	Organic acids	Organic acids	150-97-0	141340	141340	114960	9	9	9	472330	532130	515670	482860	416530	437560	505000	999700	469400
mws0008	149.06	105	150.068	C9H10O2	[M-H]-	Hydrocinnamic acid	Organic acids	Organic acids	501-52-0	9	9	9	9	9	9	98663	94746	87174	106250	113180	111300	140690	189710	144630
mws0183	153.02	109.03	154.027	C7H6O4	[M-H]-	3,4-Dihydroxybenzoic Acid (Protocatechuic acid)*	Organic acids	Organic acids	99-50-3	115390	115390	128700	139810	171030	136530	44081	45768	52049	43994	35981	26423	48788	59676	36883
Lmbn002648	163.04	119.05	164.047	C9H8O3	[M-H]-	α-Hydroxycinnamic acid	Organic acids	Organic acids	5801-57-0	89065	89065	84678	55054	45561	50428	17830	21291	19132	26538	28340	27391	24967	29315	24846
MWS5238	165.09	91.05	164.084	C10H12O2	[M+H]+	4-PHENYLBUTYRIC ACID	Organic acids	Organic acids	1821-12-1	60326	60326	63870	28934	26888	29362	9	9	9	9	9	9	9	9	3353.9
Lmbn005172	165.06	119.05	166.063	C9H10O3	[M-H]-	2,6-Dimethoxybenzaldehyde	Organic acids	Organic acids	3392-97-0	20669	20669	16676	19973	19797	21910	95853	107630	101530	117730	122580	112660	157040	188670	125630
MWS1830	167.07	121.03	166.063	C9H10O3	[M+H]+	Ethylsalicylate	Organic acids	Organic acids	118-61-6	18655	18655	14756	13827	14917	14094	4265	6731.6	8239.7	6564	5581.7	6351.2	7704.1	8678.9	2219.2
mws0467	165.06	119.05	166.063	C9H10O3	[M-H]-	3-(4-Hydroxyphenyl)-propionic acid	Organic acids	Organic acids	501-97-3	9	9	9	1205.8	3765.3	2761	42241	34975	30575	39430	39240	29499	44809	71190	42390
Lmrn003000	165.06	103.06	166.063	C9H10O3	[M-H]-	2-Hydroxy-3-phenylpropanoic acid	Organic acids	Organic acids	7326-19-4	18170	18170	18056	20162	21014	18117	90479	106400	95813	106380	98875	108170	142640	163510	147440
mws2125	166.98	78.7	167.982	C3H5O6P	[M-H]-	Phosphoenolpyruvate	Organic acids	Organic acids	138-08-9	34344	34344	27729	53958	44986	67436	30451	28495	27206	54283	39220	26261	34300	63157	27232
Hmbp001276	169.05	65.03	168.042	C8H8O4	[M+H]+	Gallacetophenone	Organic acids	Organic acids	528-21-2	13506	13506	11806	12070	12570	15193	51436	42738	39979	40321	39743	32247	65113	59252	57757
pme3186	169	79	169.998	C3H7O6P	[M-H]-	DL-Glyceraldehyde-3-phosphate	Organic acids	Organic acids	591-59-3	62042	62042	52035	219350	223560	180500	111800	156800	184590	126720	128560	79407	153140	195310	192990
pme3009	175.02	99	174.016	C6H6O6	[M+H]+	Trans-Citridic acid	Organic acids	Organic acids	4023-65-8	57650	57650	52826	46721	51675	46474	134000	133410	151650	146660	130030	152740	124730	127780	135120
mws0242	173.08	111	174.089	C8H14O4	[M-H]-	Suberic Acid	Organic acids	Organic acids	505-48-6	28627	28627	21833	13055	13837	11382	11974	6657.7	9	11934	7613.8	9	8694.3	7980	9
pmb3101	175.06	115	176.068	C7H12O5	[M-H]-	2-Isopropylmalic Acid	Organic acids	Organic acids	49601-06-1	116980	116980	91236	78402	96733	74961	349080	360330	326310	251310	182420	238440	631150	591960	417120
mws1200	177	145	178.063	C10H10O3	[M-H]-	Trans-4-Hydroxycinnamic acid Methyl Ester	Organic acids	Organic acids	19367-38-5	60229	60229	59711	29311	28687	25195	5048	4368.1	2826.5	3025.6	3363.2	3858.4	2970.5	4924.6	3905.9
pmb2795	177	145	178.063	C10H10O3	[M-H]-	4-Methoxycinnamic acid	Organic acids	Organic acids	830-09-1	43278	43278	39452	19439	21901	20203	2757.5	2698	3218	2118.8	2418	2258.6	2236.3	4099.9	2853.5
mws1195	179.07	147.1	178.063	C10H10O3	[M+H]+	p-Coumaric acid methyl ester	Organic acids	Organic acids	3943-97-3	8151	8151	8815.7	11886	10364	11081	1888.1	4002.9	4542	4298.4	3783.2	2610.6	5784.8	7438.3	4889
Lmbn004847	179.07	146.04	180.079	C10H12O3	[M-H]-	4-Methoxyphenylpropionic acid	Organic acids	Organic acids	-	17376	17376	16381	10332	13486	9416.8	4046	4723.1	4365.4	7762.4	7023	6239.2	2367.8	5223.5	1342.3
mws0093	179.07	146	180.079	C10H12O3	[M-H]-	coniferyl alcohol	Organic acids	Organic acids	458-35-5	64573	64573	73617	50290	55696	53071	19881	23320	15624	21796	29421	33624	14746	19205	11324
MWSmce210	183	67.02	184.1	C7H4O6	[M-H]-	Chelidonic acid	Organic acids	Organic acids	99-32-1	805040	805040	752000	833120	1048600	1087100	398000	370340	363710	284770	276620	356520	302020	349940	276250
Hmmp001310	188.07	118.07	187.063	C11H9NO2	[M+H]+	3-Indoleacrylic acid	Organic acids	Organic acids	1204-06-4	9402600	9402600	8425700	941100	1094700	1042700	130410	161950	161250	455360	430770	452670	820070	795600	851940
pme2006	189.11	87	188.105	C9H16O4	[M+H]+	Diethyl glutarate	Organic acids	Organic acids	818-38-2	7153.7	7153.7	6894.9	2992	4879.8	3388.3	9	9	9	9	9	9	1582.6	1426.8	1024.5
Zmyn000453	191.02	111.01	192.027	C6H8O7	[M-H]-	Isocitric Acid*	Organic acids	Organic acids	320-77-4	2684200	2684200	2710700	9965600	10369000	10557000	20371000	18260000	22878000	26328000	24767000	24168000	21304000	26718000	20992000
mws0281	191.02	111.01	192.027	C6H8O7	[M-H]-	Citric Acid*	Organic acids	Organic acids	77-92-9	2930400	2930400	2973900	18147000	18503000	18185000	33975000	30943000	29855000	30160000	26232000	32180000	29202000	34385000	25460000
mws0277	191.06	85	192.063	C7H12O6	[M-H]-	Quinic Acid	Organic acids	Organic acids	77-95-2	164820	164820	137870	615270	688070	710950	1652700	1508000	1551000	1647800	1432100	1613700	1440900	1725400	1555900
Lmdn003756	193.05	135.05	194.058	C10H10O4	[M-H]-	Methyl caffeate	Organic acids	Organic acids	3843-74-1	36684	36684	46937	22981	17013	21920	3133.8	4285.2	5707.2	7832.6	3423.6	4420.9	6775	9521.2	7365.1
mws0014	193.05	134.01	194.058	C10H10O4	[M-H]-	Ferulic acid*	Organic acids	Organic acids	537-98-4	15808	15808	14557	11858	13919	15576	41778	46403	30825	51055	48613	39313	72676	86979	47003
pme0422	193.06	134	194.058	C10H10O4	[M-H]-	Isoferulic Acid*	Organic acids	Organic acids	537-73-5	15826	15826	14044	17823	14464	14507	40178	43727	39772	51415	55959	44612	61583	70362	47069
Zmbp002538	205.1	146.06	204.09	C11H12N2O2	[M+H]+	1-Methoxy-indole-3-acetamide	Organic acids	Organic acids	-	41528000	41528000	39599000	5715200	6130100	6252400	1003100	1033200	1013600	2878100	2500400	2426000	4989300	5147900	4773800
MA10107783	207.03	119.05	208.037	C10H8O5	[M-H]-	3-[(1-Carboxyvinyl)oxy]benzoic Acid	Organic acids	Organic acids	16929-37-6	58496	58496	71398	57237	50203	61494	327580	313970	319160	349900	329830	319160	395100	564090	417590
mws0853	209.08	179	210.089	C11H14O4	[M-H]-	Sinapyl alcohol	Organic acids	Organic acids	537-33-7	19135	19135	20762	10125	17468	16093	41025	42475	46799	72962	65371	64230	29148	32540	24131
pme1654	209.12	59.02	210.126	C12H18O3	[M-H]-	Jasmonic acid	Organic acids	Organic acids	77026-92-7	442480	442480	424870	287440	241470	264070	16500	15757	14700	10840	11668	9608.1	6543.1	8746	5897.3
Lmhn003240	237.04	121.03	238.048	C11H10O6	[M-H]-	Benzoylmalic acid	Organic acids	Organic acids	22138-51-8	8092.1	8092.1	9	4170.6	2612.7	5336.9	256180	272710	304670	288710	296390	290650	768320	1013600	729830
pmn001669	237.08	147	238.084	C12H14O5	[M-H]-	Methyl sinapate	Organic acids	Organic acids	20733-94-2	6917.1	6917.1	8386.3	9	9	9	9	9	9	9	9	9	9	9	9
Lmhn003373	253.04	137.02	254.043	C11H10O7	[M-H]-	p-Hydroxybenzoylmalic acid	Organic acids	Organic acids	-	571960	571960	592100	209340	185200	193190	535520	536110	517660	530600	534860	535170	679930	760360	586740
Lmtn004049	263.13	204.12	264.136	C15H20O4	[M-H]-	Abscisic acid	Organic acids	Organic acids	21293-29-8	85318	85318	84898	57024	57132	60094	189260	190370	179230	174070	167870	165790	151910	194590	166950
Lmmn003323	271.23	225.22	272.235	C16H32O3	[M-H]-	2-Hydroxyhexadecanoic acid	Organic acids	Organic acids	764-67-0	308360	308360	318640	387120	432740	461710	131210	98673	104210	200070	96724	80266	99082	126230	100840
MWSslk154	277.13	115.04	276.28	C12H20O7	[M+H]+	Triethyl citrate	Organic acids	Organic acids	77-93-0	805520	805520	763310	1499200	1522800	1557100	209410	221020	213660	206650	186380	191340	359250	337030	358040
pmb2657	289.1	97.1	290.123	C10H18N4O6	[M-H]-	Argininosuccinic acid	Organic acids	Organic acids	2387-71-5	27141	27141	34519	29959	35330	35571	11515	13340	11254	14166	9260.3	12573	10776	15927	10784
mws2120	291.01	247.02	292.022	C13H8O8	[M-H]-	Brevifolin carboxylic acid	Organic acids	Organic acids	18490-95-4	594660	594660	634090	531230	513090	605030	247580	209310	247970	174670	211340	188140	206860	328850	193850
Zmhn001358	299.08	137.02	300.084	C13H16O8	[M-H]-	4-O-Glucosyl-4-hydroxybenzoic Acid	Organic acids	Organic acids	-	1455700	1455700	1605500	1103000	1070500	1140800	9482500	11508000	10946000	12579000	13157000	12481000	16801000	22384000	14662000
Zmhn001926	299.08	137.02	300.084	C13H16O8	[M-H]-	1-O-Salicyl-D-glucose	Organic acids	Organic acids	60517-74-0	1525600	1525600	1258300	1287200	1006500	1241200	10796000	11499000	11450000	13240000	13150000	12499000	17074000	22232000	13809000
Hmtn001302	299.08	137.02	300.085	C13H16O8	[M-H]-	Glucosyloxybenzoic Acid	Organic acids	Organic acids	-	1439300	1439300	1562900	1159200	988540	1130300	10827000	11538000	11444000	12701000	13376000	12211000	17009000	24280000	14146000
Lmsn004674	309.1	147.05	310.105	C15H18O7	[M-H]-	1-O-cinnamoyl-β-D-glucose	Organic acids	Organic acids	40004-96-4	9	9	1040.9	9	9	9	59636	57206	54614	80110	84477	85842	79858	124580	76379
pmb2871	315.07	153	316.079	C13H16O9	[M-H]-	1-O-Gentisoyl-D-glucoside	Organic acids	Organic acids	23445-11-6	136660	136660	186090	72781	83362	76263	107620	92998	93852	84477	79554	88030	150060	109270	79465
pmn001367	315.07	153.02	316.079	C13H16O9	[M-H]-	Protocatechuic acid-4-O-glucoside	Organic acids	Organic acids	-	345340	345340	338760	186890	123960	189170	225430	272670	191500	204250	252750	247280	224500	246620	234820
pmb0751	321.1	147.3	320.09	C16H16O7	[M+H]+	Trans-5-O-(p-Coumaroyl)shikimate	Organic acids	Organic acids	-	3801	3801	3335	4871.7	3550.8	3127.3	20233	21817	17848	29683	25144	23243	29988	21342	26757
Lmsn003111	325.09	145.03	326.1	C15H18O8	[M-H]-	1-O-p-Coumaroyl-β-D-glucose	Organic acids	Organic acids	7139-64-2	22205	22205	24757	16841	14481	18019	26287	45237	36722	31616	38707	31826	42506	65354	35685
Lmtn002565	329.11	167.03	330.095	C14H18O9	[M-H]-	1-O-Vanilloyl-D-Glucose	Organic acids	Organic acids	-	2103900	2103900	2120500	1709700	1976200	1686200	805210	710330	651300	600560	573230	514850	681370	748250	618370
Lmmn003663	329.09	167.04	330.095	C14H18O9	[M-H]-	5-Glucosyloxy-2-Hydroxybenzoic Acid methyl ester	Organic acids	Organic acids	-	2473800	2473800	2357200	1952900	1928300	2078400	792270	738510	666090	719620	569900	506810	691820	871430	718470
pmn001517	329.12	167	330.131	C15H22O8	[M-H]-	3,4,5-Trimethoxyphenyl-1-O-Glucoside	Organic acids	Organic acids	-	1608700	1608700	1457800	1654300	1925200	1707500	5492000	5553000	5718400	6584500	6547200	6446500	7767600	10948000	7564600
pmn001518	331.07	169.01	332.074	C13H16O10	[M-H]-	1-O-Galloyl-β-D-glucose	Organic acids	Organic acids	58511-73-2	173660	173660	243620	433700	396660	408140	192500	204120	167310	181070	187190	191140	133370	190860	171020
pmb3074	337.09	191.05	338.1	C16H18O8	[M-H]-	5-O-p-Coumaroylquinic acid	Organic acids	Organic acids	1899-30-5	519660	519660	564670	178660	145310	173330	94826	81153	67825	55559	60456	62951	50087	79769	46507
Lmsn002548	341.09	161.02	342.095	C15H18O9	[M-H]-	1-O-Caffeoyl-β-D-glucose	Organic acids	Organic acids	14364-08-0	26693	26693	15954	26748	13798	29861	87519	61247	79927	70738	58432	55557	70491	112070	114570
Jmwn002620	341.09	161.02	342.095	C15H18O9	[M-H]-	Vanillic Acid-4-O-Glucuronide	Organic acids	Organic acids	-	24032	24032	22625	31123	18487	23209	61095	78165	76619	76342	76387	75864	99700	140480	140960
Lmtn000940	345.08	139.04	346.09	C14H18O10	[M-H]-	1-O-(3,4-Dihydroxy-5-methoxy-benzoyl)-glucoside	Organic acids	Organic acids	-	242610	242610	243480	134330	144780	135130	42653	55759	55372	63512	53573	58765	29686	36491	34236
Lmsn003318	355.1	175.04	356.111	C16H20O9	[M-H]-	1-O-Feruloyl-β-D-glucose	Organic acids	Organic acids	7196-71-6	83193	83193	70167	115810	87732	111140	568990	561450	559260	750240	752810	650700	869410	1317100	787560
Hmmn002544	355.1	193.05	356.111	C16H20O9	[M-H]-	Ferulic acid-4-O-glucoside	Organic acids	Organic acids	117405-51-3	19256	19256	21722	46603	40835	45788	162010	180390	164620	248850	197850	206770	211300	303790	186380
Lmbp002309	371.1	209.05	370.126	C17H22O9	[M+H]+	Sinapaldehyde-4-O-Glucoside	Organic acids	Organic acids	154461-65-1	68703	68703	72645	256450	291910	280820	160830	146990	153840	215570	201610	186140	220630	222640	227340
pmn001695	371.1	249.06	372.106	C16H20O10	[M-H]-	Trihydroxycinnamoylquinic acid	Organic acids	Organic acids	-	253460	253460	271360	120480	121090	116400	949600	930730	898300	1305700	1332500	1236700	1704700	2976400	1747600
HJN003	385.11	223.06	386.122	C17H22O10	[M-H]-	1-O-Sinapoyl-D-glucose	Organic acids	Organic acids	-	104600	104600	125530	71042	52067	59260	166460	207520	221320	231260	220710	224380	149600	282990	168370
Hmln003529	401.15	269.11	402.152	C18H26O10	[M-H]-	Benzyl β-primeveroside	Organic acids	Organic acids	130622-31-0	13494	13494	14824	10261	7060.1	9189.4	41099	50812	37853	53776	43730	53748	73448	64976	54643
Cmjn004337	401.14	269.1	402.153	C18H26O10	[M-H]-	Benzyl-(2''-O-xylosyl)glucoside	Organic acids	Organic acids	-	1613.6	1613.6	9	9	3142.7	9	15402	22077	26735	26714	31262	35581	46570	115230	68628
Lmyn003028	431.16	269.1	432.163	C19H28O11	[M-H]-	Benzyl-β-gentiobioside	Organic acids	Organic acids	56775-64-5	16691	16691	11326	13471	11005	15697	232210	266610	185990	295330	293420	282100	256120	534830	279600
Lmtn002324	431.15	269.1	432.163	C19H28O11	[M-H]-	Benzyl-(2''-O-glucosyl)glucoside	Organic acids	Organic acids	-	17368	17368	24915	11665	13593	20291	274840	264460	275980	243110	337930	473640	467490	908670	405020
Lmsn004162	477.1	169.01	478.111	C22H22O12	[M-H]-	1-O-Galloyl-2-O-p-Coumaroyl-β-D-glucose	Organic acids	Organic acids	94356-18-0	7261.7	7261.7	9392.3	5652.1	5945.2	4791.4	9	9	9	1734.9	9	9	2181.1	9	2695.9
mad2394	501.1	337.05	502.111	C24H22O12	[M-H]-	Sinapoyl-p-coumaroyltartaric acid	Organic acids	Organic acids	-	9	9	9	9	9	9	9	9	9	2526.8	9	9	4950.3	5760.8	2958.6
Lmsn002288	503.14	341.09	504.148	C21H28O14	[M-H]-	1-O-Caffeoyl-(6-O-glucosyl)-β-D-glucose	Organic acids	Organic acids	-	29519	29519	27836	53149	30252	83012	337830	363000	371150	248280	284980	258390	761940	712980	678040
Li512115	515.12	353.09	516.127	C25H24O12	[M-H]-	Isochlorogenic acid B	Organic acids	Organic acids	14534-61-3	27070	27070	26617	5299.3	9	9	9014.6	7384.4	11163	10409	13592	12772	6839.5	14901	8342.6
Hmbn002692	517.16	175.04	518.164	C22H30O14	[M-H]-	6'-O-Feruloyl-D-sucrose	Organic acids	Organic acids	118230-77-6	132180	132180	137320	41480	29498	25371	33643	30158	29054	17002	36095	35114	24160	48442	65658
pmp000880	535.33	192.1	534.321	C31H42N4O4	[M+H]+	Frangufoline	Organic acids	Organic acids	19526-09-1	18829	18829	17354	6874.7	5202.3	3644.4	1890	1866.1	2810.4	1646.3	1238.1	1399.3	1596	1591.5	1528.8
pma0134	121.04	93.06	120.042	C4H8O4	[M+H]+	D-(-)-Threose	Others	Saccharides and Alcohols	95-43-2	88393	88393	97707	32914	26282	32615	11940	18965	21894	49558	12789	17942	23536	15005	19279
MWS4305	119.04	59.01	120.042	C4H8O4	[M-H]-	Erythrose	Others	Saccharides and Alcohols	583-50-6	40122	40122	39596	62974	50596	67357	30176	31098	24881	19351	25441	22147	24230	48974	29290
Lmbn000198	133.01	71.01	134.022	C4H6O5	[M-H]-	3-Dehydro-L-Threonic Acid	Others	Saccharides and Alcohols	-	1830300	1830300	1871900	1317700	1300000	1386400	1501500	1622100	2617600	1360800	9	9	1199300	2288100	2109100
mws0889	135.03	75.01	136.037	C4H8O5	[M-H]-	D-Threonic Acid	Others	Saccharides and Alcohols	-	2305000	2305000	2351300	1610200	1592400	1397800	678330	572200	618120	570470	497710	391760	592590	869380	523250
ML10171848	147.03	85.03	148.037	C5H8O5	[M-H]-	D-Arabinono-1,4-lactone	Others	Saccharides and Alcohols	-	61056	61056	52989	98208	85889	50800	329740	224850	196050	199920	174120	255140	231970	370860	209840
mws1499	149.05	59.01	150.053	C5H10O5	[M-H]-	D-Arabinose*	Others	Saccharides and Alcohols	10323-20-3	225460	225460	212520	322620	292140	314100	91622	84975	85736	105750	67494	78692	64299	101990	67888
Zmgn000173	149.05	75.01	150.053	C5H10O5	[M-H]-	D-Ribose*	Others	Saccharides and Alcohols	50-69-1	183780	183780	213480	330500	306310	357070	28786	31628	28986	20530	28967	26107	30726	41728	33598
MWSmce199	149.05	59.02	150.13	C5H10O5	[M-H]-	L-Xylose*	Others	Saccharides and Alcohols	609-06-3	228050	228050	218580	317600	292310	343490	96732	78652	87891	98599	89923	113340	80534	101410	77693
MWS0559	161.05	71.01	162.053	C6H10O5	[M-H]-	1,6-anhydro-β-D-glucose	Others	Saccharides and Alcohols	498-07-7	458800	458800	378030	479240	445000	532760	137610	132690	104820	118080	119880	144980	112470	119030	102430
pme2435	163	59	164.068	C6H12O5	[M-H]-	L-Fucose	Others	Saccharides and Alcohols	2438-80-4	282090	282090	232040	297260	340980	473160	48838	45443	52087	55820	50343	37951	30457	57936	34726
mws0854	163	59.01	164.068	C6H12O5	[M-H]-	Rhamnose	Others	Saccharides and Alcohols	3615-41-6	249370	249370	183800	444280	416260	342930	46041	36224	60609	48879	45806	46192	40048	59464	39130
mws0344	165.04	75	166.048	C5H10O6	[M-H]-	D-Xylonic acid	Others	Saccharides and Alcohols	526-91-0	1024900	1024900	1031700	573400	692170	394680	9	9	9	9	7696.8	41384	73919	128830	112580
Zmzn000078	168.99	78.96	169.998	C3H7O6P	[M-H]-	Dihydroxyacetone phosphate	Others	Saccharides and Alcohols	-	344900	344900	355370	1463900	1264900	1299800	761630	558030	767390	625180	605350	568600	673210	752290	547500
mws4175	175.02	85.03	176.032	C6H8O6	[M-H]-	D-Glucurono-6,3-lactone	Others	Saccharides and Alcohols	32449-92-6	4373000	4373000	3497800	2725100	2800200	2230300	466820	212860	494970	236520	577620	208450	269150	253820	279120
pme2253	177.04	59	178.048	C6H10O6	[M-H]-	L-Gulono-1,4-Lactone	Others	Saccharides and Alcohols	1128-23-0	267470	267470	330000	193930	189260	184540	11638	10029	11306	30772	13122	31333	17201	8821.2	5934.5
pmf0138	179.06	59	180.063	C6H12O6	[M-H]-	D-Mannose*	Others	Saccharides and Alcohols	3458-28-4	11436000	11436000	10211000	15598000	14146000	14603000	4066000	4261200	4243700	4187200	3901100	4532300	3605600	4870900	3341600
pmf0139	179.06	59	180.063	C6H12O6	[M-H]-	D-Galactose*	Others	Saccharides and Alcohols	59-23-4	7471000	7471000	7298400	9361200	10994000	9024200	2321200	2634300	2128000	3126100	2247500	2847600	2302700	3143100	2594400
mws1164	179.06	59.01	180.063	C6H12O6	[M-H]-	D-Fructose*	Others	Saccharides and Alcohols	7660-25-5	12774000	12774000	10862000	15118000	16890000	17262000	4261400	4507700	4368900	4727900	4257000	4907800	5106600	5146600	3916800
mws4170	179.06	59.01	180.063	C6H12O6	[M-H]-	D-Glucose*	Others	Saccharides and Alcohols	14431-43-7	11696000	11696000	11040000	15686000	14848000	16005000	4339400	4098800	4229500	4720100	5137900	4447900	4698600	4769000	3721100
mws0214	181.07	71	182.079	C6H14O6	[M-H]-	D-Sorbitol	Others	Saccharides and Alcohols	50-70-4	75927	75927	52144	67886	67131	78924	28020	31681	24904	26738	22348	26731	18759	28583	20106
MWSslk235	181.07	59.01	182.172	C6H14O6	[M-H]-	Allitol	Others	Saccharides and Alcohols	488-44-8	143220	143220	154290	154420	178420	175690	45671	40650	50465	66093	41882	53287	37286	64592	51000
Zmgn000447	184.98	78.96	185.993	C3H7O7P	[M-H]-	3-Phospho-D-glyceric acid	Others	Saccharides and Alcohols	820-11-1	153520	153520	167500	251180	289430	235070	30529	96517	74958	95354	90205	97089	62868	177580	52736
mws1189	193.04	72.8	194.033	C6H10O7	[M-H]-	D-Galacturonic acid*	Others	Saccharides and Alcohols	685-73-4	37469	37469	45838	78108	63169	73530	14487	30318	24410	24025	27956	14580	13993	20458	23761
pme3705	193.04	73	194.043	C6H10O7	[M-H]-	D-Glucoronic acid*	Others	Saccharides and Alcohols	-	66863	66863	45795	116400	115810	91878	29480	26180	29447	17690	33493	24433	29670	30522	36683
pme0534	195.05	74.9	196.058	C6H12O7	[M-H]-	Gluconic acid	Others	Saccharides and Alcohols	526-95-4	3125400	3125400	3455800	4764300	4626300	5370300	885650	873340	947370	858940	887330	819140	884290	921000	872780
Lmsn000954	207.09	59.01	208.095	C8H16O6	[M-H]-	Dambonitol	Others	Saccharides and Alcohols	523-94-4	61512	61512	61440	63079	43033	62848	4722.3	18546	13376	8669.9	7584.8	9	18957	13104	8721.9
Zmyn000108	209.03	85.03	210.038	C6H10O8	[M-H]-	D-Saccharic acid	Others	Saccharides and Alcohols	87-73-0	1634900	1634900	1395600	2116800	1905300	1936000	549140	458860	677550	452110	557090	462680	449590	605340	569700
Zmpn000199	209.03	85.03	210.038	C6H10O8	[M-H]-	D-Galactaric acid	Others	Saccharides and Alcohols	526-99-8	1445300	1445300	1390900	1793200	1858600	1886700	303800	550220	639710	487600	555780	572660	301160	595510	531220
Zmyn000110	258.04	78.96	259.046	C6H14NO8P	[M-H]-	D-Glucosamine 1-phosphate	Others	Saccharides and Alcohols	2152-75-2	42036	42036	48160	17948	24779	23503	55067	55423	48864	54737	51357	50130	62634	76584	42262
pme3313	259	97	260.03	C6H13O9P	[M-H]-	D-Fructose 6-phosphate*	Others	Saccharides and Alcohols	643-13-0	372900	372900	351680	515440	369790	206080	9	9	9	9	9	9	9	9	9
pmb3081	289	97	290.004	C6H11PO11	[M-H]-	Glucarate O-Phosphoric acid	Others	Saccharides and Alcohols	-	6217700	6217700	4886000	11189000	9637200	9836600	2089900	2781100	2636600	3745700	3145800	2026000	2275300	4962300	2885900
Lmqn000432	333.06	333.06	334.067	C9H19O11P	[M-H]-	1-(sn-Glycero-3-phospho)-1D-myo-inositol	Others	Saccharides and Alcohols	-	715340	715340	532980	248610	166920	199470	9	9	9	9	9	9	9	9	9
Zmyn000083	338.99	78.96	339.996	C6H14O12P2	[M-H]-	D-Glucose 1,6-bisphosphate*	Others	Saccharides and Alcohols	10139-18-1	35225	35225	34360	124780	110990	89159	140940	117100	131480	116920	99606	105860	118770	109440	105380
mws1080	341.11	179	342.116	C12H22O11	[M-H]-	Galactinol*	Others	Saccharides and Alcohols	3687-64-7	1298600	1298600	2228100	2386800	4037600	2655600	1171500	1066900	1117400	1356000	2403200	1019400	1151800	1959400	1036700
pme0519	341.11	119.03	342.116	C12H22O11	[M-H]-	D-Sucrose*	Others	Saccharides and Alcohols	57-50-1	1539300	1539300	1558500	2022500	2373100	2347000	1041200	798620	688120	978730	2923500	539020	868170	1223400	933540
mws0264	341.11	119	342.116	C12H22O11	[M-H]-	D-Trehalose*	Others	Saccharides and Alcohols	99-20-7	570680	570680	472600	811060	916380	1005500	224240	270430	506620	634080	758890	201430	335130	538030	348310
mws2523	421.08	241.1	422.083	C12H23O14P	[M-H]-	Trehalose 6-phosphate	Others	Saccharides and Alcohols	4484-88-2	25318	25318	38277	51598	58055	66913	171800	177760	176990	164370	155320	164610	173310	268790	181470
Lmmn000214	487.17	341.11	488.174	C18H32O15	[M-H]-	Solatriose	Others	Saccharides and Alcohols	528-40-5	28296	28296	29895	70339	99833	91908	40531	53236	17832	21420	48752	18580	11054	57437	15904
pme0490	124.04	78	123.032	C6H5NO2	[M+H]+	Nicotinic acid (Vitamin B3)*	Others	Vitamin	59-67-6	26227	26227	21178	39781	28939	28622	181800	183630	207230	187610	182770	145590	136010	151470	135830
Lmbp000668	124.04	78.03	123.032	C6H5NO2	[M+H]+	Isonicotinic acid*	Others	Vitamin	55-22-1	33988	33988	22552	47874	30723	42651	201790	228760	232890	213940	200530	160850	171400	147630	161830
pme2165	155.01	111	156.017	C5H4N2O4	[M-H]-	Orotic acid	Others	Vitamin	65-86-1	20726	20726	11526	40898	46486	49790	40574	28448	33567	32580	53984	35164	35537	42944	35426
Zmjp000624	168.06	150.05	167.058	C8H9NO3	[M+H]+	Pyridoxal	Others	Vitamin	66-72-8	21004	21004	20207	49112	33929	52702	30930	31511	26477	35753	28832	22759	26841	20510	27558
MA10039492	173.01	71.03	174.016	C6H6O6	[M-H]-	Dehydroascorbic acid	Others	Vitamin	490-83-5	1485800	1485800	1343300	877980	998240	991730	106590	68740	88114	98037	57934	112380	130000	182330	76681
Hmfn000531	175.02	87.01	176.032	C6H8O6	[M-H]-	L-Ascorbic acid (Vitamin C)*	Others	Vitamin	50-81-7	928460	928460	1000200	888690	865090	803950	475300	352340	314850	455910	314460	447250	256360	302780	243380
MWSmce690	175.02	59.01	176.12	C6H8O6	[M-H]-	Erythorbic acid*	Others	Vitamin	89-65-6	21183000	21183000	23017000	14677000	12967000	13010000	2266400	1420800	1496300	1649500	1368800	1479100	1729700	1643500	2160200
pme2266	245.1	227	244.088	C10H16N2O3S	[M+H]+	Biotin	Others	Vitamin	58-85-5	20917	20917	21158	17713	15958	16373	9	9	9	9	9	9	9	9	9
pma3101	256.2	124.1	256.082	C11H14NO6+	[M+H]+	Nicotinate D-ribonucleoside	Others	Vitamin	17720-18-2	13853	13853	21003	28352	35649	44043	24152	35348	29273	29473	21475	23025	32817	44862	40784
pmb0952	265.1	122.1	265.112	C12H17N4OS+	[M+H]+	Thiamine (Vitamin B1)	Others	Vitamin	70-16-6	362150	362150	289540	649270	498770	545250	197910	240000	214050	252580	218960	164560	204580	224490	222250
pma1751	286.09	124	285.085	C12H15NO7	[M+H]+	N-(beta-D-Glucosyl)nicotinate	Others	Vitamin	-	169640	169640	164450	305710	259930	279790	56686	67776	67773	61588	63381	66557	46156	37951	42184
MWSmce278	327.19	159.08	326.43	C21H26O3	[M+H]+	Acitretin	Others	Vitamin	55079-83-9	9	9	9	2835.4	4455.3	3108.6	7457.3	6995.4	7648	7255.9	6201.6	6414.9	8602.7	7312.4	6248.5
pme1014			444.303	C31H40O2	[M+H]+	Menatetrenone (Vitamin K2)	Others	Vitamin	11032-49-8	69731	69731	64348	139420	149630	145740	54893	45331	42033	50685	43925	46356	47318	40959	41182

## Sheet: Table S3
Table S3 Comparison of upregulated and downregulated metabolites at different stages.
Group	All sig diff	down regulated	up regulated
ST1_vs_ST2	98	53	45
ST2_vs_ST3	228	123	105
ST3_vs_ST4	18	2	16
ST4_vs_ST5	33	9	24

## Sheet: Table S4
Table S4 Information related to RNA sequencing data.
Sample	Raw Reads	Clean Reads	Clean Base(G)	Error Rate(%)	Total Reads	Reads mapped	Q20(%)	Q30(%)	GC Content(%)
ST1-1	49344672	47368558	7.11	0.03	47368558	41566409(87.75%)	96.16	90.37	43.65
ST1-2	47251274	45323618	6.8	0.03	45323618	39556111(87.27%)	95.65	89.26	43.53
ST1-3	46457386	44560780	6.68	0.03	44560780	38875432(87.24%)	95.9	89.86	43.89
ST2-1	47013346	44999284	6.75	0.03	44999284	39650706(88.11%)	95.73	89.44	43.69
ST2-2	44663406	43038254	6.46	0.03	43038254	37907319(88.08%)	95.59	89.1	43.77
ST2-3	49835856	47982508	7.2	0.03	47982508	42531974(88.64%)	96.11	90.18	43.78
ST3-1	48993686	47137136	7.07	0.03	47137136	41754492(88.58%)	95.89	89.78	44.21
ST3-2	48679142	46986108	7.05	0.03	46986108	41692213(88.73%)	96.02	90.04	44.21
ST3-3	48795732	47254246	7.09	0.03	47254246	41967301(88.81%)	96.04	90.01	44.18
ST4-1	49098926	47437702	7.12	0.03	47437702	42055080(88.65%)	95.99	89.92	43.99
ST4-2	49916878	48030800	7.2	0.03	48030800	42450699(88.38%)	95.92	89.81	43.97
ST4-3	47225914	45865992	6.88	0.03	45865992	40463209(88.22%)	95.72	89.4	43.96
ST5-1	44128588	42467654	6.37	0.03	42467654	37310339(87.86%)	95.38	88.71	44.05
ST5-2	44676200	42944730	6.44	0.03	42944730	37784979(87.99%)	95.61	89.26	44.1
ST5-3	45666174	44032558	6.6	0.03	44032558	38824458(88.17%)	95.64	89.31	44.02

## Sheet: Table S5
Table S5. Total list of differentially expressed genes in the five fruit development stages.
ID	ST1-1_FPKM	ST1-2_FPKM	ST1-3_FPKM	ST2-1_FPKM	ST2-2_FPKM	ST2-3_FPKM	ST3-1_FPKM	ST3-2_FPKM	ST3-3_FPKM	ST4-1_FPKM	ST4-2_FPKM	ST4-3_FPKM	ST5-1_FPKM	ST5-2_FPKM	ST5-3_FPKM
LOC107403243	1.04	1.34	1.34	1.36	1.46	1.17	1.28	1.27	1.23	0.53	0.45	0.52	0.95	0.9	0.78
LOC107403244	51.14	43.5	49.04	41.84	46.35	39.9	9.95	8.54	7.35	11.8	12.53	12.69	11.53	8.99	11.77
LOC107403246	10.13	7.58	14.34	8.54	9.76	6.52	14.04	13.75	9	14.06	10.23	8.83	11.62	7.69	17.13
LOC107403251	7.94	8.25	8.46	4.11	4.44	5.11	0.52	0.53	0.61	0.44	0.46	0.56	0.75	0.76	0.61
LOC107403256	18.11	16.55	14.23	8.75	5.86	8.12	4.38	6.69	4.62	5.18	7.06	7.37	7.75	8.73	7.99
LOC107403267	15.34	13.98	15.46	22.92	21.17	24.42	16.98	20.25	21.49	13.14	14.78	13.98	83.97	77.51	83.5
LOC107403269	22.25	25.37	20.93	24.04	23.96	23.26	98.8	102.21	90.62	60.04	55.1	56.25	58.74	60.78	54.4
LOC107403271	9.23	10.46	6.69	189.11	184.7	163.81	603.9	752.41	645.82	609.16	579.6	631.51	660.58	621.84	695.93
LOC107403272	4.98	4.8	4.69	2.56	2.23	2.69	0.3	0.3	0.29	1.81	1.13	1.63	0.36	0.33	0.37
LOC107403276	0.67	0.68	0.5	1.21	1.17	0.95	0.36	0.75	0.29	2.09	2.08	1.18	3.14	1.77	2
LOC107403279	30.74	34.8	35.7	143.06	151	144.41	427.22	480.62	423.18	502.79	472.06	509.81	492.88	497.06	546.24
LOC107403282	10.62	27.98	76.41	13.76	109.36	34.68	16.05	18.92	13.65	15.15	14.58	15.97	19.71	124.65	65.3
LOC107403288	46.14	46.86	47.96	13.35	13.28	14.59	19.81	15.31	18.66	49.59	55.02	34.24	67.31	73.96	97.41
LOC107403294	1.93	1.93	1.65	1.88	1.86	2.32	0.09	0.06	0.06	0.06	0.12	0.03	0.07	0.1	0.03
LOC107403296	1.02	1.63	0.83	1.67	1.2	1.06	0.67	0.61	0.61	0.86	1.1	0.99	0.34	0.45	0.49
LOC107403302	1.8	1.5	4.21	1.26	1.66	1.59	0.02	0.18	0.13	0.33	0.4	0.04	0.25	0	0
LOC107403311	0.58	0.69	0.93	0.24	0.19	0.26	0.11	0.14	0.05	0.05	0.05	0.13	0.07	0.03	0.04
LOC107403316	0.05	0	0.07	0	0	0	0.51	0.91	0.88	0.56	0.86	1	1.09	1.24	0.92
LOC107403319	8.74	8.47	9.96	11.96	14.22	13.09	38.86	39.63	36.67	22.93	22.48	19.66	24.55	25.35	24.7
LOC107403331	15.71	17.48	14.79	14.75	10.65	14.46	3.05	2.64	2.71	5.03	4.69	4.99	2.53	3.35	2.76
LOC107403340	0	0	0	1.76	1.95	2.34	0	0	0	0	0	0	0	0	0
LOC107403341	0.1	0.11	0.01	2.15	0.92	2.71	0.1	0.08	0.05	0.07	0.05	0.16	0.06	0.15	0.04
LOC107403345	1.15	1.99	1.81	5.45	6.32	6.1	1.32	1.65	1.7	2.08	2.3	2.12	1.92	1.8	3.26
LOC107403348	62.29	63.1	58.5	55.97	49.91	54.38	112.96	113.87	102.18	84.21	78.9	87.99	105.98	106.48	107.83
LOC107403351	10.17	11.59	12.06	11.58	11.26	11.53	20.72	19.01	19.17	12.7	12	11.18	17.44	17.18	15.38
LOC107403352	8.76	7.58	9.06	2.7	2.03	3.22	1.95	3.07	2.44	5.05	4.98	4.15	1.29	1.13	1.77
LOC107403357	31.37	23.52	23.11	13.32	15.7	13.58	28.37	20.27	26.36	32.97	24.51	18.76	39.98	47.49	52.59
LOC107403358	2.48	1.97	2.76	21.46	24.51	24.82	273.68	282.62	288.6	821.97	799.2	859.79	252.37	272.21	263.8
LOC107403360	7.4	9.71	7.36	11.81	13.67	13.39	46.92	48.88	44.6	73.13	61.91	56.57	23.08	28.39	23.56
LOC107403369	10	11.1	7.97	7.44	8.51	7.02	24.12	22.53	21.49	15.44	20.5	15.23	29.61	21.15	27.62
LOC107403370	3.17	2.01	3.54	4.2	7.51	5.12	26.52	25.37	24.43	15.37	18.32	15.69	22.95	23.07	19.96
LOC107403372	2.49	2.31	1.89	0.53	0.68	0.59	0.05	0.02	0	0.17	0.09	0	0	0	0.03
LOC107403375	0.07	0.3	0.15	0.55	0.3	0.62	0.88	0.73	0.9	1.37	0.96	0.98	0.64	0.9	0.72
LOC107403376	2.74	2.31	2.35	1.39	2.08	2.24	0.73	0.74	0.44	1.42	1.43	1.28	0.4	0.2	0.57
LOC107403378	0.06	0	0	0.03	0.07	0.03	1.31	1.31	1.38	0.76	0.79	0.77	1.22	1.07	1.28
LOC107403379	4.08	4.12	4.11	2.34	3.26	2.57	7.79	7.48	7.14	5.41	5.76	5.72	7.26	7.17	7.03
LOC107403380	1.21	1.01	1.18	1.07	0.96	1.24	0.45	0.39	0.06	0.31	0.43	0.36	0.03	0.07	0.05
LOC107403381	0.75	0.81	2.14	2.93	2.47	0.99	0.99	2.38	0.87	2.44	2.6	2.22	1.01	0.5	0.69
LOC107403384	178.91	178.5	187.05	138.44	155.08	148.55	365.94	358.4	390.53	418.24	431.75	400.75	314.37	318.68	316.19
LOC107403387	14.3	14.97	12.95	16.58	14.52	12.33	23.41	27.56	26.74	24.78	24.97	26.32	37.21	39.91	37.72
LOC107403391	9.15	1.17	13.85	1.19	1.28	2.93	2.25	2.42	10.52	1.38	18.01	1.21	1.86	3.49	13
LOC107403392	3.52	7.24	4.11	4.51	5.68	4.28	8.49	12.58	5.1	9.2	5.9	8.71	8.75	7.94	7.79
LOC107403396	128.26	135.69	126.09	103.48	79.83	109.02	12.25	12.37	14.58	31.99	32.05	34.81	9.59	10.22	11.16
LOC107403397	9.45	9.77	9.42	6.65	5.02	7.91	15.12	14.92	14.62	16.1	14.41	15.26	13.29	11.63	12.58
LOC107403398	9.54	8.92	9.03	11.07	13.16	11.57	1.19	0.38	0.67	2.75	1.85	2.15	0.64	0.75	0.8
LOC107403399	11.32	11.61	11.95	9.32	9.58	10.84	10.41	11.72	11.58	8.29	7.86	7.65	17.2	16.47	15.42
LOC107403406	8.07	6.13	6.11	6.23	1.52	4.01	12.21	16.8	12.69	8.66	8.33	13.74	14.97	26.06	11.82
LOC107403417	23.95	24.78	27.25	8.3	8.85	9.09	7.76	8.17	7.2	5.64	5.55	5.04	6.17	6.96	5.75
LOC107403419	10.92	10.38	9.04	4.07	4.87	3.53	1.26	2.2	1.55	1.53	2.3	2	1.17	1.18	2.06
LOC107403422	14.17	12.54	13.27	11.09	8.4	10.54	3.54	3.24	3.48	6.71	5.12	6.48	3.8	3.41	3.5
LOC107403424	3.89	3.18	4.9	116.63	182.14	161.53	0.85	0.4	0.73	0.45	0.34	1.18	0.38	0.38	0.18
LOC107403429	53.88	49.63	55.79	40.66	46.95	39.18	69.8	81.64	67.33	102.66	95.27	96.83	70.79	67.15	60.76
LOC107403430	28.44	34.17	29.78	34.5	33	33.34	55.7	54.71	52.61	48.81	50	50.02	51.2	48.11	50.8
LOC107403432	0.45	0.36	0.18	0.63	0.66	0.74	0.14	0.05	0.02	0.06	0.07	0.06	0.03	0.03	0.1
LOC107403434	7.51	7.47	10.34	9.17	6.36	5.72	1.23	0.78	0.66	2.56	1.82	1.38	0.8	0.54	0.84
LOC107403436	7.39	7.35	7.46	6.1	6.07	5.87	21.79	23.62	22.48	17.58	15.75	15.24	21.75	22.28	24.34
LOC107403439	4.5	5.17	4.75	5.03	4.97	4.92	1.17	0.8	0.68	0.94	1.26	1.48	0.97	0.87	0.86
LOC107403440	13.92	7.6	9.1	3.55	3.67	5.31	1.39	5.33	1.35	2.15	1.68	3.24	1.49	1.78	0.59
LOC107403443	1.33	1.9	1.82	5.57	2.98	3.35	2.79	2.29	8.31	5.38	1.96	3.45	3.63	3.46	2.82
LOC107403444	1.72	1.42	1.7	1.78	1.91	2.15	0.52	0.05	0.36	0.23	0.38	0.21	0	0	0.11
LOC107403446	10.1	6.16	9.99	7.72	7.12	8.01	1.87	1.98	1.66	2.42	2.96	3.22	0.84	1.31	1.02
LOC107403451	0	0	0	0.86	0.7	1.23	0	0	0	0	0	0	0	0	0
LOC107403452	2.6	5.33	2.84	2.38	3.18	7.18	24.29	17.71	6.19	3.71	3.78	4.15	6.8	17.35	18.22
LOC107403455	0.32	0.31	0.32	0.17	0.32	0.33	0.76	0.71	1	0.44	0.62	0.5	0.73	0.55	0.8
LOC107403463	4.61	6.1	4.72	3.43	3.15	3.97	5.93	6.16	6.01	11.29	11.6	10.59	4.62	4.87	4.94
LOC107403469	0.03	0	0.14	0.07	0.19	0.2	31	32.69	28.35	13.44	15.97	14.81	8.67	11.08	9.28
LOC107403470	28.09	29.9	30.66	20.75	22.28	17.42	34.3	41.05	42.4	53.43	48.59	50.64	21.06	22.78	20.53
LOC107403474	0.36	0.53	0.53	1.37	1.67	2.12	0.43	0.22	0.16	0.16	0.27	0.11	0.24	0.24	0.2
LOC107403477	0	0.03	0	2.37	1.85	2.07	147.3	156.59	154.36	138.05	140.25	126.43	113.25	104.88	109.38
LOC107403479	0	0.06	0	0.98	1.09	0.88	82.44	82.85	83.15	66.42	70.28	64.96	58.99	65.7	59.69
LOC107403486	11.01	11.49	11.05	12.39	18.67	14.3	28.05	26.16	26.62	27.21	27.73	29.74	33.03	35.82	30.97
LOC107403487	5.83	4.79	5.77	3.09	5.25	4.56	10.72	10.64	10.45	10.25	12.24	11.51	6.47	5.91	6.08
LOC107403499	0.62	0.88	0.69	0.97	0.5	0.59	0.68	0.8	0.88	1.42	1.78	1.17	0.72	0.59	0.56
LOC107403502	8.98	1.87	3.84	5.06	1.41	0.88	0.93	4.66	3.22	0.87	1.16	1.26	0.32	1.78	2.42
LOC107403509	2.68	3.06	2.61	1.8	2.3	1.91	0.3	0.43	0.45	1.15	1.4	1.17	0.17	0.25	0.22
LOC107403511	0.54	0.66	0.52	0.28	0.34	0.37	0.04	0.01	0.01	0.03	0	0	0.03	0	0.02
LOC107403515	6.23	8.89	9.32	1.68	29.95	1.41	0.37	0.34	0.58	0.65	0.89	2.17	0.8	3.71	0.56
LOC107403519	90.91	91.26	89.75	76.9	74.58	73.43	131.1	130.37	123.02	109.01	104.87	99.45	115.62	114.69	108.92
LOC107403522	1.44	2	1.64	2.11	1.72	2.39	0.25	0.32	0.28	0.21	0.37	0.22	0.16	0.14	0.31
LOC107403524	4.54	5.05	4.9	1.37	1.39	1.46	0.36	0.25	0.32	0.6	0.19	0.54	0.18	0.18	0.17
LOC107403527	18.93	19.34	21.21	17.31	20.59	14.18	13.84	14.14	14.49	5.99	7.16	6.13	17.55	18.95	16.47
LOC107403528	19	20.05	20.85	19.83	16.94	19.34	32.56	33.24	33.71	28.57	28.29	29.38	27.76	30.8	28.62
LOC107403538	0.44	0.94	0.41	2.6	3.48	2.44	0.03	0.08	0.11	0.24	0.1	0.1	0.12	0.06	0.37
LOC107403540	11.62	12.09	10.29	7.35	6.91	6.89	62.52	64.3	63.47	33.94	34.27	33.2	51.42	51.67	45.13
LOC107403542	2.19	1.67	3.16	1.99	2.28	2.04	0.4	0.4	0.4	0.78	1.32	1.08	0.6	1.72	0.4
LOC107403546	4.01	3.74	4.3	5.71	6	6.15	23.16	24.94	24.73	6.3	5.53	6.02	19.88	20.12	20.93
LOC107403547	5.94	5.15	6.04	9.04	13.95	6.97	3.55	2.5	3.24	27.12	3.41	7.08	14.87	3.59	5.23
LOC107403550	14.47	14.05	13.89	21.9	18.87	23.03	42.56	43.02	46.24	38.57	36.63	40.22	50.92	48.95	52.6
LOC107403553	7.77	8.15	8.93	10.44	9.27	9.35	15.48	15.01	15.43	9.25	8.79	8.8	12.47	14.14	13.12
LOC107403559	0	0	0	0	0	0	0.08	0.41	0.06	0.39	0.21	0.3	0.62	0.91	1.46
LOC107403560	21.1	23.47	23.48	20.79	23.36	22.08	4.56	3.92	3.59	8.28	8.11	8.22	2.89	3.27	3.34
LOC107403568	0	0	0	2.37	2.77	4.18	0	0.02	0	0	0	0	0	0	0
LOC107403570	28.4	26.53	28.37	23.78	23.37	22.37	7.17	8.13	8.48	15.68	16.36	14.77	10.72	10.14	9.5
LOC107403577	47.53	48.01	51.94	115.08	137.19	119.95	144.28	135.36	142.03	55.09	55.73	53.12	136.64	136.11	132.86
LOC107403580	1.34	1.52	1.68	1.35	1.83	1.31	0.52	0.28	0.44	0.36	0.28	0.22	0.6	0.65	0.41
LOC107403583	0.25	0.28	0.05	0.33	0.47	2.39	0.16	0.37	0.23	0.85	0.26	0.15	0.78	2.43	1
LOC107403586	4.44	2.02	2.03	2.3	3.5	1.99	0.33	0.15	0.59	0.61	0.35	0.66	0.25	0.41	0.32
LOC107403589	9.21	2.18	2.16	3.62	4.47	3.57	5.13	3.3	0.82	1.17	1.53	1.55	4.98	1.29	4.49
LOC107403590	5.61	6.14	5.92	1.99	1.99	2.16	0.12	0	0.21	0.23	0.17	0.14	0.21	0.17	0.13
LOC107403592	0.42	0.84	0.6	4.82	6.36	7.1	0.5	0.09	0.23	0.46	0.36	0.14	0.46	0.15	0.3
LOC107403596	47.81	44.48	44.09	46.51	48.34	44.72	2.15	3.53	2.53	3.94	4.67	3.67	2.1	1.74	1.19
LOC107403597	0.25	0.08	0.15	0.12	0.23	0.15	0.31	0.15	0.43	0.06	0.16	0.23	0.22	0.19	0.2
LOC107403599	1.69	2.05	2.15	2.34	3.3	3.42	0.37	0.3	0.47	2.74	0.7	1.56	0.44	0.47	0.78
LOC107403601	57.32	56.75	59.61	50.3	52.47	48.57	76.2	76.58	76.34	69.84	67.43	67.41	74.72	74.83	76.37
LOC107403604	0.14	0.05	0.05	0.14	0	0.04	4	4.29	3.28	1.42	1.53	1.47	4.32	3.63	4.91
LOC107403606	25.24	25.56	25.48	20.11	19.13	19.41	32.66	34.84	34.85	18.07	18.62	17.11	34.89	31.86	32.89
LOC107403607	0.05	0.05	0.03	0.03	0	0	0.22	0.46	0.47	0.11	0.06	0.07	0.29	0.56	0.34
LOC107403615	0.39	0.24	0.21	0.62	0.5	0.79	0.15	0.15	0.2	0.22	0.14	0.33	0.19	0.16	0.22
LOC107403616	0.89	1.03	0.82	0.26	0.5	0.93	2.06	1.88	1.19	1.26	1.04	2.17	0.87	0.86	0.87
LOC107403622	21.35	19.61	21.31	29.68	29.03	29.94	39.8	42.44	42.69	21.92	22.53	22.37	37.92	37.22	40.94
LOC107403624	18	15.22	16.28	14.84	15.13	13.71	1.31	1.81	2.14	3.55	4.31	2.93	0.8	1.37	1.23
LOC107403625	88.35	90.56	92.67	80.68	84	89.43	4.43	4.53	3.86	13.66	15.16	15.38	2.68	2.96	3.24
LOC107403629	2.83	3.47	2.87	0.96	1.13	1.19	0.08	0.05	0	0.11	0.08	0.13	0	0.09	0.01
LOC107403632	686.85	677.66	644.26	534.03	566.3	525.66	730.92	624.86	636.08	278.96	266.86	269.43	632.59	628.41	595.78
LOC107403643	79.07	81.84	79.9	83.92	128.71	92.65	209.05	186.14	186.35	177.8	173.09	177.3	202.37	201.64	168.91
LOC107403648	1.46	2.23	2.67	0.76	0.8	0.58	0.13	0	0.03	0	0.13	0	0.04	0.14	0.14
LOC107403651	3.46	3.59	3.93	0.96	1.88	1.02	0.25	0.1	0.23	0.07	0.03	0.04	0.15	0.11	0.26
LOC107403652	7.51	7.14	4.65	12.48	11.65	14.46	18.66	17.35	17.78	10.88	10.04	11.94	12.99	13.48	13.27
LOC107403653	31.44	28.02	31.68	29.8	31.14	28.59	3.33	2.66	1.88	3.4	4.78	4.89	2.23	2.14	2.18
LOC107403656	8.52	8.44	8.73	5.01	5.2	5.51	15.58	14.63	15.22	11.35	11.13	11.05	14.57	14.7	13.5
LOC107403661	9.44	7.83	8.18	5.38	5.84	5.62	0.34	0.45	0.68	1.61	1.53	1.63	0.28	0.31	0.4
LOC107403674	0.74	1.13	1.18	1.7	2.46	2.45	1.15	1.4	0.86	1.41	2.24	1.46	1.09	0.92	1.01
LOC107403686	1.52	1.65	2.14	1.13	1.23	1.24	2.54	1.41	1.72	0.85	0.85	1.47	0.92	1.21	0.91
LOC107403688	3.99	3.21	3.62	0.89	0.46	0.74	0.12	0.08	0.06	0.19	0.31	0.04	0	0	0
LOC107403690	9.75	9.48	8.01	15.45	21.89	16.84	18.85	17.55	14.71	39.06	19.53	15.29	16.6	44.67	16.82
LOC107403691	6.47	7.3	6.81	8.75	10.23	7.46	58.31	52.32	57.81	30.57	34.14	34.84	58.88	56.94	68.88
LOC107403695	5.42	6.19	6.24	3.85	5.34	4.24	2.32	2.33	1.77	8.46	9.94	7.72	2.45	2.62	2.93
LOC107403709	8.11	7.52	6.42	9.03	8.34	9.02	4.38	6.08	5.11	17.35	18.85	15.51	3.86	5.62	3.24
LOC107403711	31.63	33.26	36.91	25.53	29.33	26.16	57.13	49.57	54.26	50.71	47.14	49.32	62.16	55.86	64.57
LOC107403712	63.12	67.33	64.24	56.31	62.74	55.08	15.59	15.21	13.17	19.12	17.44	14.26	14.9	14.1	15.73
LOC107403715	10.12	7.59	9.42	0.64	1.17	1.27	2.72	1.34	1.22	1.91	2.32	1.97	2.72	2.69	2.69
LOC107403720	17.74	18	16.79	16.28	17.01	18.4	0.63	0.75	0.53	0.55	0.74	0.61	1.31	1.48	1.46
LOC107403723	42.41	38.7	43.46	43.15	39.25	38.12	1.96	2.94	2.88	1.8	1.46	2.46	0.88	0.45	1.08
LOC107403725	6.32	6.65	7.22	10.95	10.86	11.98	0.77	0.88	1.51	1.93	1.88	1.53	1.11	1.63	1.44
LOC107403727	46.42	47	41.12	29.04	33.96	29.46	57.43	53.28	48.58	23.53	25.79	24.06	42.93	45.97	47.51
LOC107403731	17.3	8.92	7.91	12.82	15.37	13.74	0.99	1.32	1.69	2.22	2.36	2.32	1.16	0.91	2.12
LOC107403740	2.73	1.68	1.34	2.11	1.87	2.79	0.26	0.04	0.11	0.89	0.77	0.92	0.54	0.41	0.28
LOC107403741	7.03	6.37	6.91	13.84	11.76	13.79	27.19	26.62	30.13	12.32	11.49	10.3	20.78	23.07	19.74
LOC107403745	10.43	10.42	9.67	12.58	14.73	11.49	4.97	3.87	4.64	3.85	4.25	3.95	4	4.98	4.73
LOC107403747	3.79	3.45	3.94	3.05	4.4	4.06	0.26	0.33	0.48	0.53	0.76	0.27	0.58	0.67	0.28
LOC107403750	1.42	0.89	0.82	1.07	0.47	1.25	0.58	0.6	0.11	0.62	0.78	0.78	0.28	0.15	0.25
LOC107403752	12.39	12.48	12.04	15.69	15.15	16.14	24.35	23.76	24.08	20.79	20.29	21.59	23.4	23.07	22.17
LOC107403753	8.7	8.65	9.43	8.92	7.6	11.03	2.49	1.62	2.71	2.28	1.83	2.4	1.38	1.72	1.56
LOC107403758	0.37	0.24	0.24	0.7	0.56	0.76	0.17	0.37	0.23	0.32	0.24	0.26	0.12	0.36	0.34
LOC107403759	0.76	0.82	0.91	0.82	0.43	0.57	18.78	19.82	17.91	16.66	15.88	14.61	14.62	17.9	16.32
LOC107403762	16.53	15.44	17.8	17.71	14.52	15.81	44.1	50.73	50.08	72.39	70.12	68.54	39.74	35.3	39.68
LOC107403765	2.53	2.76	3.76	2.1	1.44	1.15	0.55	0.4	0.36	0.7	0.74	0.41	1.58	1.31	2.47
LOC107403767	1.12	0.82	0.23	0.77	1.42	0.97	2.95	1.69	1.42	2.66	2	1.97	2.36	1.96	13.73
LOC107403771	42.1	46.52	45.83	35.6	34.74	37.98	76.97	74.9	83.88	52.73	53.83	51.98	72.51	69.2	71.87
LOC107403782	9.61	9.14	10.18	3.53	2.96	2.85	2.03	2.33	2.69	1	1.21	1.82	1.61	1.59	1.44
LOC107403786	13.98	14.26	13.16	15.22	11.92	11.5	4.31	4.44	5.17	6.13	5.2	5.22	4.33	4.59	4.87
LOC107403791	15.05	14.06	14.3	12.5	11.12	12.39	20.9	22.63	24.06	15.47	16.02	15.24	22.74	22.22	20.83
LOC107403794	5.51	4.19	3.31	5.75	5.39	4.81	1.09	0.84	0.82	0.5	0.62	0.89	1.11	1.01	1.09
LOC107403795	3.72	3.88	3.85	4.04	4.36	3.41	0.05	0	0	0	0	0.16	0	0	0.06
LOC107403800	0.67	0.86	0.75	0.24	0.35	0.49	0.08	0.08	0.14	0.21	0.34	0.27	0.25	0.34	0.36
LOC107403801	5.08	3.81	4.99	14.33	12.9	14.15	0.26	0.15	0.22	0.52	1.05	0.83	0.54	0.08	0.2
LOC107403811	3.61	3.81	3.4	0.52	0.62	0.44	0.45	0.76	0.53	1.04	0.43	0.63	0.92	0.53	0.75
LOC107403812	0.6	0.5	0.58	1.07	1.21	1.04	0.66	0.7	0.53	0.78	0.78	0.98	0.71	0.7	0.7
LOC107403814	3.77	4.49	4.24	3.29	2.85	3.04	0.95	1.08	1.19	1.29	1.15	1.27	0.85	0.88	1.34
LOC107403816	3.35	3.61	1.81	1.6	1.36	1.58	0.93	0.56	0.64	2.26	2.19	1.17	0.77	1.48	1.13
LOC107403829	15.46	14.57	15.22	1.93	2.36	2.57	0.82	0.59	0.4	0.32	0.26	0.09	0.18	0.41	0.06
LOC107403831	2.68	2.04	2.79	7.34	7.48	7.33	2.44	2.11	2.4	6.65	5.96	6.93	1.31	1.18	1.26
LOC107403849	0.86	0.55	0.47	1.47	1.23	1.42	0.36	0.69	0.53	0.47	0.31	0.74	0.59	0.46	0.25
LOC107403852	0	0.04	0	0.04	0.08	0	0.89	0.8	0.54	0.27	0.29	0.28	0.15	0.04	0.11
LOC107403855	0.09	0	0	0.21	0.45	0.31	5.66	6.23	5.15	3.54	2.33	2.8	1.17	1.52	1.48
LOC107403856	6.1	4.73	5.6	3.65	2.19	3.19	4.84	5.14	5.42	2.79	2.35	3.18	5.76	5.28	3.93
LOC107403861	1.29	1.82	1.15	8.99	7.89	8.69	0	0	0.28	0.1	0.19	0.2	0.13	0	0
LOC107403865	5.04	5.14	4.44	5.23	5.52	5.58	0.45	1.46	0.45	2.36	1.59	2.45	1.07	0.17	0.22
LOC107403866	6.88	6.56	7.1	2.57	2.49	3.08	0.05	0.02	0.08	0.31	0.09	0.08	0	0.02	0.05
LOC107403868	1.77	1.61	1.1	0.05	0.47	0.42	0	0	0	0	0	0.05	0	0	0
LOC107403870	0.19	0.22	0.08	0.32	0.51	0.45	0.17	0.14	0.04	0.04	0.03	0.04	0.02	0.02	0.09
LOC107403874	28.38	26.62	25.25	20.2	20.7	21.81	31.94	29.54	31.75	22.85	23.48	21.8	30.62	30.84	27.89
LOC107403877	3.21	3	4.05	2.14	1.44	2.48	0.53	0.66	0.35	1.5	1.49	1.33	0.79	0.2	0.81
LOC107403889	69.27	64.13	62.21	68.79	69.81	64.86	100.46	100.57	99.45	97.85	93.2	95.06	96.87	99.91	99.01
LOC107403892	87.72	81.48	88.66	66.98	71.39	67.76	105.05	98.27	102.37	76.35	81.76	80.76	121.12	121.43	117.67
LOC107403898	12.7	14.64	12.74	10.73	13.96	14.37	8.64	8.38	9.74	5.94	6.92	6.98	11.83	13.69	10.41
LOC107403899	10.92	12.33	12.59	12.53	10.87	11.48	18.38	16.7	17.4	10.02	10.06	9.41	16.22	16.78	16.77
LOC107403905	55.64	57.68	57.73	45.57	35.47	42.99	10.73	11.07	10.64	16.26	16.67	18.93	10.33	11.66	13
LOC107403906	8.96	8.49	9.29	6.98	8.3	7.7	2.28	1.95	1.64	2.68	2.94	3.4	1.92	1.83	2.04
LOC107403909	7.17	8.17	7.05	8.72	6.95	7.3	2.21	2.24	2.24	4.98	3.59	3.82	2.08	1.94	2.34
LOC107403912	3.28	3.63	3.67	2.34	3.22	3.09	0.29	0.41	0.6	0.76	1.21	1.09	0.27	0.15	0.3
LOC107403913	3.18	3.04	3.24	2.05	1.9	2.67	0.07	0.02	0.04	0.07	0.33	0.05	0.06	0.02	0
LOC107403914	9.03	8.82	9.04	7.66	8.16	7.36	10.98	12.12	12.36	11.09	10.92	11.31	9.22	10.11	10.51
LOC107403915	0.3	0.33	0.25	0.27	0.11	0.37	0.1	0.04	0.01	0.15	0.13	0.11	0.01	0.01	0
LOC107403918	8.17	8.66	8.77	11.09	10.22	8.31	1	0.9	0.6	3.08	3.32	2.55	0.34	0.33	0.92
LOC107403919	6.52	6.3	7.32	6.58	6.5	7.66	1.81	2.34	1.67	3.36	2.95	3.36	1.81	1.52	1.53
LOC107403920	3.63	4.13	3.63	4.64	4.44	3.72	0.39	0.37	0.31	1.27	1.09	1.08	0.41	0.51	0.43
LOC107403921	13.41	13	12.32	6.42	7.72	6.85	2.01	2.12	2.59	3.76	3.11	3.2	2.13	2.64	2.78
LOC107403928	1.36	1.01	0.82	0.55	0.34	0.28	0	0	0	0	0	0	0	0	0.01
LOC107403931	17.9	18.27	17.57	15.64	14.29	13.73	13.58	12.86	13.84	30.91	28.81	29.91	11.13	11.01	10.63
LOC107403932	10.04	12.28	11.43	16.51	14.57	14.54	4.99	4.68	4.41	6.04	5.02	3.72	4	3.36	4.08
LOC107403933	11.78	12.19	11.73	11.94	11.66	10.84	17.2	21.68	18.16	18.45	18.07	21.02	18.23	16.08	19.84
LOC107403934	39.27	43.94	46.03	114.45	100.66	110.66	118.98	138.54	129.3	50.74	56.84	46.98	130.95	124.8	137.62
LOC107403940	3.47	4.21	2.7	2.85	2.79	1.83	0.55	0.18	0.35	0.63	1.35	0.76	0.41	0.53	0.16
LOC107403943	12.91	12.65	13.95	10.23	8.49	7.61	14.38	11.02	13.36	12.45	12.99	16.04	10.75	11.49	15.22
LOC107403944	75.23	80.09	74.16	119.11	108.98	124.39	190.22	184.25	196	243.98	237.43	249.86	182.39	177.17	182.74
LOC107403948	20.54	23.12	21.19	47.95	39.25	45.76	34.44	33.82	32.05	31.14	32.16	36.72	41.68	42.39	43.52
LOC107403949	46.26	49.58	45.81	34.95	38.15	33.25	58.05	58.42	59.18	60.89	63.9	68.28	55.51	56.22	54.03
LOC107403952	13.11	14.26	13.9	21.55	22.93	22.08	6	5.51	5.08	7.14	8	5.94	4.51	5.92	5.74
LOC107403953	1.39	2.16	1.85	2.63	2.18	2.39	4.57	3.64	3.48	3.51	5.65	4.15	4.03	4.75	4.04
LOC107403955	29.81	32.35	31.39	21.27	26.22	23.87	25.51	23.5	24.46	15.82	13.93	14.24	25.18	26.08	27.32
LOC107403958	1.6	1.64	1.49	0.02	0.15	0.13	0	0	0	0	0	0.05	0	0	0
LOC107403959	43.74	40.8	45.28	11.27	9.98	5.94	10.99	12.35	12.3	9.93	10.4	9.87	13.33	17.76	16.11
LOC107403960	5.36	6.75	3.76	5.54	5.22	3.39	0.45	0.83	0.95	1.62	1.7	1.08	0.94	1.04	1.09
LOC107403961	75.8	74.24	72.25	62.02	58.01	64.21	102.64	104.51	102.78	94.46	96.13	96.48	98.82	106.42	99.7
LOC107403963	7.58	9.14	8.41	5.66	9.52	5.41	0.96	1.17	0.71	1.38	0.79	0.52	0.84	0.65	0.99
LOC107403965	20.6	20.58	18.65	18.38	16.02	20.41	45.04	50.5	41.96	30.32	29.16	30.69	43.39	48.23	42.14
LOC107403973	0.17	0.12	0.16	1.94	6.87	2.92	0.13	0.11	0.11	0.02	0.06	0.1	0.38	0.33	0.38
LOC107403980	50.52	47.33	53.42	37.22	43.72	40.89	72.91	70	67.04	67.1	71.17	69.23	71.85	73.17	66.68
LOC107403983	4.61	3.82	4.46	3.58	4.1	3.29	117.07	123.59	122.01	78.37	82.97	82.29	84	94.09	91.85
LOC107403985	0.25	0.13	0.13	2.8	4.02	3.04	0	0.2	0.08	0.08	0.04	0.76	0.25	0.05	0.04
LOC107403986	1.5	1.7	1.06	0.96	2.05	1.5	17.42	13.62	16.96	9.31	9.75	9.18	18.19	20.55	22.12
LOC107403993	29.73	29.1	27.38	180.08	165.34	173.88	25.93	27.05	25.14	42.74	39.92	43.92	31.62	32.26	31.64
LOC107403998	4.62	5.64	4.63	3.79	3.88	4.25	1.15	0.75	1.05	2.01	1.37	1.24	0.67	0.69	0.92
LOC107403999	0.66	0.93	0.71	1.51	1.93	1.92	1.74	0.91	0.78	1.39	1.16	1.19	0.88	1.06	1.44
LOC107404004	49.39	50.02	50.18	48.33	44.36	53.39	134	130.9	140.6	38.33	37.2	40.17	63.3	66.2	62.25
LOC107404014	0.58	0.61	0.69	0.82	0.43	0.62	0.11	0.07	0.05	0.08	0.04	0.11	0.11	0.11	0.01
LOC107404016	30.9	30.45	29.63	59.1	55.22	69.26	35.43	35.71	36.63	18.24	15.2	16.13	40.2	41.87	41.39
LOC107404022	3.12	3.33	2.25	1.27	0.82	0.88	1.65	1.95	1.35	1.52	0.92	1.34	1.69	1.68	1.92
LOC107404024	6.69	6.55	6.56	3.25	2.61	3.44	2.36	2.59	2.64	2.27	2.24	2.5	3.18	2.56	2.93
LOC107404027	2.18	2.53	1.82	0.61	0.4	0.52	0.12	0.15	0.05	0.37	0.12	0.17	0.17	0.39	0.44
LOC107404028	16.53	18.63	17.37	11.07	10.35	10.54	2.34	2.65	2.67	5.59	6.04	6.07	1.94	2.54	2.13
LOC107404029	36.11	36.41	36.99	31.17	34.66	33.54	47.23	47.66	50.36	29.55	31.77	29.71	38.11	37.11	38.24
LOC107404040	56.35	56.37	56.81	59.46	72.7	62.61	109.81	113.66	104.66	138.78	131.26	139.85	103.42	103.27	103.72
LOC107404045	18.36	17.47	19.34	12.34	14.79	12.73	24.7	24.02	25.53	17.13	17.05	19.88	22.03	18.41	18.8
LOC107404048	2.62	2.65	2.96	2.05	2.05	2.35	3.86	3.81	3.74	3.61	3.31	3.69	2.94	3.06	3.54
LOC107404051	16.01	17.68	15.04	18.54	22.53	20.2	58.08	52.33	51.84	35.48	35.13	33.65	45.54	47.64	46.09
LOC107404052	4.89	3.47	3.66	6.96	6.63	6.3	48.97	44.54	43.33	43.53	41.32	45.94	35.84	33.13	29.25
LOC107404058	0.8	1.44	0.76	0.83	0.77	1.95	0.31	0.38	0.2	0.43	0.25	0.32	0.18	0.03	0.11
LOC107404063	5.03	4.7	4.58	6.3	4.83	5.95	1.67	1.93	2	2.28	2.17	2.02	1.29	1.85	1.71
LOC107404065	0.87	1.02	1.17	0.56	0.93	0.65	1.56	2.65	1.36	1.3	1.09	1.28	1.87	2.03	1.44
LOC107404067	0.94	1.42	1.36	0.8	1.28	1.08	1.81	1.84	4.15	2.04	15.74	2	2.18	1.36	2.34
LOC107404068	3.08	1.33	0.84	0.93	0.67	0.5	1.31	1.73	0.81	1.17	4.2	0.97	0.28	0.7	0.38
LOC107404069	0.82	0.54	0.32	3.47	1.61	3.2	0.13	0.05	0.13	0.33	0.03	0.07	0.04	0.05	0.14
LOC107404070	5.29	4.65	5.29	8.11	7.54	7.3	1.2	1.37	1.58	1.16	1.27	0.91	0.81	1.18	0.94
LOC107404071	2.32	2.1	2.87	1.71	1.89	1.26	1.68	1.73	1.63	0.84	0.98	0.65	1.65	1.26	1.71
LOC107404074	12.24	14.26	12.13	45.32	41.81	44.99	39.26	41.66	43.36	29.53	29.05	30.79	39.15	42.76	43.45
LOC107404075	1.94	0.8	0.73	0.51	2.89	0.51	0.72	1.14	0.73	3.95	2.94	1	1.16	0.83	0.75
LOC107404083	0.69	0.46	1.03	0.48	0.6	0.47	1.43	1.42	0.96	0.82	1.56	1	1.38	0.64	1.11
LOC107404085	51.31	54.76	51.12	81.88	82.22	89.87	123.24	135.72	121.81	331.02	328.67	343.79	131.42	123.21	132.39
LOC107404087	5.84	5.58	5.32	12.7	7.86	10.05	17.78	12.92	14.01	12.69	13.56	12.25	13.39	14.96	18.08
LOC107404089	37.06	40.4	38.62	31.89	32.37	32.78	49.68	49.06	48.15	44.52	43.22	40.57	46.61	44.48	46.59
LOC107404094	1.05	0.79	1.92	2.09	4.54	2.44	0.1	0.29	0.1	0.24	0.34	0.2	0.33	0	0
LOC107404108	1.91	1.5	1.92	6.4	7.07	6.76	1.05	1.57	1.41	0.54	0.51	0.72	0.81	0.58	0.46
LOC107404109	2.44	2.6	2.32	3.68	4.09	3.43	3	2.32	2.87	0.89	1.08	1.87	2.84	2.51	3
LOC107404110	23.02	22.68	24.49	46.84	49.99	46.04	23.66	23.91	24.09	45.73	43.12	47.35	20.44	22.21	20.65
LOC107404111	0.48	0.23	0.64	0.59	0.72	0.54	0.17	0.08	0	0.22	0.07	0.24	0.08	0.07	0.07
LOC107404112	22.7	25.59	22.49	25.57	19.58	26.34	7.57	8.67	8.41	12.55	13.29	13.66	9.9	9.92	10.76
LOC107404113	0.27	0.42	0.28	0.44	0.68	0.93	0.05	0.2	0.19	0.03	0.03	0.03	0.04	0.07	0.05
LOC107404116	5.79	6.64	6.28	1.83	3.31	2.93	2.29	2.25	2.15	2.82	3.24	3.95	3.28	4.65	4.07
LOC107404141	1.43	1.78	2.34	2.78	2.22	2.65	0.32	0.48	0.12	0.12	0.36	0.25	0.11	0.4	0.17
LOC107404145	54.64	55.59	51.67	40.69	49.99	44.99	77.05	73.08	71.27	69.15	66.48	66.47	71.63	72.61	70.26
LOC107404147	3.14	2.42	2.37	1.64	1.77	1.92	4.05	3.81	3.62	2.34	2.95	3.24	3.62	4.97	4.59
LOC107404180	6.85	6.25	5.82	7.75	7.31	7.86	1.79	1.84	1.97	3.83	3.9	4.46	1.97	2.06	2.27
LOC107404183	0.96	1.09	1.17	1.09	0.74	1.22	0.69	0.46	0.53	0.4	0.49	0.27	0.82	1.01	1.29
LOC107404186	8.34	9.22	9.04	10.8	10.85	10.25	2.7	2.19	2.8	2.76	3.34	3.3	2.63	2.71	2.71
LOC107404189	148.45	145.5	136.26	155.18	138.74	148.83	26.15	26.68	27.09	50.53	50.29	48.67	38.29	38.43	38.95
LOC107404192	6.14	5.84	7.6	3.72	4.45	3.48	1.59	1.59	1.22	1.99	2.34	2.43	0.78	0.92	1.24
LOC107404194	126.28	146.27	117.83	120.93	175.66	119.15	216.31	216.47	207.93	216.64	200	198.52	225.98	228.41	217.96
LOC107404204	0.59	0.39	0.86	1.12	0.99	1.42	0.38	0.81	0.54	0.17	0.37	0.15	0.36	0.4	0.26
LOC107404205	17.45	19.11	20.2	42.39	48.27	45.18	5.98	6.01	5.76	22.74	24.57	26	5.35	4.48	6.25
LOC107404206	13.67	15.01	18.2	26.33	26.71	22.48	1.06	1.22	1.09	1.28	1.58	1.1	1.93	1.7	2.86
LOC107404212	15.78	15.6	17.18	0.12	0.38	0.28	0	0	0	0	0	0	0	0	0
LOC107404213	8.4	12.24	11.78	8.22	7.36	6.91	1.12	1.01	1.15	0.31	0.37	0.43	0.18	0.42	0.36
LOC107404214	75.15	75.1	75.34	93.92	98.23	90.81	184.18	189.2	186.59	145.64	149.74	148.43	183.98	189.45	186.4
LOC107404215	0.44	0.11	0.34	0.2	0.33	0.24	0.91	0.8	0.39	0.24	1	0.49	2.56	2.07	2.07
LOC107404220	0.95	1	1.13	0.75	1.1	0.36	1.81	1.73	2.21	3.6	4.4	2.23	7.13	1.98	1.92
LOC107404221	16.17	5.42	7.77	7.75	3.03	3.58	3.53	2.89	4.44	3.69	1.58	3.77	4.07	5.1	9.81
LOC107404222	23.71	8.27	4.04	1.71	1.42	1.67	0.53	0.57	0.4	0.43	1.26	0.38	0.52	0.72	0.63
LOC107404223	40.76	42.1	39.47	20.91	15.88	21.66	0.17	0.34	0.28	0.21	0.12	0.44	0.22	0.21	0.11
LOC107404228	20.7	21.37	18.13	6.24	6.44	6.9	1.41	1.98	2.2	7.45	7.25	7.49	1.32	1.53	1.61
LOC107404229	10.75	8.14	9.94	20.65	25.52	20.4	160.2	165.38	156.48	169.83	158.71	150.16	137.23	129.84	130.91
LOC107404230	0	0.05	0.05	0	0.05	0	0.9	0.4	0.9	0.64	0.56	0.54	1.07	0.24	0.64
LOC107404233	10.49	6.26	7.05	4.02	6.19	4.17	24.56	22.51	22.21	29.45	28.04	27.31	20.88	21.12	23.39
LOC107404236	1.93	1.82	2.5	3.06	1.68	1.72	0.32	0.58	0.28	0.6	0.66	0.91	0.58	0.69	0.42
LOC107404239	0.52	0.55	1.26	0.19	0.21	0.35	0.07	0.04	0.07	0.06	0.11	0.09	0.47	0.16	0.13
LOC107404241	5.37	5.52	6.48	3.58	4.41	4.53	0.9	0.4	0.43	1.29	1.34	1.25	1.05	0.96	1.36
LOC107404257	1.81	1.35	1.69	1.52	2.23	1.64	2.58	1.98	2.67	8.5	6.21	2.96	2.93	1.75	2.17
LOC107404258	7.91	8.17	8.04	6.61	5.61	5.12	0.32	0.18	0.27	0.34	0.45	0.8	0.15	0.13	0.36
LOC107404260	0.87	1.53	1.33	1.12	1.36	2.16	0.09	0.19	0.06	0.38	1.09	0.65	0.21	0.34	0.04
LOC107404265	2.07	2.97	5.68	1.27	1.69	2.13	0.21	0.16	0.2	1.47	0.5	0.76	0.15	0.25	0.17
LOC107404287	7.09	4.99	7.8	6.21	6.38	5.3	1.52	3.77	1.16	2.93	2.15	1.41	2.05	3.06	1.59
LOC107404288	18.17	20.22	18.86	16.35	11.42	13.66	0.69	0.42	0.46	0.56	0.62	0.71	0.41	0.45	0.78
LOC107404296	11.66	13.15	10.84	9.42	10.25	8.18	8.61	6.1	6.52	3.86	3.88	3.65	6.33	7.94	7.18
LOC107404298	1.34	0.92	1.3	0.64	0.76	0.36	0.14	0.1	0.11	0.19	0.29	0.33	0.05	0.1	0.07
LOC107404299	2.7	1.5	2.06	2.13	1.5	1.98	0.35	0.66	0.62	1.61	1.59	1.81	0.43	0.87	0.36
LOC107404305	0.99	4.51	4.06	2.58	2.73	2.99	48.22	26.39	7.94	16.32	15.9	18.04	37.42	38.4	11.18
LOC107404306	2.68	0.31	1.34	0.98	0.84	1.04	0.17	0.21	0.27	0	0.74	0.43	0.02	0.18	0.04
LOC107404307	3.15	4.16	1.66	10.77	3.96	3.4	4.66	3.84	4.19	2.49	1.76	1.48	2.68	2	6.51
LOC107404308	3.16	4.43	3.41	0.64	0.98	0.24	0	0	0	0	0	0	0	0	0
LOC107404313	0.19	0.06	0.15	0.24	0.44	0.1	0.28	0.2	0.17	1.29	0.97	0.99	0.03	0.03	0.11
LOC107404315	15.94	16.16	23.18	17.25	20.27	20.85	35.36	33.62	41.25	68.53	75.07	76.35	34.9	27.27	35.46
LOC107404316	0.93	0.39	0.57	1.15	0.93	3.48	2.12	0.85	0.64	1.48	1.48	5.53	0.21	0.38	0.46
LOC107404322	0.71	0.95	0.56	0.42	0.45	0.39	1.18	0.84	1.1	8.43	0.56	1.22	1.16	4.2	1.33
LOC107404323	12.56	10.47	10.01	12.5	11.33	10.73	25.7	29.1	32.18	24.58	21.49	21.76	30.56	28.06	29.45
LOC107404339	51.23	49.89	52.93	34.77	32.73	36.76	3.42	5.05	4.56	6.05	5.48	5.94	4	4.2	3.81
LOC107404343	0.7	0.95	1.2	0.69	1.34	1.45	2.27	1.86	2.98	2.08	1.69	10.76	2.72	2.71	2.3
LOC107404357	0.95	0.86	1.18	1.23	1.86	1.39	0.08	0.02	0.03	0.15	0.35	0.13	0.14	0.11	0.07
LOC107404360	1.61	1.92	1.48	1.21	1.49	1.09	13.45	9.22	9.22	2.3	2.42	1.79	9.49	9.3	11.38
LOC107404363	8.43	8.13	5.18	6.15	9.6	7.74	16.3	12.91	15.85	17.78	18.68	18.73	17.39	23.41	21.89
LOC107404366	45.94	45.85	43.95	32.81	26.98	34.23	56.73	57.53	65.49	46.35	44.98	45.1	61.83	61.21	61
LOC107404373	5.07	4.87	5.68	1.88	2.7	2.28	0.08	0.2	0.2	0.48	0.15	0	0.11	0.17	0.26
LOC107404374	0.5	0.77	0.62	0.59	1.1	0.97	3.92	3.18	3.27	8.65	9.33	9.26	1.56	1.9	1.52
LOC107404386	1.06	1.03	0.51	1.63	1.34	1.11	0.07	0.04	0.04	0.29	0.11	0.04	0.04	0	0
LOC107404389	9.27	12.38	10.55	16.59	18.32	13.39	0.09	0.03	0.17	0.06	0	0	0.14	0.26	0.2
LOC107404390	0.83	0.86	0.82	0.14	0.02	0.02	0	0	0	0	0	0	0	0	0
LOC107404399	56.34	58.4	60.34	47.84	51.79	48.34	11.81	11.47	11.19	12.3	11.49	11.91	10.12	10.39	10.08
LOC107404401	9.82	9.58	8	7.77	7.2	8.98	0.02	0.04	0.06	0.09	0.01	0.06	0	0	0
LOC107404403	8.81	9.28	9.08	4.84	3.05	4.3	4.77	4.39	5.51	4.24	3.95	3.96	8.61	7.85	7.17
LOC107404406	42.8	45.23	44.02	77.74	97.42	90.09	73.07	62.75	65.33	83.04	84.31	81.07	60.53	57.08	55.19
LOC107404410	16.54	16.99	17.17	19.35	20.27	17.6	36.91	39.11	36.21	46.31	45.81	47.24	33.75	30.11	32.03
LOC107404411	2.76	1.71	2.8	5.09	5.75	3.45	0	0	0	0.68	0.51	0.51	0.18	0.36	0.07
LOC107404417	4.19	5.99	5.64	3.16	2.2	3.62	0.44	0.41	1.09	0.49	1.05	0.43	0.73	0.71	0.59
LOC107404418	3.93	4.11	2.97	3.34	3.22	2.91	1.39	2	1.92	3.35	3.41	3.68	1.43	1.17	1.43
LOC107404419	1.37	0.9	0.93	0.94	1	0.69	0.14	0.25	0.42	0.43	0.35	0.44	0.12	0.32	0.19
LOC107404422	0.07	0.21	0.18	0.96	0.73	0.79	0	0	0	0	0	0	0	0	0.07
LOC107404429	1.29	0.9	1.19	0.34	0.23	0.46	0	0	0.02	0	0	0	0	0	0.03
LOC107404431	0.45	0.44	0.68	1.05	0.67	0.27	1.85	2.1	1.48	4.1	4.41	3.97	1.45	1.16	0.92
LOC107404435	2.4	2.32	1.63	4.71	4.27	3.79	0.99	0.94	0.58	1.35	2.59	1.86	0.96	1.38	1.31
LOC107404438	9.96	12.56	10.79	7.9	7.12	6.51	17.5	18.6	17.81	11.69	11.29	11.27	20.87	18.07	18.96
LOC107404443	1.22	1.16	1.27	1.4	1.02	6.83	0.99	1.78	5.95	0.79	1.65	1	1.81	1.07	4.69
LOC107404450	1.68	1.88	2.05	0.93	1.6	1.23	1.16	0.91	1.09	0.28	0.43	0.13	1.5	0.74	1.51
LOC107404459	2.26	0.85	1.67	3.7	2.03	2.55	0.06	0	0	0.23	0.11	0	0	0	0.18
LOC107404462	5.27	4.45	4.5	2.43	3.12	3.29	9.2	7.82	8.13	4.49	4.07	4.29	8.63	7.76	6.5
LOC107404463	3.46	1.92	2.58	7.51	7.69	8.88	4.45	4.76	4.46	3.3	2.99	3.05	4.79	3.8	4.41
LOC107404465	12.75	19.73	10.08	222.93	26.4	15.12	8.5	10.64	9.29	16.8	13.27	9.57	6.8	134.61	148.45
LOC107404466	6.82	9.26	7.49	22.68	4.65	4.74	6.46	1.36	1.35	1.51	0.92	1.57	4.6	7.26	0.96
LOC107404469	24	21.79	22.03	21.58	23.19	22.36	34.71	31.99	33.15	32.36	37.73	31.63	38.83	34.36	37.01
LOC107404472	0.33	0.21	0.13	1.78	0.15	0.69	0.31	0.15	0.13	0.44	0.21	0.18	1.79	3	0.17
LOC107404473	33.39	34.53	37.91	24.06	12.57	26.91	85.71	76.47	89.91	77.71	81.89	76.96	81.29	74.05	72.27
LOC107404474	2.2	1.81	1.27	1.41	2.3	1.92	0	0	0	0.02	0.02	0.1	0	0	0
LOC107404475	62.3	62.88	64.83	24.64	26.12	21.78	15.57	15.38	15.57	16.85	18.81	17.06	12.12	13.09	10.52
LOC107404476	0.53	0.62	0.91	0.62	0.45	0.49	0.11	0.25	0.27	0.51	0.35	0.4	0.11	0.18	0.24
LOC107404478	13.32	13.97	13.57	27.93	30.35	28.51	3.63	4.07	3.74	6.99	7.33	5.15	3.07	2.51	3.24
LOC107404479	63.89	68.3	72.27	63.01	61.24	59.37	9.44	9.13	8.69	16.14	15.44	16.8	6.46	5.86	5.19
LOC107404480	8.58	9.06	7.27	5.66	6.52	7.65	18.25	29.05	21.35	25.86	32.93	21.22	13.4	14.17	11.73
LOC107404483	1	1.09	0.81	0.53	0.39	0.6	0.09	0.13	0.04	0.11	0.08	0.09	0.18	0.35	0.21
LOC107404486	22.89	14.79	17.47	21.75	21.55	19.13	6.48	5.9	6.8	7.59	6.62	7.74	5.84	5.74	6.43
LOC107404487	0.09	0.02	0.03	0.35	0.21	0.18	1.71	2.26	1.76	1.09	1.07	0.93	1.27	1.97	1.72
LOC107404488	11.04	11.62	10.38	9.07	6.31	9.17	1.58	1.3	1.5	2.95	3.24	3.58	1.31	1.62	1.53
LOC107404490	3.79	2.98	4.12	4.27	3.64	3.63	1.05	1.06	0.94	1.01	0.91	1.26	1.2	1.19	1.05
LOC107404491	0.17	0.34	0.19	0.36	0.52	0.74	2.58	3.98	3.32	0.72	0.92	1.01	4.91	1.95	1.78
LOC107404501	0.76	0.61	1.07	0.74	0.53	0.72	8.18	7.6	8.41	4.63	5.57	5.13	7.05	8.52	9.06
LOC107404502	0.16	0.21	0.37	0.34	0.16	0.17	1.28	1.38	1.51	0.63	0.54	0.64	1.73	5.64	1.35
LOC107404505	3.74	5.06	3.84	9.65	9.88	8.52	4.35	4.21	6.78	3.98	2.24	3.04	4.06	1.78	1.61
LOC107404513	10.75	10.29	9.46	11.65	10.02	12.38	1.51	1.27	1.66	4.84	3.91	3.34	0.95	1.53	1
LOC107404515	9.41	7.05	10.16	7.36	5.9	8.72	2.64	2.03	2.41	3.26	3.44	2.91	2.24	2.3	2.54
LOC107404524	1.52	1.56	1.65	1.2	1.4	1.64	0.12	0	0	0.03	0	0	0	0	0.02
LOC107404529	0.06	0.06	0.12	0.7	0.4	0.44	1.79	2.72	2.4	2.01	1.4	1.47	2.53	2.35	2.96
LOC107404534	12.2	11.73	14.21	20.07	15.15	19.89	22.07	22.23	21.96	12.11	10.63	11.31	21.61	21.29	21.49
LOC107404544	1.76	2.77	2	2.68	2.54	2.85	0.16	0	0.31	0.23	0.39	0.16	0.66	0.17	0.92
LOC107404548	19.12	5.63	57.67	5.52	33.04	3.73	6.66	7.03	5.55	71.73	49.93	5.7	26.97	7.03	4.83
LOC107404555	0.31	0.36	0.59	0.71	0.74	0.78	0.92	0.49	0.49	4.06	4.99	4.86	2.01	8.59	0.66
LOC107404562	8.75	8	7.27	7.4	9.8	7.44	2.86	3.29	3.76	7.29	6.27	7.27	2.12	2.79	3.79
LOC107404563	2.6	7.14	7.68	6.14	4.11	7.1	6.54	5.6	13.2	9.3	13.81	2.41	15.36	16.35	17.97
LOC107404564	1.23	0.99	1.33	0.81	0.58	0.85	2.67	2.34	2.47	1.29	1.2	1.46	3.51	3.38	3.28
LOC107404568	22.02	19.01	20.25	26.49	34.61	29.2	11.67	10.61	10.48	10.88	9.29	8.19	12.2	9.09	8.72
LOC107404575	1.31	0.65	1.34	1.44	0.64	0.43	0	0.03	0	0	0	0	0.07	0	0
LOC107404576	1.86	2.4	2.82	11.51	8.97	1.64	1.32	2.05	1.28	1.73	1.74	2.98	1.31	1.56	1.33
LOC107404577	1.18	0.81	1.01	1.09	2.37	1.12	1.44	2.03	1.09	0.42	0.42	0.2	0.65	1.17	0.35
LOC107404578	0	0.6	0.48	6.89	15.63	14.63	0.33	0.55	0.33	1	1.42	0.46	1.49	0.25	0.6
LOC107404579	14.14	14.48	13.96	14.46	12.65	11.71	3.15	3.14	2.91	8.2	8.95	8.38	3.64	3.99	3.79
LOC107404585	0.07	0.11	0.02	0.45	1.54	1	0	0	0	0.01	0.01	0.07	0.09	0.06	0
LOC107404595	4.45	2.87	1.24	3.74	1.61	1.78	3.16	1.55	2.15	1.62	1.91	1.16	3.83	4.82	1.67
LOC107404603	0.99	0.94	1.32	1.66	2.23	1.94	1.64	2.15	1.74	1.9	1.54	1.51	4.91	3.38	4.17
LOC107404604	15.77	21.8	7.73	4.96	24.16	13.81	4.17	4.69	2.71	2.21	0.63	14.01	2.47	0.22	3.06
LOC107404607	2.48	3.04	2.86	4.32	3.65	3.49	6.4	6.79	6.21	6.5	5.81	7.12	5.7	6.07	5.41
LOC107404611	11.61	9.6	7.87	17.42	19.01	16.1	99.23	84.5	83.62	60.11	69.52	60.05	112.39	100.26	106.39
LOC107404619	1.68	1.52	1.27	0.15	0.19	0.14	0	0.02	0	0	0	0.02	0	0	0
LOC107404620	0.74	0.83	0.4	0.25	0.14	0.07	0	0	0.02	0.02	0	0.07	0	0.03	0.02
LOC107404624	91.6	91.17	113.61	135.99	146.24	135.12	14.4	13.69	13.6	8.49	7.75	9.9	18.72	20.55	25.61
LOC107404630	0.85	1.58	1.32	1.5	1.83	8.38	0.03	0.08	0	0.2	0.14	0.66	0.14	0.22	0.06
LOC107404631	0.78	0.75	0.79	4.32	3.86	4.4	1.69	1.79	1.58	1.77	2	2.04	3.33	3.57	3.47
LOC107404635	27.36	35.56	34.17	54.06	57.08	48.46	11.78	7.94	9.68	8.81	12.39	11.56	21.89	22.52	23.57
LOC107404637	1.14	1.7	0.88	1.43	1.52	1.18	2.45	5.25	2.41	1.58	1.8	5.97	4.37	4.34	3.63
LOC107404638	67.25	65.3	66.89	25.96	31.82	24.83	0.06	0.33	0.27	0.19	0.17	0.2	0.09	0.21	0.19
LOC107404640	2.77	2.03	0.18	0.22	0.05	0.37	0.2	0.21	0.12	0.16	0.89	1.32	0	0.27	0.35
LOC107404645	0.66	0.63	0.93	5.34	2.15	1.44	0.83	0.83	2.27	1.46	1.17	1.23	0.84	0.69	1.03
LOC107404647	2.19	2.17	2.51	1.47	2.04	2.26	3.02	3.79	3.28	2.67	2.79	2.85	2.8	2.86	3.43
LOC107404649	2.96	2.24	2.53	5.41	5.09	4.92	23.41	24.66	23.37	10.75	10.49	10.14	16.39	18.21	16.28
LOC107404653	1.9	1.67	1.04	0.38	0.94	0.5	0.34	0.5	0.32	0.95	0.85	0.79	0.38	0.32	0.16
LOC107404662	8.55	9.11	8.64	8.83	8.65	9.3	15.58	16.37	14.71	12.44	13.55	13.66	15.64	14.81	15.34
LOC107404665	0.2	0.69	0.22	0.25	0.32	0.66	0.14	0.11	0.18	0.18	0.36	0.24	0.43	0.15	0.22
LOC107404679	4.96	4.55	4.6	2.49	2.35	1.11	6.14	5.31	5.03	2.63	2.28	2.86	5.38	5.91	5.5
LOC107404680	0.6	0.5	0.85	0.93	0.76	0.66	1.16	1.32	1.06	1.07	0.93	0.94	1.74	1.32	1.25
LOC107404684	1.8	1.63	1.62	0.56	0.41	0.49	0.23	0.2	0.15	0.28	0.29	0.19	0.25	0.2	0.19
LOC107404691	11.93	10.62	9.05	10.36	11.27	11.52	1.94	1.76	2.82	2.04	1.93	2.66	1.35	1.85	1.17
LOC107404692	0.4	0.18	0.27	0.28	0.31	0.17	3.46	1.22	0.5	0.29	4.53	0.46	3.06	0.64	7.52
LOC107404693	0.88	0.94	1.49	1.08	0.45	1.08	0.94	0.63	1.1	0.82	0.81	1.05	1.05	0.69	3.72
LOC107404694	0.27	0.43	0.42	0.36	1.23	1.03	0.44	0.28	0.16	0.42	0.31	0.4	1.06	0.46	0.38
LOC107404710	20.66	18.89	19.24	15.33	15.66	13.91	22.05	22.26	21.25	14.65	15.06	15.73	21.59	20.27	22.32
LOC107404711	0.87	1.11	1.31	0	0	0	0	0	0	0	0	0	0	0	0
LOC107404717	34.83	32.99	33.57	32.73	33.17	36.42	4.02	4.99	4.26	8.72	8.82	8.01	4.62	5.15	5
LOC107404722	43.94	48.23	32.68	51.22	83.28	68.18	134.16	144.1	127.81	114.33	103.15	75.56	111.88	99.27	95.27
LOC107404726	22.78	23.16	22.91	12.65	13.95	16.04	0.15	0.11	0.13	0.2	0.19	0.19	0.18	0.46	0.09
LOC107404728	11.65	10.76	11.76	14	11.07	12.97	6.17	6.33	6.59	14.59	13.46	15.46	4.29	4.42	3.84
LOC107404730	2.09	2.99	2.42	2.46	1.44	1.87	0.08	0.08	0.03	0.12	0.2	0.12	0.01	0.03	0.02
LOC107404732	16.65	19.32	14.54	14.59	12.59	14.92	2.41	2.72	2.4	4.44	5.14	4.75	2.42	2.88	2.82
LOC107404733	2.39	2.62	2.36	3.16	2.73	3.04	0.22	0.18	0.23	1.49	1.7	1.49	0.06	0.04	0.11
LOC107404739	5.09	5.52	5.08	6.33	5.97	5.26	0.72	0.62	0.58	1.39	1.26	1.33	0.54	0.63	0.55
LOC107404740	3.75	3.89	2.75	5.47	7.24	4.88	21.94	28.85	22.65	19.36	18.76	15.32	17.53	19.37	19.68
LOC107404747	1.15	1.35	1.34	2.11	1.14	1.3	3.48	1.74	1.95	1.42	1.72	1.43	2.11	1.66	1.8
LOC107404756	11.94	13.24	10.2	7.67	6.42	7.41	0.97	0.6	0.8	1.88	1.59	1.42	0.5	0.98	0.75
LOC107404758	19.52	12.99	19.95	10.32	8.86	17.09	2.71	4.37	3.17	5.46	5.76	3.26	2.98	4.8	2.81
LOC107404761	7.27	6.32	5.95	3.5	3.36	3.6	6.89	5.78	6.22	23.74	4.29	4.4	17.59	6.24	4.52
LOC107404762	0.23	0.09	0.25	0.34	0.06	0.17	4.51	4.49	4.3	6.6	1.53	2.18	6.4	5.02	17.34
LOC107404765	4.22	2.61	5.11	5.8	2.93	4.38	2.52	3.08	2.35	1.04	1.26	1.67	1.37	1.61	1.24
LOC107404768	5.88	5.44	5.84	2.81	1.68	1.76	30.37	21.47	23.85	19.55	16.74	18.13	26.65	23.5	22.86
LOC107404774	3.21	4.28	3.55	9.86	8.33	8.38	0.75	0.92	1.25	1.42	1.41	1.27	0.54	0.66	0.72
LOC107404775	2.9	4.09	3.41	4.67	6.3	4.47	2.28	2.25	2.83	4.07	5.22	4.53	2.31	1.42	1.77
LOC107404779	54.41	55.34	54.91	64.44	68.17	69.59	10.38	10.38	8.7	17.72	26.88	21.58	10.6	8.93	10.38
LOC107404781	2.86	2.86	2.38	3.1	2.42	2.91	0.75	0.2	0.81	0.64	0.85	1.04	1.22	0.73	0.83
LOC107404783	1.78	1.67	1.98	2.49	21.95	3.05	7.29	0.83	1.12	5.6	0.6	0.71	1.44	0.82	6.26
LOC107404784	5.97	5.47	6.25	6.67	8.57	7.11	4.48	3.85	4.81	8.16	6.53	7.3	2.88	2.86	3.25
LOC107404790	12.34	11.57	13.32	12.33	12.25	12.16	30.62	28.48	29.82	26.59	25.42	24.86	31.33	29.8	30.17
LOC107404791	6.63	7.77	7.06	8.56	10.19	10.88	7.31	8.18	7.17	15.62	14.85	14.4	6.03	6.39	7
LOC107404802	6.88	4.34	4.99	3.27	3.29	2.56	0.38	1.05	0.36	2.33	1.68	1.3	0.35	0.45	0.55
LOC107404804	36.29	36.65	36.93	36.77	28.88	34.43	51.26	50.04	53.19	59.09	57.42	56.96	50.21	49	52.31
LOC107404806	1.14	1.13	1.1	1.52	1.19	1.7	2.27	2.36	2.81	1.86	1.7	1.54	1.62	2.31	1.97
LOC107404826	0.5	0.91	0.82	0.22	0.13	0.19	0.28	0.63	0.52	0.84	0.48	0.62	0.69	1.1	0.62
LOC107404832	3.44	2.15	2.97	0	0	0	0	0	0.03	0	0	0.02	0	0	0
LOC107404833	1.03	1	0.94	1.98	2.09	2.44	8.29	6.73	6.89	6.81	7.72	6.2	6.13	8.13	5.97
LOC107404838	2.54	1.93	3.07	0.24	0.15	0.66	1.69	1.22	1.23	1.16	1.14	1.11	2.32	1.86	1.97
LOC107404839	4	1.28	1.47	0	0	0.14	0.97	0.92	0.67	0.59	0.37	0.25	0.97	1.02	0.93
LOC107404842	168.69	152.47	176.17	151.39	195.36	164.7	26.19	23.33	23.81	47.17	47.89	48.7	31.2	26.75	26.9
LOC107404848	0.92	1.84	0.89	1.19	0.96	1.03	0	0	0	0.1	0.03	0	0	0	0.25
LOC107404855	16.49	23.25	19.41	10.8	11.83	8.87	0.52	0.18	0.43	0.43	0.64	0.64	0.41	0.24	0.76
LOC107404857	4.07	2.56	3.95	2.66	3.88	3.57	0.1	0	0.15	0.52	0.41	0.54	0.46	0.91	0.33
LOC107404860	1.45	2.21	2.19	2.01	1.23	1.56	3.17	4.94	4.09	2.16	1.41	1.93	3.2	3.12	2.72
LOC107404861	0.44	0.77	0.67	0.91	0.92	1.02	10.46	12.43	10.79	3.23	2.92	2.64	24.52	23.48	23.31
LOC107404862	3.18	3.41	2.47	3.66	1.69	2.81	0.99	0.66	0.63	1.24	1.37	0.56	1.05	0.83	0.55
LOC107404866	1.83	2.2	1.65	1.96	2.02	2.17	1.24	1.82	1.25	2.58	2.83	3.03	0.9	1.01	1.3
LOC107404869	0.06	0.08	0.02	0.28	0.38	0.41	1.04	1	0.81	0.4	0.84	0.6	1.67	1.17	1.4
LOC107404871	1.48	1.02	2.01	5.78	5.81	6.39	11.63	10.03	8.99	11.45	11.52	9.75	9.15	10.5	9.58
LOC107404873	1.78	1.6	1.04	2.13	4.01	3.24	2.57	3.36	3.18	2.4	2.16	1.69	3.19	2.4	2.87
LOC107404877	6.02	7.58	7.88	3.76	4.16	4.12	0.53	0.29	0.37	0.79	0.48	0.72	1.32	1.11	0.91
LOC107404878	1.39	1.69	1.2	0.57	0.58	0.43	1.24	1.24	1.45	3.24	3	2.01	2.25	2.55	2.25
LOC107404882	11.76	13.81	10.39	7.57	12.17	9.18	17.86	16.61	16.16	15.66	14.42	16.37	16.5	17.56	13.28
LOC107404883	0.57	1.08	0.5	0.34	0.29	0.17	0.14	0.11	0.28	0.06	0.03	0.3	0.03	0.03	0.05
LOC107404887	9.63	8.59	10.13	10.25	11.84	9.93	3.9	2.07	3	5.1	4.84	7.15	3.58	3.73	3.62
LOC107404890	4.65	4.32	5.3	7.08	7.39	6.56	0.59	0.34	0.29	1.01	1.22	1.06	0.54	0.35	0.11
LOC107404891	5.76	6.06	4.34	16.17	8.19	14.59	5.54	6.09	5.69	6.13	5.18	5.25	6.31	6.47	7.12
LOC107404894	1.1	1.72	1.08	0.8	1.23	1.37	0.21	0.09	0.23	0.27	0.24	0.49	0.15	0.27	0.16
LOC107404897	0.86	0.79	1.64	0.4	1.36	1.35	0.03	0.16	0.05	0.37	0.21	0.3	0.12	0.41	0.06
LOC107404898	15	17.96	15.67	11.73	12.14	9.28	1.42	1.93	1.57	2.52	1.5	1.62	1.23	1.32	2.62
LOC107404899	3.57	4.58	3.92	10.39	11.03	10.23	0.22	0.33	0.42	0.3	0.04	0.18	0.09	0	0.04
LOC107404901	0.48	0.29	0.88	0.54	0.46	0.63	0.96	1.27	1.26	0.8	0.64	0.81	1.44	1.4	1.48
LOC107404902	0.57	7.06	0.88	1.56	1.21	1.1	11.37	1.75	1.71	1.64	7.41	1.57	2.13	1.53	1.54
LOC107404903	0.34	0.56	0.29	0.76	0.4	0.54	0.47	0.73	0.4	1.27	1.12	1.07	0.44	0.39	0.35
LOC107404905	4.33	5.57	5.87	3.83	3.59	3.97	0.55	0.4	0.64	0.52	0.62	0.71	0.8	0.47	0.49
LOC107404906	6.3	5.12	6.11	4.77	5.12	3.82	0.84	0.4	0.61	1.02	0.83	0.81	0.35	0.47	0.93
LOC107404909	0.33	0.78	0.38	0.35	0.29	0.25	0.08	0.07	0.04	0.7	0.48	0.41	0.15	0.13	0.19
LOC107404912	0.12	0.05	0.03	0	0.01	0.01	0.44	0.54	0.57	0.3	0.3	0.37	0.67	0.61	0.87
LOC107404913	3.16	3.49	3.57	3.23	1.88	2.69	0.32	0.48	0.34	0.93	1.08	0.94	0.86	0.38	0.46
LOC107404914	1.89	1.97	2.05	1.83	1.03	1.41	0.01	0.01	0.03	0.03	0.03	0.02	0	0.04	0.02
LOC107404915	84.92	97.23	99.16	80.85	65.4	70.4	86.12	84.51	100.99	63.26	70.17	63.3	124.98	134.59	133.92
LOC107404916	0.95	0.85	0.63	2.05	2.08	1.91	4.48	3.26	4.25	3.22	3.7	3.38	3.31	4.14	4.42
LOC107404918	5.95	6.51	3.9	6.11	6.37	5.98	2.4	2.09	2	1.5	2.4	2.01	3.53	2.26	3.03
LOC107404924	40.63	40.83	35.76	32.66	29.12	30.24	101.59	105.39	94.31	95.45	89.44	100.28	78.81	73.35	78.18
LOC107404934	0.31	0.23	0.15	1.26	1.26	1.93	0.01	0	0	0	0.03	0	0	0.01	0
LOC107404936	0.12	0.08	0	1.03	1.2	1.22	1.28	1.19	1.45	1.98	1.72	1.86	0.61	1.03	1.18
LOC107404938	167.02	175.7	179.93	191.91	152.91	188.53	103.81	117.45	112.04	59.33	63.29	57.93	107.26	98.59	100.78
LOC107404939	13.37	12.5	14.36	12.11	12.59	12.55	21.98	24.18	21.33	24.45	21.75	21.2	18.92	20.08	20.88
LOC107404941	29.52	26.93	27.32	29.15	31.26	27.02	0.54	1.45	1.27	1.69	1.64	1.37	0.15	0.82	1.27
LOC107404949	30.4	33.77	33.59	70.42	70.28	68.77	90.16	95.75	94.06	12	10.94	12.81	80.81	84.83	86.58
LOC107404952	2.63	2.76	3.68	2.5	3.69	2.57	4.08	5.77	5.97	3.29	4.76	4.58	4.23	5.87	3.89
LOC107404961	3.55	3.69	4.14	1.58	0.82	0.69	0.09	0.05	0	0.09	0	0.05	0.15	0.1	0
LOC107404962	0.89	0.71	0.92	0.78	0.56	0.45	0.79	1.34	1.02	0.69	0.85	1.15	0.96	0.91	1.09
LOC107404964	0.84	0.8	0.7	0.4	0.92	0.67	6.57	7.02	6.38	10.41	7.83	9.73	7.62	9.81	6.32
LOC107404967	0	0	0	0	0.15	0.05	21.58	21.4	19.88	22.27	23.79	26.71	51.82	50.23	55.84
LOC107404975	163.62	144.04	149.26	125.78	124.13	119.94	1.59	1.5	1.12	7.92	6.12	8.28	0.66	0.6	0
LOC107404976	2.19	2.48	2.42	3.57	4.91	2.03	0.03	0.11	0.16	0.43	0.67	0.53	0.36	0.21	0.23
LOC107404981	87.06	80.99	84.43	24.77	21.35	24	16.13	14.68	18.13	7.25	7.92	7.05	12.58	11.27	12.38
LOC107404983	0.3	0.2	0.16	0	0.04	0.04	0.92	1.06	0.88	0.85	1.36	0.67	0.5	0.43	0.92
LOC107404985	0.93	1.47	0.66	3.02	3.23	2.92	14.2	14.37	12.74	13.85	15.69	14.25	13.25	11.94	14.42
LOC107404986	38.72	35.52	35.87	22.18	22.83	18.99	1.02	0.38	0.16	0.83	0.85	1.49	0.07	0.28	0.21
LOC107404992	1.08	1.14	1.15	1.22	0.81	1.39	0.19	0.06	0.19	0	0.36	0.6	0.22	0.15	0.39
LOC107405001	1.58	1.9	1.43	0.51	0.02	0.11	0.09	0.19	0.02	0.17	0.11	0.24	0.11	0.21	0.12
LOC107405004	0	0	0	0	0	0	1.53	0.94	2.33	1.88	1.27	0.81	4.63	4.41	6.92
LOC107405008	0.27	0.42	0.41	3.19	2.99	3.43	0.31	0.11	0.3	0.22	0.3	0.36	0.24	0.27	0.19
LOC107405010	4.65	4.74	3.96	9.28	11.68	11.48	16.75	14.33	14.17	12.91	13.97	14.49	12.59	12.68	11.27
LOC107405014	6.54	5.54	5.83	9.74	8.83	11.9	20.08	17.29	19.3	18.21	19.31	17.52	12.99	12.91	12.31
LOC107405023	46.35	44	48.22	43.03	43.41	43.93	90.27	83.22	86.02	69.75	72.93	63.44	36.65	41.84	37.27
LOC107405024	48.44	47.13	48.16	48.04	44.1	44.78	15.58	15.03	16.52	25.93	27.15	25.9	16.38	15.29	17.74
LOC107405035	4.71	4.18	5.09	5.08	7.96	6.97	1.17	0.77	0.68	0.53	0.73	0.64	0.66	0.58	1.09
LOC107405037	0.25	0.23	0.35	0.25	0.53	0.25	0.7	0.38	0.5	0.2	0.24	0.36	0.44	0.35	0.45
LOC107405039	181.3	182.29	188.75	172.76	172.35	178.93	595.34	625.38	653.46	316.89	321.74	321.56	672.08	636.98	662.57
LOC107405040	1.78	0.97	1.28	13.32	16.5	14.41	46.53	43.07	45.71	11.94	10.07	10.53	43.55	38.77	39.25
LOC107405046	0	0	0	0	0	0.05	2.59	3.06	2.02	5.56	5.95	6.19	2.56	3.63	3
LOC107405049	0.16	0.18	0.17	0.13	0.14	0.18	0.27	0.24	0.26	0.27	0.24	0.24	0.32	0.3	0.21
LOC107405053	1.19	1.41	1.5	1.46	2.63	2.63	0.26	0.04	0.04	0.22	0.17	0.11	0	0	0
LOC107405055	2.22	2.31	2.2	2.06	1.53	1.88	0.54	0.08	0.29	0.15	0.15	0.56	0.21	0.19	0.17
LOC107405057	2.17	1.74	1.78	0.35	0.23	0.85	0.93	0.74	0.49	0.4	0.42	0.57	2.02	2.06	1.46
LOC107405058	1.45	2.12	1.92	0.92	0.61	0.89	0.16	0.28	0.3	0.09	0.16	0.08	0.21	0.15	0.17
LOC107405067	20.04	18.99	20.12	16.32	16.94	16.84	56.48	56.65	57.14	27.4	28.26	28.45	35.59	36.93	37.76
LOC107405068	16.38	16.96	14.88	13.13	10.79	13.81	30.97	35.19	35.28	21.64	22.88	23.3	37.48	34.28	37.36
LOC107405079	2.84	3.72	2.73	4.17	3.6	3.89	0.88	1.52	1.2	2.51	1.81	1.91	0.91	0.72	0.63
LOC107405080	0.42	0.27	0.33	0.07	0.21	0.16	0.87	1.38	0.94	0.44	0.25	0.5	1.06	1.35	0.92
LOC107405082	1.03	0.84	0.93	0.75	0.68	0.73	0	0.01	0	0	0	0	0	0	0
LOC107405085	1.58	1.63	1.42	1.71	0.88	1.27	0.12	0.14	0.1	0.23	0.28	0.24	0.15	0.23	0.2
LOC107405087	0.47	0.9	0.79	0.92	0.81	1.43	8.02	9.21	9.02	3.9	4.84	3.74	8.16	9.47	9.87
LOC107405088	0.98	1.13	0.7	0.49	0.82	0.82	2.54	1.95	1.76	1.82	2.56	1.89	2.8	3.83	5.24
LOC107405097	0.25	0.52	0.45	1.52	2.94	2.83	0.1	0	0.1	0.24	0.17	0.29	0.15	0.08	0.07
LOC107405099	40.86	39.79	38.8	35.76	30.86	34.84	10.16	9.34	10.28	22.32	22.08	19.43	7.77	9.51	9.72
LOC107405100	0.87	1.04	1.5	2.58	1.85	2.48	0.69	0.64	0.86	1.01	0.36	0.62	0.08	0.41	0.39
LOC107405108	28.54	30.12	27.44	35.15	38.14	33.62	8.87	9.19	9.39	21.16	22.44	24.98	10.82	10.1	10.1
LOC107405118	0.63	0.35	1.43	0.16	0.1	0.19	0.02	0.06	0.02	0.05	0.05	0.03	0.15	0.09	0.05
LOC107405120	2.24	2.67	1.27	2.41	1.63	1.23	0.1	0.21	0.14	0.75	1.44	0.71	0.35	0.18	0.63
LOC107405128	0.24	0.1	0.25	0.48	0.58	0.62	0.02	0.02	0.02	0.08	0.06	0.1	0.01	0.01	0.01
LOC107405130	8.68	9.76	9.37	9.46	5.75	8.26	12.21	12.01	12.3	11.97	9.84	12.13	7.77	9.71	10.57
LOC107405134	4.95	4.95	3.92	5.94	4.41	9.48	2.18	2.76	2.13	4.84	3.27	2.71	1.22	1.9	1.18
LOC107405139	10.57	12.2	9.07	5.08	5.92	3.48	4.02	3.51	3.69	6.4	5.36	4.04	2.92	4.2	3.22
LOC107405141	27.77	29.19	27.37	9.64	7.97	9.42	10.98	11.35	10.73	7.43	8.58	7.95	9.4	10.58	11.02
LOC107405147	0.51	0.56	0.43	0.69	0.75	0.46	1.44	1.73	1.25	2.52	2.56	2.44	1.83	1.54	1.68
LOC107405148	1.68	2.14	1.63	2.71	1.51	1.77	8.97	11.43	10.13	3.08	3.36	3.12	11.5	10.9	11.06
LOC107405149	1.65	1.22	0.91	0.61	0.66	0.27	0.11	0.4	0.19	0.23	0.37	0.39	0.23	0.44	0.24
LOC107405150	0	0	0.03	0.15	0.21	0.2	1.12	0.67	0.89	0.81	1.22	1.02	0.45	0.66	0.4
LOC107405157	0.04	0.04	0.04	0.67	0.04	0.1	0.52	0.93	0.75	0.4	2.63	0.63	0.54	0.61	0.45
LOC107405158	0.37	0.56	0.42	1.47	1.82	0.84	6.02	6.84	6.43	1.69	1.55	1.4	7.23	6.56	6.59
LOC107405159	1.67	6.93	2.14	2.31	2.04	3.05	6.91	5.51	6.87	3.65	13.32	3.84	7.3	7.67	5.95
LOC107405161	50.07	51.15	54.34	47.54	48.39	48.67	4.08	4.09	4.66	8.07	7.98	7.78	3.41	3.31	3.37
LOC107405162	73.76	77.4	76.43	157.07	172.23	130.85	31.96	42.61	32.89	62.6	54.62	63.18	15.87	14.62	18.28
LOC107405169	1.06	1.37	1.23	0.95	0.22	1.18	0.83	2.99	2.05	2.21	3.15	2.14	2.36	1.58	2.43
LOC107405171	86.83	90	90.57	116.18	102.72	109.14	29.76	29.25	30.89	45.61	49.03	49.51	27.97	28.78	31.36
LOC107405172	2.71	3.32	3.16	1.93	2.4	1.73	7.1	7.04	5.62	7.5	8	6.53	3.53	4.57	4.2
LOC107405173	12.86	15.28	14.9	24.79	23.05	21.16	9.53	6.49	8.26	17.21	18.73	15.48	5.78	7.1	6.65
LOC107405175	0.4	0.3	0.16	0.47	0.32	0.4	0.16	0.02	0.1	0.16	0.29	0.18	0.16	0.09	0.15
LOC107405176	1.45	1.62	1.75	1.12	1	0.86	0	0.07	0	0	0	0.04	0.17	0.21	0.06
LOC107405178	6.03	7.53	5.83	5.98	4.53	5.37	8.19	6.99	5.21	4.44	4.02	3.15	6.18	8.39	9.64
LOC107405184	0.03	1.06	0.05	0.03	0.04	0.05	0.2	0.2	0.05	0.03	0.18	0.06	0.13	0.08	0.09
LOC107405188	15.12	17.41	16.27	19.73	14.81	17.21	28.74	32.59	31.42	26.65	28.5	31.36	18.87	19.23	18.7
LOC107405189	5.25	5.39	5.43	4.8	3.14	4.69	0.94	0.66	0.85	1.08	0.85	0.75	0.86	0.66	0.87
LOC107405193	1.64	1.5	1.28	1.13	1.01	0.74	0	0	0	0	0	0	0	0	0
LOC107405194	5.77	8.34	5.78	8.26	11.04	6.72	0	0	0.39	0	0	0.51	0.22	0	0.11
LOC107405195	6.01	6.53	5.59	5.46	5.42	4.46	14.72	10.54	13.04	12.49	13.17	11.5	11.22	10.99	10.07
LOC107405196	74.85	75.07	73.99	87.43	98.44	90.61	30.77	25.12	25.9	41.76	48.73	45.54	32.87	29.27	30.32
LOC107405197	2.32	1.72	1.13	1.39	1.54	0.63	0.07	0	0.07	0.48	0.51	0.46	0.12	0.33	0
LOC107405198	5.17	3.93	3.56	4.18	3.55	3.88	5.5	6.07	5.79	3.67	3.03	3.36	5.66	5.41	4.98
LOC107405202	21.36	19.91	20.93	16.52	15.57	17.46	42.98	39.51	42.84	23.13	26.06	22.04	45.36	46.17	39.84
LOC107405204	0.75	0	1.33	0.87	1.55	1.47	0.24	0.04	0	0.33	0.2	1.1	0.36	0.09	0
LOC107405208	9.64	9.35	8.21	6.52	5.65	6.32	0.47	0.15	0.36	0.98	0.98	0.87	0.69	0.7	0.78
LOC107405210	6.8	6.78	6.61	13.45	13.64	11.33	11.93	11.93	11.76	11.58	12.02	11.3	14.62	16.43	17.58
LOC107405211	2.67	1.5	1.66	4.4	2.62	4.44	3.64	5.67	4.82	6.48	7.5	7.12	5.14	4.2	3.47
LOC107405215	1.52	1.7	1.82	0.4	0.55	0.91	0	0.34	0	0.02	0	0.03	0.07	0	0
LOC107405222	8.66	8.79	8.06	4.05	4.49	5.2	0.54	0.58	0.54	0.36	0.27	0.56	0.15	0.13	0.32
LOC107405225	57.26	64.37	49.75	60.18	57.99	56.35	137.1	138.14	134.61	183.4	190.79	190.26	137.25	146.69	147.91
LOC107405226	0.16	0.04	0.19	1.56	1.76	2.6	0.31	0.29	0.46	0.02	0.15	0.06	0.28	0.21	0.19
LOC107405227	48.74	46.22	47.81	58.39	54.32	59.43	188.16	181.36	187.65	215.26	200.99	208.53	148.52	149.2	150.37
LOC107405233	4.67	5.17	4.66	8.47	6.65	6.74	1.37	1.79	1.73	3.28	3.17	3.73	1.21	1.42	1.19
LOC107405234	23.52	23.94	19.82	19.89	19.99	20	30.77	30.07	32.84	23	25.55	24.93	30.39	30.85	30.33
LOC107405238	6.8	8.61	7.26	7.64	8.01	6.54	2.66	2.74	2.03	4.06	2.52	3.77	1.86	2.01	2.12
LOC107405243	1.36	1.72	0.88	0.75	0.47	0.67	0.06	0.18	0.03	0.17	0.18	0	0.24	0.02	0.07
LOC107405244	3.06	3.93	3.69	4.65	4.27	7.07	1.12	1.03	1.16	0.92	1.09	0.77	1.88	1.74	1.83
LOC107405245	4.86	5.42	5.47	7.66	9.19	7.93	30.83	30.13	28.91	29.45	27.88	27.24	28.15	28.45	26.51
LOC107405246	1.4	1.39	1.74	3.22	3.7	3.15	17.41	13.83	10.2	22.78	19.68	19.24	6.29	6.39	7.84
LOC107405247	0.53	0.54	0.75	1.16	1.03	1.31	0.83	0.76	0.95	0.45	0.56	0.59	0.5	0.73	0.87
LOC107405250	19.94	19.82	20.3	13.25	14.86	14.17	21.72	23.6	21.5	10.06	9.12	10.22	16.35	17.93	17.79
LOC107405252	36.91	39.18	38.64	24.94	23.83	22.47	2.7	4.05	3.1	4.37	4.26	4.86	4.09	4.3	3.6
LOC107405254	1.62	1.92	1.62	1.27	1.05	1.02	2.78	2.03	2.44	1.49	1.58	2.48	2.29	2.34	2.61
LOC107405255	2.52	0.22	1.54	1.35	0.88	0.23	0.09	0.03	0.03	0.05	0.18	0	0	0.09	0
LOC107405256	0.51	1.49	0.18	1.31	1.46	1.08	0.22	0.28	0.93	1.08	1.34	1.2	0.06	0.06	0.36
LOC107405262	0.07	0.08	0.04	0.08	0.32	0.04	0.78	0.69	0.51	0.16	0.32	0.18	1.17	1.1	1.13
LOC107405264	5.44	6.1	4.65	5.29	5.52	5.25	16.47	13.99	15.16	12.3	11.65	14.97	15.57	17.27	15.39
LOC107405265	6.69	5.02	5.91	5.29	5.73	5.84	18.73	20.43	18.46	10.97	10.48	10.28	12.53	12	11.98
LOC107405271	31.66	22.8	30.99	108.1	95.73	101.91	20.53	20.31	18.11	8.78	9.07	8.39	218.28	212.44	229.34
LOC107405272	1.52	1.74	1.33	7.78	9.12	7.52	1.06	1.28	1.51	0.58	0.85	1.19	11.41	8.93	9.42
LOC107405273	29.99	28.3	27.28	33.09	34.22	37.95	60.01	68.71	65.71	66.14	65.03	68.8	37.17	41.74	40.32
LOC107405276	0.37	0.81	0.36	0.69	0.59	0.94	0	0	0	0	0.1	0.03	0	0.18	0.07
LOC107405286	1.29	1	0.59	1.07	0.51	0.7	0.07	0.07	0.1	0.16	0.17	0.2	0.04	0.06	0.04
LOC107405287	2.12	3.01	2.47	2.84	2.66	1.46	0.84	0.27	0.23	0.73	0.04	0.6	0.73	0.3	0.41
LOC107405291	0.36	0.42	0.66	0.55	0.32	2.44	0.26	0.38	0.43	0.51	0.32	0.52	1.54	1.7	1.81
LOC107405296	0.57	3.83	0.29	0.31	1.29	1.17	0.02	0.04	0.18	0.02	0.09	0.21	0.27	0.27	0.57
LOC107405302	29.66	27.92	27.2	23.74	23.7	24.61	2.87	3.13	3.11	4.12	4.25	4.09	4.16	4.42	3.55
LOC107405303	289.89	262.46	282.96	329.5	371.85	336.39	3.56	3.6	3.61	5.33	5.46	5.93	2.22	2.86	2.63
LOC107405305	22.75	18.95	19.95	3.71	4.5	2.9	0.58	0.63	0.65	0.56	0.31	0.35	0.46	0.19	0.5
LOC107405307	8.21	8.85	7.92	9.26	10.8	8.71	6.4	7.24	6.1	17.34	14.43	17.69	4.4	4.8	5.64
LOC107405308	0.53	0.18	1.08	0.97	2.06	1.2	16.06	13.55	14.65	5.23	5.75	5.73	13.23	11.8	14.01
LOC107405310	65.15	67.62	72.54	51.93	60.3	54.93	20.71	15.63	19.02	21.48	23.75	22.58	23.7	22.65	26.09
LOC107405314	1.55	1.32	1.84	4.45	6	5.21	76.53	84.15	82.3	40.9	46.98	42.32	87.46	81.54	82.97
LOC107405318	9.11	9.09	7.8	10.06	9.15	10.7	3.92	3.26	3.33	4.89	4.21	5.13	2.38	3.61	3.04
LOC107405319	2.99	2.58	2.56	0.19	0.8	0.21	0.17	0.35	0.34	0.28	0.17	0.36	0.19	0.54	0.21
LOC107405320	5	4.65	4.12	3.05	2.64	4.24	10.13	10.47	9.25	5	4.88	6.07	10.19	10.58	8.97
LOC107405321	3.27	3.43	3.09	2.47	1.57	1.31	0.89	1.09	0.71	0.77	0.34	0.57	1.1	0.73	1.39
LOC107405323	11.48	11.72	11.3	15.85	13.75	17.22	0.69	0.92	0.93	1.5	1.71	2.2	0.86	1.06	1.26
LOC107405325	19.19	22.34	20.23	17.86	15.67	20.12	5.16	6	6.36	11.85	9.47	12.25	5.32	5.85	5.4
LOC107405331	4.67	4.41	3.72	5.64	10.02	9.82	5.01	5.48	4.7	4.51	3.48	3.83	3.75	3.2	3.11
LOC107405332	2.49	2.55	2.9	1.23	1.44	0.89	0.19	0.1	0.32	0.14	0.32	0.6	0.27	0.27	0.09
LOC107405336	6.95	7.83	7.57	4.51	3.31	4.92	1.43	0.96	0.92	1.31	1.4	0.87	1.65	1.74	1.44
LOC107405351	0.99	1.43	1.2	1.47	1.64	1.24	0	0.04	0.09	0	0.04	0.05	0	0	0.02
LOC107405354	10.32	10.59	10.58	11.25	10.01	10.12	3.89	3.48	4.2	2.73	2.22	2.73	8.88	8.51	8.85
LOC107405355	0.57	1.64	0.91	1.74	1.14	1.74	0	0	0.05	0	0	0	0	0	0.05
LOC107405359	8.53	5.47	8.49	3.47	3.3	2.79	4.1	3.64	3.95	7.02	7.59	4.47	3.22	7.54	4.79
LOC107405363	1.08	0.73	0.49	0.54	0.33	0.7	0.23	0.18	0.21	0.76	0.73	0.77	0.57	0.58	0.38
LOC107405365	0.2	0.55	0.57	0.83	0.35	0.39	0.82	0.89	0.73	0.28	0.29	0.07	1.35	1.01	1.38
LOC107405369	0.24	0.25	0.1	0.58	0.26	0.31	0.85	0.97	0.69	0.63	0.64	0.48	1.06	0.76	1.81
LOC107405371	0.58	0.52	0.73	1.27	4.69	2.75	0.06	0.43	0.54	0.16	0.3	0.13	0.06	0.06	0.15
LOC107405375	15.51	17.63	17.66	9.25	13.55	10.42	2.96	3.45	3.79	3.6	4.79	4.13	6.18	5.95	5.91
LOC107405376	1.68	2.68	1.29	2.1	2.11	2.91	2.5	4.08	6.33	2.62	3.24	7.41	1.83	2.14	2.88
LOC107405380	218.77	206.02	212.63	209.8	231.26	209.81	15.8	16.53	12.89	21.74	19.56	19.98	11.87	10.15	10.43
LOC107405385	0.15	0.06	0.13	0.35	0.13	0.26	1.03	1.06	1.11	1.24	1.34	1.31	0.36	0.36	0.54
LOC107405394	0.67	0.69	0.25	0.96	0.89	0.96	0.03	0.02	0.08	0.04	0	0.09	0.1	0.1	0.02
LOC107405396	0.29	0.4	0.56	0.36	0.42	0.6	1.91	2.04	1.48	0.84	0.58	0.31	1.33	0.91	0.94
LOC107405398	12.27	17.8	9.4	9.72	6.73	7.21	12.33	11.36	14.14	12.17	18.31	11.97	16.59	15.73	13.17
LOC107405400	25.29	25.72	27.58	22.94	23.74	19.49	30.53	34.18	32.25	40.33	36.77	37.64	33.15	29.28	38.8
LOC107405401	38.78	37.21	37.96	25.16	17.58	20	0	0.07	0.11	0.07	0.07	0.04	0	0.04	0.04
LOC107405403	3.15	3.43	2.57	2.12	3.28	2.89	0.46	0.49	0.4	0.38	0.8	0.59	0.29	0.34	0.31
LOC107405405	45.87	47.83	47.61	12.59	14.35	16.18	24.14	24.28	32.73	20.47	24.56	20.1	21.46	22.28	23.9
LOC107405407	31.2	30.27	27.52	22.16	24.51	23.42	8.06	7.78	8.8	13.49	11.9	12.25	7.54	8.37	9.4
LOC107405408	10.19	10.39	9.13	8.58	4.28	7.79	2.17	2.37	2.49	4.4	4.68	5.15	2.22	2.12	2.65
LOC107405412	0.7	0.69	0.7	0.27	0.25	0.37	0.04	0.05	0	0.1	0.01	0.05	0.03	0.03	0
LOC107405413	11.26	13.78	8.03	7.32	7.48	3.8	11.27	11.04	8.65	10.04	9	8.78	8.02	10.73	7.76
LOC107405416	20.47	34.34	31.1	7.42	6.24	6.63	14.31	16.37	6.57	13.89	9.84	4.12	15.85	7.55	9.1
LOC107405417	21.4	16.34	16.53	6.6	6.45	7.75	0.71	1.63	1.09	4.6	1.3	0.93	0.97	1.29	0.44
LOC107405421	2.01	2.21	2	2.53	2.33	1.88	7.3	10.43	7.75	5.58	11.72	9.41	6.94	8.76	9.2
LOC107405422	2.27	2.5	1.94	1.45	1.8	1.22	2.16	3.08	2.23	1.16	1.57	0.94	1.92	1.45	1.39
LOC107405431	36.67	38.01	37.51	34.72	37.84	38.23	80.54	72.24	73.57	48.68	49.48	49.89	74.4	70.59	69.56
LOC107405446	5.35	5.98	6.37	6.61	6.38	7.4	2.75	2.15	2.51	3.51	2.97	3.25	1.5	2.4	1.25
LOC107405464	7.09	1.71	0.8	1.96	2.04	2.72	10.65	12.18	12.5	10.45	12.22	12.03	17.52	15.82	16.66
LOC107405469	0.67	0.97	2.5	0.48	1.72	1.39	0.04	0	0.04	0.04	0.16	0	0.05	0.05	0.29
LOC107405471	33.13	30.69	30.13	35.35	41.72	38.87	71.87	65.56	69.11	50	48.29	47.41	68	63.71	68.79
LOC107405474	8.26	10.16	7.73	12.15	14.79	14.13	0.23	0	0	0.08	0.08	0	0	0	0
LOC107405475	334.91	309.2	282.29	204.4	193.9	214.64	0.3	0.26	0.52	0.2	0.29	0.38	0.22	0.15	0.11
LOC107405476	600.78	574.11	577.02	323.18	374.43	334.04	0.28	0.33	0.56	0	0	0.05	0.18	0	0.08
LOC107405478	0	0	0.1	0.15	0.1	0.05	5.71	2.86	3.64	5.43	4.2	3.57	2.07	2.15	4.08
LOC107405479	24.21	27.8	28.99	12	12.46	11.92	5.67	5.33	4.62	5.22	5.39	7.39	4.45	4.73	3.95
LOC107405482	7.79	8.26	7.69	9.87	6.9	8.77	18.34	19.99	18.11	24.82	24.85	24.83	12.94	13.6	14.65
LOC107405483	25.23	25.54	26.24	40.91	38.25	36.13	371.15	371.15	359.2	358.02	340.4	350.54	453.57	456.83	451.56
LOC107405487	0.77	1.31	0.57	5.37	3.3	1.15	1.72	0.48	2.89	2.76	1.36	0.74	0.42	0.45	0.36
LOC107405493	0.6	0.92	0.7	0.57	0.64	1.03	0.04	0.11	0.07	0.12	0.14	0.16	0.03	0.19	0.06
LOC107405495	23.8	19.68	23.52	17.11	18.35	17.54	3.46	4.01	3.72	5.47	5.8	5.68	2.79	3.74	2.7
LOC107405496	1.12	0.69	1.33	0.2	0	0.12	0	0	0	0	0	0	0.2	0	0.07
LOC107405497	40.21	42.4	38.06	40.11	34.94	38.83	53.12	61.11	57.83	43.1	39.36	37.87	58.01	58.47	57.27
LOC107405499	7.39	6.91	7.21	7.3	6.35	5.08	1.47	1.82	1.76	2.5	3.13	2.09	1.74	2.23	2.4
LOC107405501	2.54	2.83	14.46	2.46	0.96	1.77	0.37	0.38	0.26	0.57	0.53	0.43	1.92	0.38	0.64
LOC107405502	0.65	1	0.89	0.26	0.25	0.49	0.23	0.1	0.39	0.07	0.21	0.13	0.16	0.14	0.37
LOC107405503	3.35	3.5	3.6	4	4.81	4.67	0.35	0.33	0.47	2.29	1.65	2.71	1.4	1.46	0.91
LOC107405504	3.88	3.95	4.54	2.32	7.58	2.86	4.31	5.33	3.28	3.96	3.99	5.79	15.21	6.73	4.74
LOC107405505	1.21	1.77	1.33	0.92	1.69	1.55	0.3	0.13	0.17	0.08	0.28	0.12	0.04	0.17	0.21
LOC107405506	1.47	1.63	1.39	1.79	1.41	2.38	1.25	0.64	0.61	1.67	1.23	2.32	0.72	0.72	0.68
LOC107405509	27.81	25.02	24.33	11.42	12.8	14.35	1.07	1.1	1.31	3.27	3.33	3.27	0.33	0.31	0.72
LOC107405520	0.87	1.41	1.17	0.26	0.62	0.34	0.55	0.3	0.27	0	0.24	0.16	0	0.47	0.26
LOC107405533	0.61	0.47	0.52	0.45	0.44	0.48	1.68	1.19	1.26	3.14	2.16	2.36	1.65	1.44	1.5
LOC107405540	9.68	7.83	8.85	2.79	3.63	3.86	6.35	6.67	6.72	6.51	6.54	5.48	5.66	5.8	4.72
LOC107405542	20.22	18.95	16.88	15.61	15.58	12.86	5.18	5.36	4.13	5.33	4.43	3.4	3.99	5.24	4.52
LOC107405543	3.09	2.57	3.1	5.49	5.96	6.01	0.13	0.21	0.13	0.16	0.13	0.15	0.02	0.12	0.03
LOC107405544	0.98	1.19	0.76	1	1.04	1.26	0.74	0.24	0.53	0.88	0.65	0.46	0.1	0.17	0.21
LOC107405545	3.84	3.94	3.33	2.87	2.24	2.89	0.36	0.39	0.17	0.17	0.26	0.2	0.36	0.26	0.16
LOC107405553	9.32	11.8	6.88	0.06	0.32	0.45	0.22	0.28	0.11	0	0	0.47	0	0	0
LOC107405557	0.12	0	0.06	0	0.58	0.06	3.2	2.92	2.22	2.38	2.66	1.84	4.52	2.6	4.1
LOC107405558	1.37	10.41	1.22	0.79	0.68	0.51	0	0.1	0.19	0.29	0.13	0.13	0.07	0.57	0.21
LOC107405566	0.22	0.56	0.47	0.27	0.8	0.68	0.28	0.4	0.35	0.67	0.67	2.71	0.76	13.15	0.41
LOC107405570	2.19	3.34	6.23	4.34	2.56	3.79	1.65	0.84	0.8	1.52	2.1	1.62	1.18	1.21	1.78
LOC107405571	0.4	0.51	0.62	0.33	0.26	0.42	0.85	0.62	0.94	0.52	0.5	0.66	0.57	0.53	0.86
LOC107405572	2.94	4.31	3.71	5.66	4.89	4.68	0.82	0.93	1.18	1.9	2.15	1.88	1.07	1.03	0.92
LOC107405579	2.27	0.99	2.03	1.18	1.51	1.06	0.57	0.5	0.72	1.66	1.17	2	1.04	0.59	1.06
LOC107405589	1.31	1.16	0.92	1.01	3.63	0.65	5.4	1.18	5.7	1.12	0.98	1.51	1.38	6.43	9.14
LOC107405603	0.31	0.46	0.32	0.92	1.31	1.13	1.92	1.91	2.32	1.79	1.52	1.89	0.82	0.81	0.98
LOC107405605	5.32	5.44	4.99	2.11	2.81	3.33	0.44	0.35	0.39	0.54	0.79	0.87	0.41	0.51	0.51
LOC107405608	6.17	6.23	6.06	5.49	6.76	5.95	17.29	15.38	15.61	12.85	12.83	13.32	21.95	23.63	18.09
LOC107405609	8.34	8.54	8.19	6.97	3.36	6.99	9.14	8.77	9.6	9.12	9.95	9.23	9.15	8.24	9.52
LOC107405610	14.39	2.35	4.04	2.74	2.4	3.4	5.87	7.78	17.36	8.1	8.14	20.88	5.96	5.92	4.36
LOC107405611	1.41	1.36	0.68	0.37	1.42	1.1	0.04	0	0	0	0	0	0	0	0
LOC107405621	0.92	1.49	1.16	2.17	1.36	1.29	0.08	0.09	0.06	0	0	0	0.1	0	0.13
LOC107405634	13.14	13.15	13.22	13.51	8.53	16.95	4.67	4.58	4.9	6.68	5.37	5.26	4.88	3.37	4.34
LOC107405637	0.16	0.38	0.14	1.12	0.97	1.06	5.05	4.64	4.19	2.81	1.97	1.56	4.58	4.61	5.74
LOC107405640	22.44	22.8	23.33	18.2	14.08	19.39	29.95	33.68	33.62	21.84	22.81	23.15	34.03	31.85	35.15
LOC107405641	4.03	7.57	7.36	6.71	4.59	4.86	0.33	0.57	0.38	0.23	0.43	0.64	0.21	0.12	0.33
LOC107405643	3.36	5.41	4.15	1.62	2.78	2.06	0.04	0.07	0	0	0.26	0.22	0	0	0.04
LOC107405652	6.24	8.09	4.81	6.7	4.49	7.58	0.94	1.4	1.31	1.3	1.48	1.81	0.97	0.97	0.78
LOC107405656	4.77	3.27	2.7	1.48	1.2	2.02	0.8	0.63	0.56	0.98	0.57	0.57	0.63	0.57	0.44
LOC107405657	33.08	32.95	35.04	17.84	17.03	19.88	1.47	1.22	1	2.82	3.22	3	1.35	0.95	1.16
LOC107405661	3.23	3.62	3.97	0.78	0.28	0.69	0	0.01	0.01	0.01	0	0	0.05	0.05	0
LOC107405662	0.26	0.27	0.26	0.68	0.41	0.62	0	0	0	0	0	0	0	0	0
LOC107405682	0.41	0.73	0.61	0.57	0.51	0.32	0.76	0.7	0.67	0.57	0.48	0.81	2.11	1.2	0.71
LOC107405690	2.99	1.53	1.03	0.64	0.76	1.58	0.56	0.4	0.46	0.96	4.12	0.67	0.36	0.48	0.7
LOC107405691	1.55	0.8	1.25	1.03	2.03	0.74	0.22	0.3	0.22	1.37	1.35	2.76	0.5	0.25	0.64
LOC107405696	1.02	2.29	1.73	3.41	2.48	1.38	8.95	8.46	6.42	8.86	7.34	7.66	7.2	6.52	5.71
LOC107405698	12.37	12.48	10.56	17.06	15.92	16.64	5.44	5.69	4.78	7.04	7.03	6.66	4.36	3.65	4.22
LOC107405700	2.59	1.48	2.07	4.5	5.02	3.69	2.83	3.07	3.29	8.63	7.77	6.09	2.13	2.35	2.02
LOC107405709	0.69	0.64	0.73	0.49	0.09	0.38	0.61	0.3	0.66	0.2	0.16	0.1	0.81	0.76	1.05
LOC107405740	2.6	2.93	2.63	0.4	0.3	0.42	0.86	0.87	0.87	2.58	2.21	1.36	1.71	2.37	2.9
LOC107405743	6.68	7.27	6.81	1.31	1.06	0.89	2.37	1.93	2.41	7.02	6.88	4.07	4.93	6.68	8.07
LOC107405744	0.36	2	0.45	0.43	0.6	2.49	0.76	2.02	6.49	0.51	0.78	0.78	1.56	0.46	2.3
LOC107405749	5.34	5.34	6.3	5.23	4.48	4.07	15.74	15	15.62	8.07	6.91	8.93	16.11	15.75	14.45
LOC107405750	0.22	0.12	0.32	0.83	0.47	0.7	0.12	0.12	0.18	0.17	0.18	0.27	0.05	0.23	0.06
LOC107405751	1.2	1.33	1.34	1.12	0.86	0.96	2.44	2.44	2.03	2.57	2.55	2.4	3.05	2.94	2.58
LOC107405752	0.24	0.25	0.3	1.56	0.93	0.79	0.42	0.28	0.45	0.38	0.3	0.54	0.29	0.24	0.25
LOC107405755	26.44	22.91	26.28	37.83	37.13	35.96	60.66	48.46	52.81	50.2	48.57	47.03	51.55	52.89	51.16
LOC107405757	22.42	25.37	19.83	17.26	21.95	18.18	38.19	36.09	38.57	29.74	31.06	34.88	35.47	37.84	40.06
LOC107405761	20.09	16.48	17.12	18.03	19.31	20.78	34.38	31.79	34.01	47.26	42.05	42.96	32.48	29.76	28.57
LOC107405768	15.93	15.46	14.09	13.31	16.26	13.49	56.67	52.98	56.86	33.78	30.36	34.85	63.73	59.05	61.53
LOC107405772	3	1.26	1.57	0.1	0.19	0.18	0.03	0	0.03	0.03	0.03	0	0	0.07	0.03
LOC107405777	40.76	39.61	35	44.5	49.8	43.37	14.45	15.01	13.06	27.29	24.81	18.57	11.56	9.21	9.22
LOC107405781	21.24	22.78	20.76	24.16	19.6	25.43	7	5.72	6.55	13.65	11.54	13.08	3.95	5.32	4.96
LOC107405782	1.14	0.97	1.64	1.71	1.55	1.44	0.55	0.56	0.57	0.82	0.9	1.22	0.64	0.75	0.76
LOC107405783	0.95	1.09	0.55	0.54	0.47	0.97	3.29	1.9	2.39	3.39	2.67	2.98	3.79	2.9	3.46
LOC107405786	1.52	1.98	1.41	3.48	1.93	2.15	4.37	3.55	3.37	5.05	5.87	5.07	2.5	3.46	2.74
LOC107405793	35.33	38.25	39.1	36.72	43.3	40.73	95.94	85.57	94.12	86.4	84.42	83.74	86.85	85.96	87.82
LOC107405802	10.2	8.36	7.31	8.49	9.52	10.31	1.25	1.46	1.5	1.28	1.44	1.38	0.73	0.68	0.89
LOC107405808	0.73	0.99	0.95	1.88	0.99	1.45	3.02	2.82	2.09	2.66	1.8	1.64	1.89	2	2.42
LOC107405810	5.94	5.94	5.68	4.87	6.45	5.47	14.82	12.46	12.85	6.13	6.71	5.4	11.58	9.9	11.36
LOC107405812	1.63	2.24	1.61	2.64	1.81	1.76	0.44	0.96	0.65	0.63	0.58	0.9	0.55	0.54	3.66
LOC107405813	24.64	27.09	25.67	28.36	26.73	26.88	45.54	48.97	47.73	54.52	49.93	57.16	43.32	47.2	48.36
LOC107405823	12.06	12.56	8.24	8.01	7.32	8.5	11.92	16.58	12.18	13.82	15.4	16.56	11.41	11.39	13.61
LOC107405825	3.31	3.71	3.84	3.57	2.46	3.36	1.07	1.06	1.07	2.54	2.27	2.34	0.83	0.89	0.97
LOC107405833	8.89	7.11	7.49	13.47	14.59	15.45	93.1	92.15	88.75	97.9	98.77	100.04	78.92	81.15	80.48
LOC107405834	2.51	1.99	1.9	1.36	1.48	1.98	15.07	17.46	17.16	6.19	5.64	7.23	15.29	16.96	15.53
LOC107405836	0.23	0.24	0.18	4.48	5.45	5.42	287.1	314.7	293.87	279.02	275.67	262.96	235.31	230.65	217.69
LOC107405842	6.35	6.9	5.55	6.22	6.98	7.06	5.63	4.11	4.29	2.74	1.48	2.87	11.13	12.18	10.63
LOC107405852	0.2	0.23	0.1	0.64	0.45	0.43	1.38	1.96	0.99	2.84	2.81	2.62	2.11	2.25	1.77
LOC107405855	14.42	13.93	13.99	16.53	18.27	18.47	48.45	48.29	51.22	31.72	30.42	27.59	48.14	45.69	49.29
LOC107405861	0.21	0.15	0	1.06	0.61	1.26	4.65	4.02	4.18	1.73	1.98	1.8	3.88	4.71	3.56
LOC107405867	1.18	0.7	1.4	4.42	5.12	3.22	12.5	14.54	3.19	1.58	0.92	1.46	6.94	6.23	4.35
LOC107405870	18.36	19.67	17.8	17.48	19.05	17.53	6.64	5.47	6.31	10.6	10.99	11.23	4.28	5.32	4.99
LOC107405872	32.9	32.1	27.42	25.09	25.78	25.8	1.18	1.65	1.91	3.27	3.21	4.17	1.34	1.03	1.11
LOC107405873	1.12	1.17	1.53	0.05	0.19	0.01	0	0	0	0.02	0.04	0.02	0	0.02	0
LOC107405874	4.29	4.87	4.47	1.91	3.01	1.8	0.93	0.23	0.77	1.3	0.48	1.09	0.52	0.41	0.62
LOC107405875	5.03	5.47	5.86	7.96	8.3	8.1	0.99	0.73	0.94	1.15	1	1.31	0.67	0.77	0.59
LOC107405881	11.45	13.34	13.36	7.56	6.7	6.84	1.06	1.22	1.04	1.77	1.43	1.9	2.15	1.7	1.71
LOC107405883	2.48	3.33	0	1.32	1.56	0.42	0	0	0	0	0	0	0	0	0
LOC107405893	9.1	8.49	9.84	11.76	13.49	13.07	19.83	20	18.89	31.7	30.94	30.94	23.05	19.55	18.7
LOC107405894	4.3	5.74	5.35	6.68	5.45	6.13	11.73	9.49	8.28	3.41	3.01	1.82	14.38	11.92	11.94
LOC107405897	0.95	4.85	0.85	4.53	3.84	0.8	0.75	0.98	0.77	0.87	0.84	1.13	1.54	1.12	1.15
LOC107405898	20.65	21.33	19.11	19.27	7.34	19.28	22.93	26.43	28.38	26.49	26	28.06	33.84	30.23	28.72
LOC107405900	0.82	0.54	0.74	1.36	0.78	0.97	0.21	0.18	0.1	0.19	0.21	0.32	0.23	1.03	0.14
LOC107405905	5.34	7.78	6.96	11.43	13.93	12.18	9.64	10.75	12.39	3.79	4.17	3.26	7.71	6.54	6.03
LOC107405907	0.2	0.57	0.92	0.99	0.85	1.15	0.28	0.14	0.33	0.08	0.11	0	0	0.34	0.06
LOC107405908	4.19	5.5	3.86	2.52	2.82	3.24	6.38	1.45	1.23	1.58	3.28	3.27	0.19	0.05	0.09
LOC107405910	28.55	30.34	33.07	29.74	25.85	30.76	65.82	72.02	68.57	45.58	44.34	43.14	58.09	59.77	59.47
LOC107405913	6.94	5.84	7.76	9.74	8.78	8.01	3.13	2.7	2.6	3.49	2.96	3.87	1.48	2.18	2.18
LOC107405919	1.44	1.85	1.69	3.28	0.56	1.52	2.65	2.24	1.58	1.18	1.15	1.01	1.12	1.72	1.84
LOC107405927	0.45	0.03	0.13	2.76	2.58	2.4	2.68	3.95	3.47	3.81	5.07	4.1	1.37	1.14	1.49
LOC107405940	9.13	9.31	8.92	3.57	2.42	2.92	2.32	2.75	1.85	4.91	2.95	3.43	1.86	2.01	2.84
LOC107405942	0.32	0.51	0.1	0.46	0.27	0.07	0.95	0.95	0.83	0.81	0.42	0.57	0.4	0.63	0.84
LOC107405947	4.69	4.47	7.04	4.96	4.54	2.91	2.93	4.58	4.16	2.62	2.34	4.12	1.48	0.91	1.04
LOC107405948	7.27	7.57	5.86	4.52	4.01	5	14.58	13.11	14.07	14.21	12.85	13.46	12.96	15.22	13.3
LOC107405960	2.35	2.62	2.25	3.7	3.86	3.82	6.36	8.36	7.62	9.94	9.48	9.95	6.82	5.92	7.06
LOC107405964	26.25	25.3	32.46	0.08	0.08	0.04	0	0	3.55	5.51	9.46	0.07	20.01	0.51	0
LOC107405975	15.74	16.22	14.49	12.23	11.3	12.71	3.49	3.59	3.48	4.04	3.98	4.31	3.24	2.68	3.09
LOC107405977	6.8	7.44	6.17	3.68	4.1	4.08	0.75	0.55	0.46	2.48	2.26	2.18	0.41	0.24	0.59
LOC107405980	18.95	16.63	18.46	13.3	14.44	13.3	26.14	25.02	23.02	32.4	29.72	29.03	21.99	22.33	23.17
LOC107405981	2.25	3.74	3.46	1.79	1.55	2.09	0.62	0.4	0.34	0.28	0.36	0.64	0.7	0.75	0.94
LOC107405986	0.26	0.27	0.36	0.19	0.19	0.16	0.07	0.03	0.03	0.04	0.09	0.06	0.15	0.08	0.12
LOC107405991	1.83	1.7	2.4	1.02	0.72	0.9	0.21	0.16	0.17	0.12	0.33	0.06	0.15	0.17	0.15
LOC107405998	0.71	0.97	0.72	1.98	1.18	0.69	0.03	0.25	0.37	0.29	0.56	0.39	0.05	0.25	0.23
LOC107406006	9.74	10.26	9.94	6.69	5.13	5.15	0.52	0.2	0.51	0.64	0.66	0.54	0.17	0.31	0.31
LOC107406007	0.33	0.29	0.07	0.06	0.03	0.03	0.75	1.2	1.05	1.95	2.13	1.71	1.38	1.29	1.11
LOC107406014	1.73	1.65	1.9	1.9	1.49	2.37	0.54	0.38	0.18	0.48	0.24	0.16	0.43	0.14	0.32
LOC107406015	1.93	2.56	3.79	12.37	14.03	13.66	7.55	7.52	6.49	8.3	8.52	8.84	3.29	4.17	2.95
LOC107406017	3.3	4.1	3.21	6.24	10.04	8.34	10.23	6.79	8.24	5.27	6.2	7.9	7.32	7.4	6.43
LOC107406018	2.18	2.02	1.94	2.23	2.08	1.9	0.84	0.66	0.75	0.95	0.74	0.96	0.83	0.66	0.6
LOC107406019	11.91	10.68	8.96	2.77	3.27	2.92	0.69	0.66	0.56	1.89	1.26	0.77	1.37	0.65	1.54
LOC107406025	2.57	2.62	3.02	1.73	4.21	1.57	0.12	0	0.08	0	0	0	0	0	0
LOC107406029	4.74	3.99	5.52	15.67	14.53	15.35	1.36	2.14	2.57	5.61	5.18	5.94	5.48	6.19	5.16
LOC107406030	1.7	12.8	2.32	2.35	2.82	2.89	5.33	4.26	4.48	3.22	3.44	2.27	5.71	6.18	8.23
LOC107406032	1.95	3.35	2.54	3.39	2.29	3.69	1.15	1	1.09	0.97	0.67	1.07	0.99	1.87	1.21
LOC107406036	13.69	15.58	16.17	13.94	9.37	14.63	30.6	28.59	35.04	32.89	34.15	30.96	29.81	30.18	32.08
LOC107406039	4.79	4.4	6.06	1.92	2.84	1.69	1.05	0.2	0.76	0.55	0.61	0.67	0.95	0.9	0.95
LOC107406041	4.82	5.04	5.01	7.83	6.61	6.05	157.55	179.88	158.46	341.59	296.31	254.99	173.88	190.9	197.14
LOC107406044	2.07	2.08	2.11	1.89	2.92	2.13	4.14	2.96	4.18	2.17	2.74	1.94	3.61	4.07	3.5
LOC107406053	3.7	4.65	3.24	6.91	11.73	10.54	296.76	342.96	304.78	557.32	488.16	402.59	311.92	321.41	322.48
LOC107406054	15.04	15.4	14.6	15.41	12.42	16.44	44.91	49.81	51.43	46.15	44.25	43.89	44.09	38.49	40.3
LOC107406059	351.42	324.63	356.96	161.01	250.63	187.08	173.33	144.55	151.74	309.45	335.06	331.5	128	127.38	116.72
LOC107406060	56.38	48.73	53.05	36.2	37.93	35.6	9.33	8.49	8.99	8.49	9.25	8.15	18.74	18.1	16.07
LOC107406063	5.45	4.53	3.75	5.46	5.7	6.42	0.35	0.7	0.62	0.74	0.79	1.15	0.85	0.45	0.8
LOC107406066	3.22	20.36	4.18	2.13	1.96	2.31	0.94	0.13	0.39	0.55	0.51	0.4	0.47	0.14	0.52
LOC107406070	70.16	56.29	60.24	43.56	44.5	51.75	73.29	67.12	72.11	71.94	75.97	72.9	74.94	77.72	74.63
LOC107406072	2.12	3.19	2.59	3.01	2.2	3.57	0	0	0	0.03	0.19	0	0	0	0.09
LOC107406075	2.03	1.7	1.84	0.18	0.24	0.15	0	0	0	0	0	0	0	0	0
LOC107406079	4.42	3.08	2.66	5.48	5.54	3.5	9.87	10.27	8.84	11	11.13	9.89	8.35	8.82	9.68
LOC107406080	5.37	6.23	5.93	11.31	16.24	15.05	4.27	4.45	4.14	3.49	3.06	3.06	3.54	3.82	3.25
LOC107406081	3.72	4.65	5.83	5.66	3.48	3.84	1.74	1.17	1.31	1.72	1.39	0.85	4.22	3.98	4.68
LOC107406084	30.79	29.96	28.44	19.49	19.97	17.55	4.91	5.17	5.84	10.86	10.15	10.56	3.97	4.71	6.25
LOC107406087	0.27	0.24	0.26	0.27	0.3	0.17	0.01	0.02	0.03	0.05	0.03	0.02	0.06	0.06	0.1
LOC107406090	5.31	7.21	5.16	4.96	6.76	7.65	20.92	24.35	23.1	13.85	13.84	14.87	17.86	16.58	19.76
LOC107406092	1.08	2.56	1.98	0.85	1.11	1.16	0	0.02	0.07	0	0	0	0.07	0.02	0.08
LOC107406095	0.27	0.54	0	2.43	2.62	3.63	73.83	72.77	68.31	17.05	17.48	13.85	56.05	53.77	52.61
LOC107406098	1.5	0.54	0.77	0.63	1.95	1.25	4.95	2.09	3.73	0.82	2.22	1.04	1.67	4.79	2.87
LOC107406100	0.74	1.13	1.04	1.37	0.95	1.25	0.1	0.06	0.1	0.15	0.16	0.18	0.08	0.11	0.08
LOC107406101	3	2.38	2.03	0.25	0.57	0.3	0.14	0	0	0.19	0	0	0.05	0	0.03
LOC107406109	8.28	9.21	7.58	12.99	12.93	13.01	1.6	1.38	1.21	3.14	4.07	4.15	1.57	1.16	1.81
LOC107406124	2.74	3.2	2.69	4.2	3.77	4.33	0.25	0.08	0.13	0.32	0.32	0.34	0.1	0	0.08
LOC107406126	96.32	88.86	93.42	68.32	76.22	70	1.75	1.75	2.42	3.32	4.07	4.42	1.35	1.17	2.04
LOC107406131	0.34	0.56	0.54	0.52	0.46	0.47	0.14	0.19	0.19	0.39	0.5	0.52	0.27	0.26	0.23
LOC107406133	3.01	3.13	3.07	8.09	6.85	6.71	6.53	7.2	5.98	12.5	12	12	4.03	3.9	2.97
LOC107406139	2.55	1.45	2.94	0.51	1.02	0.79	0.08	0.08	0	0.08	0.16	0	0	0	0
LOC107406140	10.22	11.74	10.91	0.06	0.32	0.21	0.11	0	0	0	0	0	0	0	0
LOC107406141	15.91	15.97	19.37	3.75	3.86	3.24	0	0	0	0	0	0	0	0	0
LOC107406148	5.01	4.91	3.9	1.73	0.91	1.53	0.22	0.09	0.11	0.2	0.45	0.35	0.11	0.2	0.11
LOC107406152	17.71	15.71	19.91	16.23	18.5	14.73	5.21	4.82	5.28	8.26	8.76	7.35	5.9	4.21	4.85
LOC107406153	0.19	0.94	0.43	0.39	0.37	0.79	0.72	0.54	0.3	1.78	1.07	1.16	0.54	0.57	0.49
LOC107406154	7.28	7.5	5.44	6.72	7.13	6.53	2.3	1.12	1.71	3.41	2.73	2.89	1.31	1.08	1.24
LOC107406156	22.2	9.21	9.08	8.14	7.05	10.25	1.01	0.84	0.42	0.42	0.9	0.54	0.39	0.23	0.38
LOC107406165	11.32	12.54	11.97	11.54	10.73	10.45	2.28	2.39	1.51	5.21	6.27	4.89	3.81	2.19	1.9
LOC107406167	0.31	0.4	0.11	0.14	0.41	0.2	2.81	2.58	1.93	2.39	3.22	2.82	16.66	2.05	1.52
LOC107406169	7.62	0.94	8.17	0.97	1.74	1.36	5.69	2.62	5.11	4.77	0.45	0.6	0.4	0.39	3.42
LOC107406171	166.29	160.62	165.09	218.57	235.31	216.04	442.21	432.54	399.47	412.8	381.11	395.86	348.66	356.25	323.08
LOC107406174	0.44	0.21	0.22	8.48	6.26	8.51	2.87	3.83	3.02	3.18	1.86	1.47	5.74	4.03	4.98
LOC107406180	0.42	4.15	3.25	0.25	0.13	0.29	0.65	0.5	1.28	0.53	0.58	4.09	1.05	3.68	1.24
LOC107406183	0.4	0.59	0.42	0.42	0.1	0.57	0.86	1.11	1.26	0.92	1.24	1.06	0.75	0.98	4.38
LOC107406191	9.06	10.01	8.94	6.65	6.7	6.87	0	0	0	0	0	0.57	0	0	0
LOC107406193	0.34	0.38	0.49	0.42	0.49	0.49	0.08	0.05	0.08	0	0.05	0.18	0.03	0.16	0
LOC107406194	0.66	0.42	0.68	0.65	0.46	0.62	0.14	0.03	0.16	0.3	0.22	0.43	0.14	0.12	0.03
LOC107406195	10.22	8.95	8.39	18.01	17.72	14.92	1.8	1.59	1.53	4.47	4.71	3.05	1.59	1.26	1.99
LOC107406196	12.76	12.67	12.69	12.31	12.85	12.74	0.44	0.08	1.18	0.59	0.74	1.02	0.38	0.26	0.44
LOC107406198	0.55	0.49	0.38	2.3	1.97	2.57	0.15	0	0	0.31	0.34	0.24	0.3	0.34	0.16
LOC107406200	3.07	2.76	2.63	3.96	3.74	4.27	0.58	0.74	0.91	0.33	0.21	0.2	0.75	0.72	0.47
LOC107406201	45.27	44.54	44.29	100.59	91.27	101.06	50.04	51.52	53.52	54.82	57	57.99	52.05	51.26	49.11
LOC107406206	1.28	0.69	0.75	2.2	1.59	2.01	0.89	0.09	0.61	0.61	1.1	1.47	0.58	0.31	0.25
LOC107406208	7.57	10.58	7.51	15.15	21.05	19.11	2.2	1.79	1.4	0.66	1.64	1.29	0.56	0.64	0.95
LOC107406209	1.13	1.4	1.41	0.72	0.23	0.46	0.69	0.48	0.71	0.6	0.79	0.51	0.09	0.66	0.46
LOC107406211	2.7	2.58	1.94	2.16	0.76	2.64	0.71	0.68	0.87	1.52	1.76	1.29	0.78	0.61	0.57
LOC107406215	5.45	0.73	0.94	0.69	0.84	3.64	0	0	0.06	0.57	0.1	0.22	0.35	0.05	0.05
LOC107406221	4.18	4.27	5.2	4.11	3.86	3.43	9.73	9.64	10.55	6.31	5.18	6.84	8.64	8.79	9.68
LOC107406222	2.5	3.17	2.73	3.37	4.42	3.31	0.89	0.78	1.49	3.95	4	3.22	0.65	0.65	1.14
LOC107406224	2.77	2.72	2.03	1.99	1.1	1.55	12.79	12.8	11.41	16.85	15.59	16.68	14.06	14.51	12.08
LOC107406226	15.02	16.8	15.72	14.15	13.44	13.23	4.18	3.65	3.81	5.55	5.07	5.98	3.89	4.52	3.86
LOC107406229	0.82	0.72	0.58	1.52	1.3	1.64	0.91	0.97	0.76	0.59	0.57	0.22	0.53	0.33	0.74
LOC107406230	0.33	0.19	0.53	0.23	0.36	0.06	0.53	1.28	2.17	1.01	0.85	0.77	0.4	0.45	0.51
LOC107406232	100.04	107.9	95.32	143.75	160.76	133.44	270.9	256.01	247.14	240.08	232.5	235.91	233.88	239.64	208.16
LOC107406234	6.63	7.45	7.34	6.15	8.07	6.52	2.55	2.41	2.3	3.59	2.64	3.54	2.01	2.16	2.5
LOC107406242	20.48	21.14	19.35	21.03	16.77	21.68	37.85	35.77	39.5	43.75	44.85	43.41	36.89	41.15	34.73
LOC107406245	0.87	1.01	1.22	1.32	1.47	1.15	0.24	0.27	0.11	0.16	0.05	0.03	0	0.18	0.06
LOC107406248	1.15	0.41	0.7	0.65	0.89	0.49	0.08	0	0.32	0.27	0	0.14	0	0.1	0.44
LOC107406250	8.05	6.13	6.46	2.23	2.79	2.49	4.06	3.3	4.62	5.56	5.72	7.64	5.67	10.31	6.23
LOC107406251	14.96	13.77	15.06	10.31	7.95	10.51	19.34	22.53	18.23	27.54	28.37	28.62	17.56	16.83	17.52
LOC107406257	1.26	1.34	0.89	1.25	1.22	0.97	0.4	0.44	0.47	0.42	0.17	0.22	0.5	0.67	0.56
LOC107406261	0.77	1.76	1.19	0.53	0.52	0.61	0.38	0.12	0.38	0.39	0.44	0.19	0.61	0.23	0.3
LOC107406267	0.42	0.61	0.43	0.44	0.4	0.35	0.41	0.35	0.43	1.61	1.51	1.57	0.33	0.04	0.21
LOC107406270	3.23	3.05	0.59	0.63	0.69	0.56	0.36	2.29	0.48	0.61	0.56	0.38	0.32	1.51	0.55
LOC107406273	0.09	0.19	0	2.55	2.03	2.2	0.04	0.09	0.13	0	0	0	0.05	0.05	0
LOC107406277	1.16	1.74	1.69	2.75	2.69	2.33	0.09	0.12	0.06	0.03	0.04	0.15	0.16	0.13	0.23
LOC107406285	0.77	0.43	0.3	0.17	0.27	0.8	4.33	3.54	4.46	3.07	1.53	1.9	2.9	3	3.94
LOC107406286	0	0	0	3.74	4.75	4.2	0	0	0.04	0	0	0	0	0	0.04
LOC107406287	19.36	24.29	22.82	45.8	46.52	41.18	5.37	4.78	5.04	1.52	1.78	2.77	1.58	1.3	1.5
LOC107406290	26.88	29.81	30.7	67.44	51.63	48.83	4.43	4.09	2.8	8.94	9.71	7.09	8.32	10.73	10.63
LOC107406299	0.49	1.54	0.35	2.58	1.93	1.57	0.05	0.09	0.05	0.43	0.38	0.21	0.23	0.3	1.42
LOC107406302	4.83	4.55	5.01	6.62	5.23	8.25	0.9	1.12	0.62	2.81	2.43	2.94	0.58	1.09	0.53
LOC107406303	4.41	4.4	5.52	5.82	6.93	6.52	2.3	2.27	2.06	4.17	3.07	3.09	1.34	1.77	1.98
LOC107406310	7.64	6.87	5.99	0.9	0.44	0.45	0	0	0	0	0	0	0	0	0
LOC107406315	10.7	11.51	8.52	17.79	18.41	15.46	4.12	4.05	2.51	4.49	5.02	4.75	3.4	2.88	2.98
LOC107406316	0.54	2.25	1.3	1.68	0.93	0.7	1.87	1.96	1.59	2.04	1.08	1.18	0.92	1.61	1.48
LOC107406318	0.32	0.68	0.25	2.09	1.11	1.63	1.49	1.58	1.88	0.27	0.45	0.23	1.47	1.7	0.92
LOC107406320	12.25	14.06	15.38	17.45	18.56	16.29	509.2	484.07	492.59	253.24	257.95	246.19	399.09	407.74	402.21
LOC107406323	26.22	27.24	27.44	27.07	25.16	26.65	37.71	38.97	39.77	41.35	45.48	42.32	34.01	34.93	33.51
LOC107406325	17.27	13.36	15.51	6.88	7.22	5.42	1.05	1.06	0.72	0.17	1.24	0.31	1.07	0.69	0.68
LOC107406327	23.76	23.95	24.77	5.38	5.67	6.87	0.19	0.05	0.19	0.39	0.29	0.2	0.05	0	0.31
LOC107406335	8.16	8.14	5.57	3.61	3.69	2.74	4.22	2.6	3.3	1.81	1.78	2.37	5.09	4.57	3.32
LOC107406337	10.31	8.86	9.85	14.32	13.35	12.53	2.7	2.78	1.72	1.09	1.6	2.49	0.76	1.17	0.97
LOC107406340	3.42	2.51	2.58	1.17	1.5	1.19	1.72	1.76	1.62	1.37	1.65	2.12	0.68	1.18	0.88
LOC107406341	9.56	13.4	10.07	8.11	6.01	8.43	0.44	0.25	0.34	0.71	0.64	0.49	0.44	0.66	0.55
LOC107406347	1.14	2.95	2.88	1.86	2.06	1.38	0.86	0.66	1.8	3.6	0.88	1.08	1	0.65	0.43
LOC107406349	0.3	0.35	0.39	0.08	0.12	0.15	0.37	0.23	0.32	0.62	0.18	0.15	0.12	0.22	0.12
LOC107406350	134.89	136.97	124.85	96.18	119.31	94.4	27.71	23.27	24.18	76.79	82.74	81.12	12.75	15.81	13.52
LOC107406355	0.23	0.85	0.43	0.71	1.04	0.74	0	0.04	0.02	0	0	0	0	0	0.05
LOC107406359	1.38	1.4	1.24	1.51	1.49	1.18	3	3.68	3.53	5.03	5.32	4.82	3.16	3.38	2.94
LOC107406361	6.08	8.13	5.87	5.82	8.56	6.03	17.18	12.35	14.24	14.69	12.62	11.78	11.73	12.8	12.4
LOC107406362	0.02	0.06	0.08	0.02	0.1	0	0.49	0.38	0.64	0.05	0.29	0.17	0.85	0.9	0.78
LOC107406363	0.1	0.15	0.09	1.08	0.47	0.06	4.75	1.77	1.7	0.77	0.42	1.4	1.42	1.36	1.54
LOC107406371	0.34	0.32	0.19	1.63	3.57	3.35	0.26	0.22	1.39	0.16	0.56	0.16	0.22	0.48	0.42
LOC107406372	7.56	10.14	10.17	9.53	11.05	7.44	0.29	0.33	0.29	0.04	0.07	0	0.16	0.24	0.62
LOC107406378	0.68	0.92	0.69	0.69	0.85	0.59	0.03	0.05	0.05	0.08	0.05	0.05	0.11	0.03	0.01
LOC107406379	0.93	0.67	0.8	0.28	0.28	0.39	0.23	0.31	0.05	0.18	0.13	0.19	0.09	0.26	0.11
LOC107406380	1.06	0.94	1.33	1.05	1.4	1.33	0.32	0.26	0.42	0	0.31	0.41	0.3	0.56	0.29
LOC107406384	1.11	1.12	0.81	1	0.76	1.07	1.63	1.11	1.42	1.27	1.13	0.9	1.45	1.38	1.66
LOC107406386	5.6	4.47	2.41	5.02	3.44	4.71	0.2	0.3	0.17	1.16	1.59	2.41	0.39	0.77	0.21
LOC107406389	20.76	20.71	19.04	18.82	16.23	15.06	1.9	1.69	2.55	2.1	8.65	2.14	0.86	0.86	0.92
LOC107406394	24.24	26.38	27.49	33.36	23.19	23.79	70.26	32.45	44.17	41.16	56.49	33.07	45.94	38.28	53.96
LOC107406395	0.13	0.1	0.14	0.33	0.32	0.38	0.33	0.37	0.25	0.13	0.12	0.21	0.17	0.26	0.24
LOC107406397	2.81	2.31	3.02	1.7	0.66	2.48	3.22	2.98	3.86	4.59	5.26	4.8	3.4	3.21	3.63
LOC107406398	0.96	1.31	0.55	19.97	24.18	17.56	0.81	0.5	0.34	0.5	0.99	0.62	0.53	0.49	0.98
LOC107406399	19.43	16.53	15.87	15.95	15.83	17.66	5.18	5.66	4.4	6.76	8.42	7.69	4.83	7.4	3.29
LOC107406401	5.71	4.69	4.59	7.09	6.23	7.12	1.08	0.89	1.19	1.53	1.68	1.85	1.54	0.9	1.36
LOC107406404	1.65	2.37	2.32	4.68	4.4	4.99	8.78	9.41	8.73	22.27	22.24	25.24	6.4	6.74	8.92
LOC107406408	14.54	13.19	13.57	22.39	17.94	18.91	11.86	11.88	14.42	22.64	18.71	20.79	8.49	9.32	9.09
LOC107406415	6.23	6.38	4.2	3.56	2.44	3.21	0.18	0.18	0.19	0.24	0.19	0.31	0.21	0.32	0.33
LOC107406416	2.33	2.28	2.02	0.67	0.68	0.9	0.04	0.14	0.16	0.23	0.23	0.24	0.19	0.12	0.22
LOC107406420	1.67	1.38	2.24	0.79	1.76	0.45	1.69	2.4	3.46	2.82	3.98	1.13	1.68	1.95	2.44
LOC107406421	14.34	12.53	15.82	7.73	11.5	8.64	9.85	8.14	9.8	2.55	4.18	3.22	17.53	13.9	17.04
LOC107406423	7.62	7.27	9.22	6.93	6.28	7.46	1.84	3.14	2.97	2.69	4.71	4.46	2.15	0.17	1.49
LOC107406425	6.8	6.97	6.66	5.17	5.99	5.94	3.44	2.69	3.43	6.78	7.52	7.06	3.21	3.21	2.79
LOC107406427	6.07	5.55	4.97	5.4	5.46	4.62	0.45	0.34	0.49	0.91	0.83	0.89	0.37	0.46	0.64
LOC107406439	1.44	0.94	0.83	3.51	3.16	3.81	1.18	1.18	0.42	1.75	1.48	1.49	1.8	2.19	1.4
LOC107406442	3.58	4.05	3.49	4.37	5.59	4.33	11.04	9.87	7.94	8.54	10.46	11.2	9.16	9.06	6.36
LOC107406445	0.53	0.31	0.52	0.3	0.58	0.51	0	0	0	0	0	0	0	0	0
LOC107406452	244.91	220.13	270.38	80.39	83.72	68.7	197.65	208.42	197.11	123.91	136.92	125.47	136.42	144.12	139.01
LOC107406457	5.64	4.07	6.02	5.09	4.75	6.1	1.69	0.85	2.3	2.62	4.23	3.52	1.04	0.85	1.33
LOC107406459	7.95	7.9	9.37	9.67	11.48	7.93	2.82	2.32	1.76	1.71	4.03	2.47	0.91	1.16	0.98
LOC107406460	9.6	7.13	9.38	4.23	4.99	6.76	14.35	12.12	12.92	12.7	15.84	12.01	12.26	10.47	11.21
LOC107406464	0.91	1.17	0.95	1.47	0.92	1.53	1.29	1.04	1.01	0.56	0.77	0.61	3.1	2.52	3.11
LOC107406465	0.62	0.12	0.15	0.57	0.55	1.07	2.41	2.01	1.29	0.85	1.41	0.54	1.44	1.7	1.02
LOC107406468	3.36	3.62	2.39	2.17	2.4	2.07	0.48	1.21	0.4	1.7	1.36	0.55	1	1.48	0.65
LOC107406472	14.93	15.08	14.11	14.03	15.81	14.03	22.13	21.18	21.65	17.76	19.98	20.39	19.06	19.09	19.31
LOC107406474	3.52	3.83	3.71	6.3	6.01	6.64	2.34	2.3	1.93	2.51	2.52	2.54	2.15	2.91	2.13
LOC107406477	73.38	75.02	73.52	47.66	42.8	53.25	13.19	14.15	12.5	22.6	24.14	24.16	20.52	21.22	19.07
LOC107406478	19.69	19.15	21.44	16.16	13.89	14.08	57.1	60.28	54.56	44.16	43.44	46.57	55.92	51.27	47.65
LOC107406479	0	0	0	0.28	0.22	0.13	27.06	29.75	24.75	12.52	11.68	14.95	10.28	8.09	7.26
LOC107406480	0.56	0.46	0.25	0.35	0.02	0.12	0.7	0.77	1.08	0.5	0.7	0.8	0.56	0.8	0.58
LOC107406481	1.01	0.87	0.82	1.68	2.32	2.16	2.68	1.79	2.84	3.65	3.5	2.56	1.49	1.55	1.72
LOC107406482	0.63	0.89	0.25	0.89	1.97	0.76	1.82	0.85	1.16	0.59	0.65	0.81	0.71	0.7	1
LOC107406487	6.25	6.56	5.04	8.09	7.48	9.18	2.1	1.86	2.11	2.06	2.61	2.27	2.02	1.85	1.68
LOC107406490	4.53	4.81	3.73	3.97	4.56	3.44	1.13	1.1	0.49	1.84	1.93	2.1	0.55	1.09	0.68
LOC107406494	1.68	2.02	1.54	11.9	16.63	11.98	19.38	38.2	15.08	21.2	25.28	15.27	17.54	13.64	16.23
LOC107406495	4.45	4.56	3.53	2.52	1.67	2.42	4.18	4.57	4.12	4.43	4.63	4.51	5.35	5	5.25
LOC107406505	5.44	4.61	3.9	3.74	2.73	3.42	1.13	0.97	1.38	3.72	2.77	3.06	1.35	1.31	2.18
LOC107406508	29.98	23.11	23.72	25.51	44.57	31.2	66.03	45.79	52.53	73.35	60.52	52.78	48.44	43.98	50.33
LOC107406518	26.43	23.25	28.54	15.23	15.02	16.41	36.76	30.48	31.73	30.79	33.48	38.92	41.2	41.63	43.74
LOC107406525	30.51	27.59	28.86	17.82	16.57	17.98	27.4	31.38	30.13	32.94	34.11	36.31	26.22	26.26	25.94
LOC107406531	10.62	2.77	3.48	3	4.2	9.04	9.13	6.31	6.32	8.64	8.01	10.04	21.87	12.6	25.21
LOC107406536	16.66	16.18	17.17	18.1	15.12	18.84	34.85	37.04	35.64	27.15	28.79	29.01	31.55	33.49	37.55
LOC107406538	23.2	20.59	22.5	23.4	25.89	22.62	48.53	46.45	49.57	31.65	37.79	33.99	39.31	42.98	40.84
LOC107406539	25.88	26.23	24.56	23.78	24.63	23.72	61.29	70.87	64.07	49.99	38.64	44.73	63.7	59.85	58.77
LOC107406540	0.26	0.64	0.6	0.67	0.47	0.62	0.98	0.52	1.12	0.76	0.91	2.68	1.21	0.71	0.81
LOC107406546	0.66	4.35	0.37	0.89	1.85	0.52	1.75	1.72	1.64	0.99	1.12	1.07	0.69	0.8	1.91
LOC107406551	4.39	5.41	5.06	2.72	1.93	1.82	6.41	8.21	7.48	9.49	9.83	10.54	5.95	5.91	6.03
LOC107406552	10.18	12.69	10.04	11.18	6.48	11.81	2.06	2.53	2.23	3.94	4.57	10.77	4.24	2.39	3.3
LOC107406553	0.32	2.02	2.21	0.46	0.12	0.35	0.21	0.51	0.38	0.33	0.33	0.44	0.59	0.48	1
LOC107406555	0.36	0.28	0.23	0.35	0.19	0.27	0.68	0.43	0.52	0.34	0.48	0.67	0.68	1.88	0.76
LOC107406556	0.1	0.07	0.14	0.05	0	0.25	0.02	0	0.08	0.84	0.04	0.69	0.85	0.03	0.09
LOC107406563	2.09	2.7	2.87	2.37	2.3	2.7	0.37	0.35	0.22	0.4	0.58	0.35	0.13	0.23	0.4
LOC107406565	3.71	4.66	3.58	3.66	1.29	3.57	0.9	0.72	0.7	1.75	1.6	1.4	1.33	1.32	0.95
LOC107406576	2.4	2.24	2.07	5.51	6.25	4.8	0.07	0	0	0	0	0	0	0	0.08
LOC107406582	1.42	1.97	2.4	1.12	0.73	0.84	0.43	0.71	0.4	0.18	0.28	0.5	0.68	0.68	0.57
LOC107406587	9.92	10.72	10.59	12.36	9.01	6.31	0	0.04	0	0	0	0	0	0	0
LOC107406593	30.07	32.64	35.11	39.92	41.63	40.47	75.05	74.35	71.85	51.99	51.78	52.02	73.03	70.14	73.17
LOC107406597	0.06	0.03	0.07	0	0	0	0.81	0.73	0.37	0.12	0.24	0.14	0.4	0.27	0.1
LOC107406601	0.42	0.36	0.29	1.01	2.08	1.81	0.1	0.27	0.36	0.51	0.43	0.93	0.32	0.62	0.42
LOC107406602	9.05	8.84	10.59	19.02	23.25	22.72	26.17	21.51	22.75	20.21	17.6	17.31	19.73	20.86	17.65
LOC107406607	2.33	2.77	2.15	4.61	3.94	4.7	13.74	13.56	12.79	14.01	13.7	12.49	11.61	11.72	10.77
LOC107406612	5.45	6.02	3.45	4.29	3.9	4.59	1.26	1.01	1.32	2.78	2.88	2.64	2.28	0.7	1.27
LOC107406616	23.74	23.02	22.26	20.58	20.75	17.71	3.55	2.85	3.96	10.29	10.17	9.4	2.39	3.73	4.42
LOC107406619	0.9	1.02	1.15	1.68	1.39	1.41	0.46	0.35	0.44	0.77	2.64	0.49	0.38	0.51	0.46
LOC107406627	2.34	3.06	1.85	1.38	1.41	1	0.23	0.03	0.06	0	0.29	0.76	0.07	0.06	0.06
LOC107406633	1.26	0.72	0.97	1.35	1.88	0.52	3.82	4.34	4.11	2.08	1.59	1.82	4.31	4.4	4.25
LOC107406640	1.88	1.47	1.42	1.24	1.19	1.48	0.45	0.49	0.44	0.66	0.62	0.85	0.85	0.78	1.07
LOC107406642	21.78	20.42	30.64	15.36	14.93	10.92	15.57	12.78	11.9	6.21	6.83	19.56	13.47	45.87	46.22
LOC107406654	0.01	0.01	0.03	0.51	0.45	0.66	1.43	0.62	1.34	0.38	0.46	0.54	0.86	0.83	0.69
LOC107406656	30.3	27.38	33.73	14.09	19.01	16.85	53.06	39.53	44.81	69.47	78.89	94.71	72.89	88.63	79.5
LOC107406660	0	0.04	0.05	1.48	1.08	1.77	7.79	7.59	7.84	2.59	2.35	2.26	8.33	9.06	7.75
LOC107406668	14.52	16.58	16.98	11.17	13.56	8.18	9.84	6.21	8.29	10.07	11.67	16.53	23.79	26	28.05
LOC107406671	0.26	0.2	0.27	0.27	0.25	0.29	0.01	0.01	0	0.03	0	0.03	0.03	0	0.02
LOC107406674	21.72	21.45	21.58	16.76	14.16	13.26	4.38	5.19	5.11	6.95	5.76	7.47	2.95	2.95	2.85
LOC107406675	0.82	0.9	0.96	1.18	1.37	0.7	1.68	1.75	1.83	2.1	2.34	2.2	2.65	2.13	1.55
LOC107406679	26.63	26.98	27.67	27.59	29.64	25.85	86.08	82.5	78.62	44.35	41.7	43.5	74.86	74.54	77.75
LOC107406686	7.65	6.85	5.62	14.2	11.54	12.42	14.16	12.77	13.7	7.05	6.73	8.56	14.05	13.47	15.4
LOC107406691	9.15	12.73	10.8	5.17	2.63	3.95	3.46	4.28	4.11	4.73	4.33	3.92	3.86	3.05	3.71
LOC107406695	0.48	0.2	0.41	0.05	0.37	0	8.31	9.17	10.18	4.01	5.58	4.93	15.39	13.19	11.66
LOC107406705	2.85	3.25	2.55	2.3	1.38	2.04	3.06	3.1	3.56	4.05	3.85	5.69	3.09	4.54	3.64
LOC107406709	2.96	2.6	4.86	1.81	4.52	2.17	5.57	6.85	5.78	3.76	3.3	4.33	4.4	6.03	5.75
LOC107406715	1.78	1.22	1.95	1.14	1.69	1.32	0.48	0.45	0.42	0.65	1.18	0.61	0.33	0.5	0.25
LOC107406718	0	0.08	0	0.49	0.66	0.42	0.46	0.8	0.34	1.68	1.56	1.05	0.17	0.63	0.66
LOC107406722	17.83	17.84	21.75	46.2	36.37	44.31	8	9.28	8.75	9.63	9.28	8.05	3.98	4.02	4.05
LOC107406725	0.56	1.62	0.42	0.97	0.29	0.43	0.81	0.79	1.49	1.17	0.35	1.54	0.88	0.5	1.08
LOC107406726	1.42	1.25	1.13	1.46	1.67	1.06	2.79	1.86	1.45	1.36	1.97	1.75	2.09	3.71	2.52
LOC107406728	9.56	10.14	9.09	4.68	4.26	5.23	0.24	0.22	0.16	0.31	0.3	0.32	0.28	0.25	0.31
LOC107406729	0.72	1.01	0.69	0.48	0.68	2.35	0.13	0.1	0.23	0.43	0.19	0.92	0.35	0.24	0.42
LOC107406730	0	0	0	0.11	0.06	0.13	19.91	25.12	23.96	23.03	25.85	22.23	20.06	26.39	23.57
LOC107406732	2.29	3.36	1.61	1.28	0.83	2.06	0.08	0.16	0.1	0.16	0.14	0	0.18	0.18	0.15
LOC107406734	41.45	43.67	51.53	41.57	44.38	44.74	127.79	120.67	131.71	139.45	139.98	133.47	120.33	114.67	117.14
LOC107406735	24.29	24.41	25.58	22.21	20.7	22.34	30.42	33.43	33.6	31.98	30.6	35.85	30.47	29.15	29.19
LOC107406738	0.49	4.15	0.6	5.17	6.88	8.24	1.25	0.99	1.06	1.07	0.15	0.8	1.07	1.55	0.99
LOC107406740	2.46	1.57	1.93	1.22	1.48	1.33	0.45	0.5	0.42	0.8	1.43	0.91	0.07	0.56	0.53
LOC107406741	1.3	1.41	1.56	0.25	0.04	0.54	0.27	0.23	0.11	0.66	0.38	0.24	0.04	0.3	0.33
LOC107406742	78.84	77.08	70.67	25.66	27.8	25	13.93	12.47	11.08	13.48	15.18	16.78	9.29	8.73	6.72
LOC107406744	6.08	7.81	6.8	3.61	3.45	3.63	2.88	1.11	2.32	6.39	5.7	5.6	2.4	1.74	3.01
LOC107406749	2.42	2.94	2.71	2.62	2.09	2.74	0.96	0.89	1.81	1.23	0.66	1.18	1.91	2.35	2.53
LOC107406754	0.93	1.16	0.92	1.03	0.64	0.64	0.03	0.12	0.07	0.35	0.43	0.61	0.26	0.22	0.09
LOC107406756	0.21	0.14	0.21	0.17	0.47	0.56	1.21	0.99	0.35	0.54	0.42	0.21	0.66	1.22	0.56
LOC107406759	3.03	1.88	1.53	1.46	1.21	3.23	4.45	4.29	3.89	4.55	5.09	6.54	5.45	4.9	7.15
LOC107406763	3.02	3.28	3.65	2.96	4.01	3.22	5.07	5.34	4.82	3.15	5.38	4.18	4.81	4.79	6.43
LOC107406771	6.88	4.02	5.38	3.36	7.8	4.34	0.14	0.28	0.09	0.09	0.32	0.14	0.21	0.05	0.1
LOC107406772	5.34	6.95	6.98	10.56	8.97	7.86	2.57	1.7	2.22	1.15	2.36	1.61	0.73	1.17	1.27
LOC107406781	2.45	3	1.76	0.56	0.88	0.44	0	0.87	0	0	0.26	0.36	0.05	0	0
LOC107406782	56.39	62.04	60.86	40.49	38.52	47.34	77.37	66.68	74.92	58.58	64.09	58.73	77.45	74.85	77.16
LOC107406784	0.32	0.47	0.31	0.19	0.21	0.14	0.63	0.63	0.55	0.66	0.4	0.73	0.72	0.3	0.51
LOC107406796	3.99	3.31	2.2	3.21	2.87	1.77	4.47	5.31	3.67	3.15	3.71	4.87	2.52	2.82	3.61
LOC107406800	12.75	9.11	12.49	17.78	8.47	6.12	20.93	18.39	17.87	13.62	11.82	29.39	44.82	20.88	46.58
LOC107406801	43.28	43.56	41.95	82.55	89.63	89.29	170.21	163.94	168.02	168.02	174.77	168.95	162	158.71	162.52
LOC107406804	0.93	0.62	0.6	0.89	1.12	0.57	3.3	3.29	2.99	1.25	1.43	1.03	3.23	2.09	3.63
LOC107406826	11.39	11.85	13.07	8.22	7.38	8.93	0.66	0.3	0.48	1.14	1.77	1.52	0.2	0.13	0.52
LOC107406827	41.43	41.28	39.29	38.74	35.47	39.82	56.84	63.63	65.81	54.16	54.22	52.49	63.74	58.86	64.88
LOC107406832	98.37	98.1	97.08	77.86	71.38	84.42	132.97	132.28	142.1	103.52	108.63	111.86	166.16	161.59	171.7
LOC107406833	1.47	1.03	1.84	1.41	2.4	1.79	0.81	0.42	0.45	1.48	1.11	1.08	0.26	0.62	0.22
LOC107406844	0.18	0.93	1.18	0.74	1.45	0.95	2.63	2.24	2.57	2.42	0.26	2.19	0.48	1.62	1.3
LOC107406852	43.81	42.52	45.09	45.59	43.81	44.45	66.15	69.21	70.16	49.67	50.09	46.01	65.59	64.24	64.65
LOC107406860	0.83	0.6	0.44	1.29	2.51	0.83	0.87	0.94	0.71	2.11	1	1.02	0.96	0.69	0.81
LOC107406866	3.1	3.66	3.88	7.37	7.71	7.28	1.22	0.95	1.2	1.55	1.95	2.21	1.14	1.45	1.69
LOC107406871	1.33	1.17	1.35	1.57	1.81	1.6	0.37	0.29	0.36	0.83	0.74	0.73	0.29	0.67	0.16
LOC107406880	9.8	14.4	13.08	4.83	4.98	4.04	0	0.23	0	0.23	0	0	0	0.13	0
LOC107406885	4.33	3.46	1.87	2.74	2.46	1.48	8.5	8.14	9.99	13.2	7.96	10.02	9.96	9.28	10.58
LOC107406886	60.29	67.42	66.28	100.92	86.91	65.39	0.65	0.24	0.35	0.53	0.82	1.17	0.07	0.26	0.25
LOC107406888	6.68	6.28	5.45	5.83	3.79	5.93	1.49	1.06	1.35	2.4	2.23	2.15	1.92	1.76	1.39
LOC107406893	17.24	18.88	19.62	12.42	13.57	11.86	4.6	4.24	4.66	8.67	9.24	7.45	4.23	6.43	5.03
LOC107406900	1.32	1.44	2.05	0.78	0.78	1.24	1.32	1.16	2.63	0.88	0.89	1.08	1.91	1.28	1.16
LOC107406904	1.21	2.1	1.73	2.77	2.15	3.24	0.21	0.11	0.31	0.37	0.13	0	0	0	0
LOC107406906	10.47	13.74	12.8	11.91	11.25	8.92	1.09	1.26	1.35	0.93	1.93	1.09	0.52	1.47	0.72
LOC107406923	10.68	11.2	10.29	23	27.45	25.97	3.23	2.92	3.49	14.23	13.24	12.02	3.01	2.76	3.07
LOC107406933	6.51	6.68	6.64	2.36	1.87	2.35	0.28	0.1	0.23	0.4	0.15	0.33	0.13	0.2	0.11
LOC107406935	0.59	0.43	2.41	0.26	0.58	0.24	1.6	0.33	1.11	0.42	0.35	0.36	0.42	0.44	0.45
LOC107406944	24.59	23.88	24.19	20.09	25.77	21.22	0.08	0.13	0.23	0.23	0.44	0.48	0.3	0.09	0
LOC107406945	35.45	38.68	31.08	33.55	42.45	35.32	61.86	64.61	49.06	39.47	46.95	42.93	64.75	61.64	54.47
LOC107406951	9.67	9.83	9.62	8.62	7.38	7.32	12.51	11.36	12.51	11.48	10.34	11.5	19.61	18.41	18.06
LOC107406957	240.69	237.17	247.96	110.3	102.02	95.45	111.13	104.13	104.95	102.11	101.48	101.72	83.46	92.18	83.9
LOC107406958	0.68	1.04	1.74	0.19	0.16	0.34	0.14	0.04	0	0	0.08	0	0	0	0
LOC107406959	5.54	7.44	7.17	3.59	0.77	2.54	1.95	2.07	1.14	2.19	3.07	2.15	0.77	2.04	1.74
LOC107406966	19.85	17.93	17.79	41.31	36.52	34.65	71.33	74.08	69.13	58.57	56.31	58.77	89.25	90.14	85.57
LOC107406973	1.31	0.93	0.94	4.96	1.43	1.31	0.42	0.31	0.3	0.5	0.66	0.32	5.7	0.74	1.14
LOC107406983	2.29	1.99	1.7	1.62	2.09	2.85	0.65	0.65	0.93	0.32	0.54	0.22	0.54	1.16	0.56
LOC107406985	0.34	0.31	0.23	0.45	0.19	0.21	0.75	0.79	0.66	1.61	1.38	1.58	0.7	0.35	0.45
LOC107406995	16.27	17.59	18.16	13.29	14.31	12.82	52.95	48.04	48.77	33.44	36.1	32.91	45.08	49.27	42.28
LOC107406999	15.6	17.51	19.48	11.97	10.9	10.84	12.7	11.8	18.91	4.7	5.05	4.65	14.17	12.89	15.76
LOC107407003	12.53	13.61	10.46	13.52	16.56	14.21	2.71	2.48	2.11	1.78	1.95	2.26	1.36	1.26	1.53
LOC107407007	2.33	3.06	1.13	1.05	1.14	4.05	0.54	0.37	2.59	1.02	6.68	1.2	0.7	0.83	0.31
LOC107407009	12.56	14.18	13.2	7.73	7.37	8.32	1.15	1.39	1.17	2.64	3.89	2.14	1.01	1.72	1.5
LOC107407010	18.88	18.67	20.48	19.87	21.7	22.27	5.69	6.13	5.57	5.16	5.39	4.7	7.68	6.87	7.9
LOC107407011	6	8.51	7.4	10.87	14.45	12.32	0	0	0	0	0	0	0	0.09	0
LOC107407013	5.21	3.96	5.08	1.9	1.49	1.92	0.4	0.06	0	0.03	0.11	0.03	0.07	0.04	0.17
LOC107407015	4.68	2.97	3.29	5.35	7.38	5.77	0.13	0.56	0.4	0.69	0.31	0.75	0.07	0.35	0.13
LOC107407023	0	0	0	0	0	0	0.68	0.58	0.21	0.02	0	0.04	0.85	0.82	0.96
LOC107407024	1.27	2.06	0.81	1.48	2.42	1.17	0.64	0.57	0.39	1.84	1.33	1.83	0.24	0.98	0.65
LOC107407026	0.36	0.58	0.45	3.16	0.32	0.94	0.37	0.54	0.3	0.3	0.32	0.36	0.18	0.25	0.1
LOC107407031	0.56	0.54	0.19	1.04	1.03	1.49	0.16	0.16	0.17	0.23	0.12	0.18	0.14	0.03	0.4
LOC107407034	0.9	0.81	0.93	1.88	1.54	2.2	1.7	1.48	1.55	1.24	2.63	1.09	1.86	1.35	1.47
LOC107407036	20.21	17.63	18.17	13.11	7	19.82	5.37	8.06	7.82	8.41	5.46	7.91	13.42	12.18	14.34
LOC107407047	1.39	1.2	0.84	1.93	1.72	1.53	0.48	0.24	0.37	0.18	0.45	0.36	0.56	0.48	0.71
LOC107407057	0.23	0.22	0.11	0.29	0.18	0.14	0	0.01	0.03	0.01	0.22	0.46	0.02	0.04	0.03
LOC107407061	1.54	1.68	1.42	2.38	1.94	2.06	0.12	0	0	0.07	0	0	0.08	0	0.05
LOC107407068	2.3	2.22	1.95	1.56	1.98	1.79	2.97	2.93	2.89	2.94	3.06	2.31	2.66	2.6	3
LOC107407085	2.48	6.07	5.05	0.87	6.41	0.78	7.21	3.95	0.85	0.91	0.94	1.3	3.91	1.1	3.91
LOC107407096	2.24	1.15	1.85	0.85	0.97	1.3	3.78	4.51	3.39	2.67	2.59	4.67	5.06	4.5	4.06
LOC107407097	0.04	0.05	0.05	0.79	0.58	0.81	0.1	0.02	0.02	0.05	0	0.04	0	0.04	0.03
LOC107407098	5.78	5.9	6.63	5.7	6.36	5.4	3.89	6.01	2.69	11.54	10.33	11.86	3.77	3.41	3.44
LOC107407102	0.55	0.34	0.61	0.58	0.57	0.67	0.15	0.3	0.15	0.29	0.56	0.21	0.2	0.16	0.23
LOC107407109	4.13	3.83	3.99	4.3	4.13	5.16	1.18	1.36	1.48	1.3	1.31	1.57	0.8	0.9	1.47
LOC107407115	1.33	2.22	1.32	1.91	1.85	0.98	2.47	3.26	3.37	2.51	2.54	2.79	3.83	3.16	3.96
LOC107407125	1.67	1.42	1.12	1.02	1.21	2.93	0.27	0.94	0.67	1.5	1.38	1.75	0.96	0.53	0.57
LOC107407132	1.68	1.73	3.72	1.92	2.16	1.53	10.94	2.17	2.63	2.05	2.55	2.03	8.22	2.45	2.59
LOC107407133	0.19	0.56	0.28	0.62	0.31	0.15	0.84	0.43	0.81	0.58	0.63	0.44	1.63	0.66	0.88
LOC107407134	0.5	2.35	1.19	2.8	2.76	0.79	0.09	0	0.08	0.04	0.34	0.04	0	0	0
LOC107407137	973.31	891.32	1074.87	379.8	536.48	413.97	393.22	344.57	346.02	765.39	819.69	771.38	285.99	277.38	285.4
LOC107407138	17.65	17.6	17.64	15.79	12.42	16.69	21.86	24.29	24.45	19.96	20.56	20.18	23.14	24.9	24.27
LOC107407139	3.11	2.67	2.59	2.96	3.53	2.98	0.91	1.1	0.68	1.38	2.43	2.78	1.02	0.67	1.13
LOC107407144	1.89	2.17	0.51	0.71	0.41	0.31	0.12	0.19	0.35	0.27	0.08	0.38	0.2	0.04	0.19
LOC107407147	8.13	10.46	10.29	10.86	10.21	12.44	1.36	1.19	0.92	2.55	1.63	1.54	0.76	0.69	0.82
LOC107407150	10.66	13.31	12.58	8.63	6.43	9.76	16.88	16.94	16.51	9.13	8.36	9.15	16.8	16.73	15.58
LOC107407151	0.98	1.67	6.63	1.95	1.47	1.14	0.62	0.13	0.28	0.6	0.83	0.91	0.08	0.27	0.24
LOC107407152	1.49	1.83	0.27	0.53	0.7	0.54	8.86	9.07	8.27	6.6	4.71	6.75	9.66	8.78	9.29
LOC107407153	0.22	0.51	0.57	1.12	0.45	0.5	0.17	0.12	0.18	0.16	0.22	0.18	0.23	0.07	0.16
LOC107407154	1.28	1.42	1.09	2.37	2.13	1.84	0.3	0.43	0.13	0.69	0.38	0.45	0.39	0.29	0.02
LOC107407155	65.02	62.36	63.37	111.21	112	110.72	389.94	370.46	380.82	338.9	336.72	336.08	365.21	368.31	369.01
LOC107407168	11.65	10.82	12.24	13.61	14.06	12.25	0.07	0.18	0.22	0.65	0.57	0.42	0.37	0	0
LOC107407174	0.7	1.02	0.71	0.31	0.39	0.29	0.21	0.06	0.19	0.43	0.3	0.21	0.03	0.06	0.2
LOC107407179	8.85	11.51	13.7	10.78	10.53	9.64	15.23	16.8	14.36	7.71	8.35	7.68	35.9	41.76	41.13
LOC107407180	4.17	3.53	2.97	9.04	12.35	10.54	0.13	0	0	0	0.02	0.04	0	0	0
LOC107407197	3.94	5.31	4.42	3.36	2.47	2.98	0.58	0.36	0.35	0.42	0.52	0.63	0.38	0.44	0.62
LOC107407208	7.77	8.17	7.74	5.69	3.98	6.03	0.69	0.74	0.76	1.59	1.6	1.39	0.72	0.78	0.76
LOC107407210	1.56	1.71	1.44	1.09	0.93	1.34	1.84	1.01	1.1	0.76	0.43	0.53	1.09	1.25	1.39
LOC107407219	86.63	88.54	87.75	89.25	82.99	93.07	185.22	186.4	179.8	131.49	137	138.51	202.24	202.38	208.45
LOC107407231	0.35	0.27	0.07	0.55	0.91	0.86	0.21	0.12	0.03	0.56	0.86	0.53	0.03	0.07	0.03
LOC107407232	7.97	8.66	7.01	2.75	2.83	2.05	0.29	0.2	0.48	0.39	0.2	0.65	0.17	0.12	0.64
LOC107407233	12.89	11.36	22.72	3.99	2.25	4.47	0	0	0	0	0	0	0	0	0
LOC107407239	22.77	24.64	24.96	56.96	60.54	59.48	7.21	7.03	5.83	7.49	7.56	7.03	7.5	8.13	8.11
LOC107407248	16.16	15.13	15.89	7.74	8.32	7.99	26.22	19.56	18.73	16.03	19.63	19.46	23.14	25.41	34.39
LOC107407249	5.89	6.07	4.87	9.68	7.83	9.14	1.16	1.58	1.51	1.52	2.37	2.95	0.66	0.74	0.69
LOC107407269	5.74	5.28	5.47	4.2	3.61	5.3	0.96	1.93	1.87	2.78	2.74	3.38	1.63	1.25	2.12
LOC107407270	0.46	0.72	1.2	1.99	1.01	1.17	0	0	0.04	0.11	0.04	0.17	0	0	0
LOC107407273	12.9	14.21	14.62	11.84	11.3	12.29	38.85	40.55	39.73	31.36	26.56	29	37.29	38.04	35.25
LOC107407274	71.84	69.55	73.62	59.69	58.85	61.04	145.12	132.9	139.71	87.52	86.26	85.95	128.96	131.81	123.07
LOC107407283	3.03	2.02	1.65	3.41	3.31	2.38	11.3	9.43	9.52	10.9	9.19	10.02	12.19	13.5	10.09
LOC107407286	3.73	5.86	4.14	5.05	3.96	4.89	0.5	0.38	0.55	2.15	1.54	2.32	0.2	0.2	0.19
LOC107407289	1.55	1.7	1.47	1.32	1.27	1.34	0.07	0.12	0.05	0.04	0.06	0	0.07	0.02	0.09
LOC107407293	3.75	3.95	3.84	2.07	1.17	1.89	0.54	1.31	0.61	1.16	1.87	1.64	0.35	0.64	0.33
LOC107407295	29.54	28.2	29.18	53.64	50.99	55.11	1.95	2.03	1.49	1.09	1.19	1.06	0.34	0.22	0.51
LOC107407301	80.89	68.93	90.5	12.51	14.52	12.49	0	0	0	0	0.06	0	0	0	0
LOC107407303	0.85	0.73	0.71	0.68	1.17	0.74	0.18	0	0.27	0.21	0.12	0.47	0.22	0.08	0.19
LOC107407304	51.63	49.79	50.74	14.9	15.4	16.01	1.11	0.75	0.74	2.56	2.81	1.83	0.74	1.79	1.15
LOC107407309	0.03	0.03	0.19	2.08	2.11	1.27	11.03	10.72	8.84	3.47	2.53	2.68	5.3	5.21	6.05
LOC107407311	0.1	0.26	0.24	0.14	0.21	0.14	0.44	0.68	0.66	0.67	0.68	0.64	0.66	0.44	0.56
LOC107407318	0	0	0.18	0	0.13	0.17	2.64	1.35	2.06	0.51	0.67	0.64	2.27	2.05	2.3
LOC107407336	13.58	12.04	10.79	12.46	20.48	13.59	35.7	34.6	35.56	17.64	16.71	19.63	33.27	32.77	29.42
LOC107407338	0	0.04	0	0.67	1.02	0.95	1.86	1.72	1.55	2.62	2.48	2.06	1.95	1.59	1.57
LOC107407344	0.41	0.41	0.67	0.99	0.26	0.6	0.03	0.08	0.1	0.05	0.03	0.03	0	0	0
LOC107407345	24.03	22.32	25.51	2709.66	3058.89	3218.55	12747.2	12995.7	12927.8	11508.1	11861	11776.2	14272.3	13550.5	13733.6
LOC107407348	60.62	63.95	60.78	17.94	11.95	12.74	0.32	0.27	0.5	0.18	0.05	0.33	0.31	0.46	0.2
LOC107407353	36.56	33.85	37.02	25.63	29.84	28.12	8.21	8.31	8.55	17.24	17.56	16.94	9.58	8.22	7.54
LOC107407355	24.1	23.38	23.62	16.57	12.09	14.06	24.81	24	23.61	14.89	15.78	16.36	22.89	24.73	26.09
LOC107407360	5	6.2	4.42	1.98	1.83	2.64	0.1	0.1	0.1	0	0.04	0.04	0.26	0.18	0.25
LOC107407361	1.36	1.34	1.23	2.63	2.25	6.12	4.53	1.32	1.52	2.49	5.08	1.92	8.78	12.15	2.08
LOC107407367	40.94	37.88	39.48	36.39	41.1	36.3	3.83	4.2	3.65	4.65	5.39	5.11	2.01	2.3	3.15
LOC107407369	3.05	1.38	4.8	1.16	1.27	2.46	0.12	0.17	0.53	0.98	0.36	0.43	0.2	0.65	0.1
LOC107407373	0.18	0.37	0.2	0.68	0.43	0.61	0.08	0.02	0.05	0.16	0.23	0.15	0.05	0.04	0.05
LOC107407374	0.19	0.28	0.45	2.18	2.49	0.79	0	0.08	0	0	0	0	0	0	0
LOC107407375	0.89	1.11	0.75	1.6	1.09	1.3	0.44	0.29	0.27	0.42	0.36	0.11	0.28	0.34	0.41
LOC107407389	0.76	0.6	0.49	0.91	1.1	1.43	0.16	0.03	0.24	0.16	0.29	0.14	0	0.23	0.17
LOC107407392	0	0	0	0	0	0	5.43	3.67	4.87	4.8	4.88	5.4	2.63	3.61	2.88
LOC107407395	7.97	8.86	6.81	8.06	9.73	6.59	18.32	19.88	19.61	5.6	6.39	7.03	14.64	13.85	14.62
LOC107407396	0.14	0.84	0.62	0.25	0.13	0.11	0.15	0.11	0.23	0.42	0.94	1.19	0.68	0.91	0.47
LOC107407398	9.53	9.39	9.62	9.41	9.6	8.42	17.07	16.24	16.08	17.25	16.24	16.1	15.87	13.59	16.2
LOC107407402	4.39	15.4	2.33	5.59	14.6	12.19	9.83	21.02	29.63	4.6	4.53	8.69	21.41	8.75	38.59
LOC107407403	29.84	32.27	29.35	30.84	33.72	24.33	65.33	56.89	56.09	47.49	45.63	39.56	67.61	67.61	65.99
LOC107407414	0.87	0.9	1.57	12.22	14.21	16.55	0.9	1.29	1.15	0.64	0.7	0.64	0.91	0.94	1.19
LOC107407419	0.72	0.43	0.38	0.66	0.9	0.57	8.07	0.81	0.62	0.42	0.62	0.69	0.68	1.22	5.79
LOC107407421	0.65	0.41	0.27	1.43	0.96	1.27	0.27	0.27	0	0.27	0.25	0.16	0.38	0.25	0.07
LOC107407422	3.24	3.62	3.37	2.99	3.69	4.2	6.42	7.03	6.95	5.23	3.97	6.12	6.44	5.51	7.95
LOC107407426	1.75	1.37	2.02	1.56	0.73	1.49	1.73	2.1	1.9	3.41	3.04	2.83	1.49	1.5	2.26
LOC107407432	248.97	248.71	255.49	366.74	295.38	312.36	26.72	30.16	30.77	68.59	66.25	76.71	14.92	13.36	13.77
LOC107407438	5.45	5.74	5.52	8.46	6.12	5.76	15.32	14.23	14.44	12.2	11	12.3	14.9	14.68	10.11
LOC107407439	0.74	1.04	0.25	1.82	3.01	2.03	2.34	1.94	1.86	7.67	6.97	5.59	1.41	1.27	1.63
LOC107407445	35.61	35.24	32.82	35.08	24.75	37.55	49.59	50.05	62.52	36.89	34.4	35.92	45.12	44.68	47.72
LOC107407446	7.59	9.19	7.67	5.04	8.94	6.08	3.17	1.43	1.84	1.72	2.36	2.47	1.4	1.03	2.25
LOC107407448	0.22	0.22	0.66	0.58	0.7	0.68	0.52	0.89	0.61	0.22	0.15	0.23	1.68	0.53	0.77
LOC107407451	4.12	4.45	4.12	4.72	3.91	4.2	1.41	1.16	1.41	0.7	1.32	0.71	0.93	1.17	0.69
LOC107407462	6.05	7.71	0.31	5.97	1.1	1.56	0.61	0.28	1	0	0.13	0.98	0.12	0.44	0.05
LOC107407464	18.76	16.84	14.57	4.88	5.36	4.26	1.72	0.52	0.96	0.81	0.83	0.27	0.94	1.01	1.12
LOC107407468	0.95	0.28	0.63	0.48	0.25	0.87	1.83	2.12	1.34	1.87	2.61	3.17	2.45	2.39	1.7
LOC107407473	49.37	44.19	47.77	45.38	48.21	40.43	104.97	104.61	102.57	80.19	80.78	72.72	90.37	97.91	90.37
LOC107407478	0.66	1.63	0.65	1.49	0.83	0.7	0.63	1.17	0.92	0.24	0.52	0.32	0.98	0.72	1.08
LOC107407483	5.94	5.09	5.54	24.57	30.61	24.37	55.85	61.99	60.55	64.53	61.45	66.18	42.92	38.43	39.42
LOC107407485	0.19	0.24	0.12	0.47	0.64	0.31	0.46	0.4	0.67	0.11	0.17	0.08	0.73	0.6	0.83
LOC107407487	36.24	39.58	36.8	34.97	34.32	37.98	51.32	54.74	55.66	63.06	67.03	65.38	60.11	52.25	54.27
LOC107407490	96.32	92.27	104.6	46.81	34.27	39.9	21.36	16.66	22.26	20.9	23.04	27.16	6.28	7.51	9.24
LOC107407492	1.69	1.27	1.63	2.13	1.95	2.16	2.97	3.27	4.46	2.77	2.37	2.11	2.87	3.42	2.83
LOC107407493	8.5	8.37	9.63	4.19	7.52	4.58	28.37	27.32	25.71	26.25	27.32	24.72	25.44	25.98	21.76
LOC107407500	5.64	5.53	5.26	7.27	8.01	9.01	1.84	1.4	1.98	3.72	2.61	3.21	1.51	1.59	2.24
LOC107407504	15.17	16.33	16.75	15.88	18.5	16.32	29.66	25.77	25.79	19.6	22.18	20.99	28.94	28	23.07
LOC107407512	0.11	0.34	0.29	0.19	0.72	0.56	1.74	2.43	2.19	0.71	1.67	1.02	3.1	2.57	3.05
LOC107407516	0.78	0.69	1.24	2.88	2.62	1.68	18.02	17.96	19.36	15.66	14.83	15.09	15.05	15.68	16.87
LOC107407523	27.48	29.52	26.65	51.35	53.15	48.08	15.78	16.11	14.45	37.11	35.85	37.82	11.22	12.29	9.37
LOC107407529	1.14	1.49	0.71	0.42	0.42	0.43	0.27	0.48	0.31	0.28	0.48	0.54	0.51	0.19	0.2
LOC107407530	1.2	1.86	1.01	1.01	0.84	1.06	0.7	0.53	0.81	1.24	0.96	0.8	0.17	0.65	0.49
LOC107407536	5.47	4.97	6.63	5.71	8.44	4.53	2.67	3.18	2.2	3.28	5.19	4.66	2.31	1.31	1.37
LOC107407538	13.78	17.99	17.97	10.18	11.58	9.92	27.72	32.17	21.21	16.97	19.5	16.87	24.95	23.63	19.75
LOC107407540	0.34	0.26	0.33	0.3	0.37	0.39	0.56	0.53	0.35	0.86	0.31	0.97	0.2	0.14	0.19
LOC107407542	2.28	2.08	1.84	1.78	1.81	1.34	0.23	0.09	0.29	0.46	0.4	0.24	0.15	0.05	0.34
LOC107407545	1.23	1.05	1.44	1.05	1.44	1.23	0.34	0.44	0.31	0.37	0.25	0.49	0.15	0.16	0.21
LOC107407550	0.09	0.27	0.19	0.53	0.46	0.76	0.51	0.38	0.91	0.93	1.12	1.43	0.51	0.26	0.3
LOC107407552	1.73	0.5	1.36	0.8	0.74	1.05	1.8	1.16	1.4	1.21	0.79	0.79	1.22	1.03	1.21
LOC107407562	80.62	81.04	80.97	66.41	55.76	61.76	148.51	136.3	138.8	110.29	111.28	110.24	136.21	131.65	133.16
LOC107407568	12.84	14.46	13.66	11.89	12.6	12	24.16	22.95	22.22	18.85	20.69	20.88	19.78	20.02	18.42
LOC107407599	4.25	3.45	3.61	2.3	2.03	1.73	0.61	0.45	0.66	0.58	0.84	0.98	0.35	0.48	0.23
LOC107407603	19.81	17.48	24.23	17.26	9.95	14.14	42.06	40.5	42.86	24.9	23.61	25.19	44.01	41.64	36.52
LOC107407616	0.37	0.6	0.56	1.47	1.9	1.14	0.5	1.18	0.59	1.5	0.97	0.79	0.61	0.67	0.55
LOC107407619	24.05	24.26	20.21	10.18	8.84	9.88	4.41	5.48	2.72	8.12	7.98	6.95	3.03	4.85	2.67
LOC107407638	40.39	44.72	43.02	50.12	47.7	49.18	128.95	130.78	135.77	59.83	65.85	65.17	131.74	127.94	124.02
LOC107407651	6.59	4	5.39	5.87	7.76	6.87	8.82	8.51	8.26	2.11	2.18	1.89	21.92	29.7	21.24
LOC107407656	438.2	423.8	434.3	223.47	220.59	237.49	63.29	57.37	60.21	97.95	101.73	103.21	53.32	54.09	55.27
LOC107407657	0.82	1.32	2.54	1	1.16	1.02	0.1	0.1	0.09	0.24	0.46	0.23	0.13	0.08	0.3
LOC107407658	0.22	0.39	0.2	0.18	0.11	0.21	0.46	0.3	0.52	1.71	0.77	3.17	0.34	0.25	0.3
LOC107407681	28.39	30.67	26.3	22.59	22.12	22.24	48.04	49.57	49.89	40.24	38.35	39.26	52.9	53.69	51.54
LOC107407682	36.28	38.34	36.29	32.24	34.76	36.28	57.25	58.13	59.18	49.77	53.81	55.5	56.68	57.95	54.94
LOC107407685	3.92	0.46	0.55	2.25	0.24	0.28	0.23	0.29	0.3	0.38	0.37	0.34	1.51	0.64	0.87
LOC107407695	29.6	29.72	27.95	33.79	36.81	34.04	13.82	10.59	11.26	19.96	19.17	19.23	16.8	13.08	12.6
LOC107407706	19.94	20.35	17.6	21.86	29.34	27.82	60.02	47.66	48.31	38.2	32.3	36.24	51.53	52.64	43.81
LOC107407728	25.12	29.42	24.43	8.61	5.97	9.23	5.53	4.76	6.32	9.27	10.16	10.28	5.54	6.87	6.81
LOC107407729	8.53	8.24	6.93	4.73	3.45	6.06	1.24	0.91	1.13	2.29	2.18	2.66	2.82	2	2.37
LOC107407736	19.97	18.07	18.01	12.65	11.56	10.1	94.96	94.57	92.88	59.83	57.33	59.25	111.84	134.46	112.02
LOC107407746	13.98	13.81	13.06	26.25	20.08	27.07	1.34	1.62	1.7	9.26	8.81	8.84	1.74	1.33	1.47
LOC107407752	2.14	1.91	1.91	1.72	1.13	0.67	4.22	5.51	4.63	2.12	1.68	2.65	3.61	3.97	4.03
LOC107407753	0.22	0.33	0.25	1.82	1.81	2.1	0.14	0.14	0.08	0.25	0.31	0.34	0.37	0.09	0.15
LOC107407761	0.89	0.46	0.56	0.3	0.52	0.18	0.2	0.02	0.15	0.35	0.46	0.32	0.76	0.66	0.75
LOC107407763	1.95	3.66	1.78	0.47	0.9	0.64	0.22	0.35	0.47	0.49	1.5	1.17	1.87	0.62	1.11
LOC107407776	0.58	0.64	0.45	0.68	0.43	0.5	1.01	1.14	1.33	0.21	0.25	0.05	1.53	1.44	1.18
LOC107407789	0.77	1.69	1.15	3.29	1.3	3.31	0.14	0.27	0	0.2	0.27	0.81	0.08	0	0.11
LOC107407790	27.41	27.69	35.34	17.92	18.6	20.05	5.15	5.58	5.52	7.96	6.45	7.84	9.75	10.01	8.99
LOC107407800	10.18	9.04	8.79	19.3	19.91	18.61	1.24	2.08	1.61	1.6	2.22	1.97	2.11	2.13	2.2
LOC107407811	5.2	5.14	5.52	3.23	2.49	3.23	7.59	8.84	8.18	2.25	1.74	1.28	9.32	9.86	9.36
LOC107407815	15.46	13.87	15.2	15.97	19.37	16.04	23.08	22.92	23.75	12.33	14.74	11.14	36.83	30.54	29.32
LOC107407822	4.27	2.5	4.46	3.96	4.11	4.74	1.53	1.46	0.9	3.83	4.47	3.83	0.96	0.67	0.82
LOC107407849	28.66	31.35	29.57	24.83	23.39	23.89	80.74	77.11	87	95.44	96.27	97.57	82.17	80.86	83.75
LOC107407851	19.14	18.33	21.81	11.72	14.73	12.58	1.89	0.55	0.82	2.2	2.63	2.08	1.57	1	0.95
LOC107407853	2.93	2.53	3.38	2.07	2.19	1.89	0.7	0.21	0.25	0.72	0.75	0.51	0.81	1.13	0.5
LOC107407869	2.09	2.48	2.29	3.46	2.58	3.6	0.51	0.36	0.54	0.7	1.11	1.05	0.26	0.46	0.71
LOC107407876	20.01	18.68	20.14	19.18	16.52	16.01	1.25	1.14	1.68	1.71	2.05	2.01	1.26	1.51	0.98
LOC107407886	0.7	1.03	0.46	0.66	2.77	0.81	0.57	0.22	0.46	1.52	3.95	0.68	0.27	0.69	0.87
LOC107407890	2.43	1.86	4.84	2.14	0.99	1.91	3.81	4.26	4.38	1.18	2.28	1.31	3.14	2.98	3.52
LOC107407905	10.81	12.77	14.07	12.82	13.98	14.53	20.1	20.44	19.6	45.76	45.81	49.77	15.17	16.18	12.49
LOC107407908	0.3	0.59	0.46	0.27	0.14	1.26	2.39	1.55	1.04	0.8	0.71	1.22	0.71	0.74	0.77
LOC107407915	192.17	187.35	184.73	141.21	148.1	135.3	89.79	94.23	89.86	172.69	164.77	168.08	68.9	69.68	68.1
LOC107407920	15.11	15.48	14.52	11.65	11.65	12.88	32.02	32.25	35.05	22.29	21.95	20.72	38.12	38.11	36.25
LOC107407922	0	0	0	0.56	0.23	0.26	0.1	0.08	0	0.16	0.21	0.05	1.51	1.27	1.65
LOC107407926	52.87	41.88	38.47	20.95	26.75	18.53	20.96	21.13	16.31	11.66	10.52	12.08	24.13	25.49	22.51
LOC107407931	0.29	1.14	1.25	0.09	0.07	0.03	0.03	0.07	0.15	0.35	0.03	0.02	0	0.66	0.03
LOC107407934	2.44	2.49	3.47	1.55	1.65	1.12	0.14	0.3	0.49	0.26	0.39	0.05	0.05	0.16	0.15
LOC107407937	1.7	1.47	0.94	2.08	0.57	1.4	0.32	0.09	0.11	0.26	0.11	0.32	0.15	0.1	0.07
LOC107407956	14.52	14.77	12.64	5.19	7.91	5.16	5.63	5	5.32	3.11	3.07	3.51	7.71	8.6	7.22
LOC107407960	0.18	0.2	0.2	0.27	0.58	0.34	1.97	2.5	2.02	2.35	2.18	2.44	1.19	1.62	1.04
LOC107407978	0.89	0.9	0.94	0.79	0.52	0.92	0.25	0.06	0.29	0.1	0.27	0.41	0.16	0.28	0.17
LOC107407991	0.41	0.09	0.48	0.43	0.45	0.2	2.98	2.58	2.49	1.31	1.61	0.62	2.27	3.04	2.66
LOC107407999	13.92	13.85	14.52	8.39	8.97	7.9	83.1	79.13	79.3	100.11	98.73	99.96	79.51	81.03	71.94
LOC107408010	1.39	1.31	0.86	1.01	0.93	1.03	0.35	0.32	0.48	0.27	0.24	0.24	0.9	0.78	0.57
LOC107408013	143.36	146.09	142.12	172.97	132.18	155.45	47.42	46.09	49.33	108.96	104.92	107.79	45.78	46.69	50.99
LOC107408017	3.99	3.88	3.17	4.02	2.97	3.75	0	0	0	0.07	0.07	0.08	0	0	0
LOC107408025	27.33	27.86	27.58	16.5	18.14	19.25	2.13	1.45	1.93	2.9	1.97	1.88	1.22	2.06	2.05
LOC107408031	0.17	0.17	0.14	0.79	0.22	0.29	0.1	0.12	0.18	0.14	0.25	0.21	0.09	0.02	0.11
LOC107408048	27.84	27.93	28.76	32.49	30.75	31.65	4.53	3.47	4.23	13.95	14.05	13.78	3.46	3.6	3.94
LOC107408059	167.8	176.52	161.11	133.97	168.98	145.69	259.95	226.72	210.76	231.98	227.27	231.1	247.67	253.36	226.57
LOC107408067	19.05	15.8	17.78	19.14	16.68	17.44	30.2	32.61	28.2	16.97	14.51	15.58	31.93	28.76	30.42
LOC107408069	15.24	16.17	14.43	11.03	15.98	13.42	1.35	1.9	1.35	3.31	4.43	3.66	1.77	1.8	1.75
LOC107408074	0.12	1.8	1.58	0.25	0.27	0.34	0.45	0.84	0.29	0.49	0.72	0.55	0.37	0.71	0.35
LOC107408083	5.81	6.45	6.67	4.59	4.99	4.1	9.32	8.11	10.58	9.71	8.7	8.86	7.04	7.8	7.31
LOC107408084	3.93	7.23	5.36	5.64	2.97	4.52	6.2	8.01	5.15	6.27	6.81	5.39	7.46	7.56	5.29
LOC107408088	3.46	3.71	4.23	3.31	5.79	4.04	8.15	6.54	6.94	2.22	2.75	2.06	4.84	5.34	4.34
LOC107408092	0.31	0.25	0.25	0.12	0.05	0.1	0.02	0.02	0.03	0.06	0.03	0.02	0.08	0.05	0.18
LOC107408095	3.85	2.91	1.29	0.96	0.79	0.44	1.12	1.06	0.7	1.37	1.67	2.27	1.7	1.5	1.05
LOC107408098	0.47	0.01	0.98	0.03	0	0.05	0.44	0.04	0.07	0.12	0.02	0.12	0.07	0.07	0.13
LOC107408104	1.56	1.53	1.17	0.67	1.06	0.89	0.94	0.74	7.46	8.47	1.05	8.86	1.02	1.32	2.97
LOC107408116	1.52	2.4	0.5	0.33	0.36	1.98	0.61	0.27	0.17	1.71	1.4	0.19	0.23	0.24	0.93
LOC107408117	3.26	2.93	2.86	1.91	1.12	1.59	2.83	2.87	3.4	3.09	2.73	3.13	1.54	1.68	1.7
LOC107408122	137.85	129.7	148.85	156.66	169.64	150.73	40.1	41.24	41.03	35.9	37.17	36.3	42.03	44.22	45.16
LOC107408125	12.46	15.21	14.88	16.04	15.75	16.42	1.89	1.99	1.84	3.76	2.69	3.39	2.44	1.45	2.06
LOC107408130	3.53	4.69	3.09	3.23	2.73	2.42	0.15	0.15	0.89	0.13	0.19	0.03	0.11	0.07	0.04
LOC107408145	0.95	1.35	1.89	0.77	1.12	1.02	0.03	0	0.06	0.11	0.08	0.03	0.13	0.22	0.15
LOC107408147	7.74	13.25	2.05	4.96	2.03	1.44	13.64	3.12	10.52	2.1	2.15	17.68	2.56	2.49	6.99
LOC107408152	0.11	0	0.2	0.21	0.01	0.17	0.1	0.98	0.68	0.1	0.1	0.1	0.11	1.22	0.03
LOC107408162	0.68	0.82	1.45	1.72	1.77	2.73	1.6	1.63	0.43	1.2	0.78	1.03	1.48	1.33	0.66
LOC107408165	5.25	3.82	2.15	6.74	6.56	6	2.39	2.01	1.43	8.4	6.73	7.76	5.37	4.57	4.13
LOC107408168	0.51	1.94	1.77	0.79	0.68	0.64	0.93	0.9	0.79	0.85	0.66	0.72	1.24	2.56	1.1
LOC107408180	0.57	0.1	0.58	0.35	0.61	0.81	0	0	0	0	0	0	0	0	0
LOC107408192	1.72	1.02	0.21	0.35	1.85	2.88	0.21	0.12	0.03	0.21	0.09	0.18	0.37	0.28	0.21
LOC107408195	0.2	0.63	0.37	0.21	0.75	0.67	1.53	0.97	0.49	7.16	0.56	0.38	0.38	0.41	1.56
LOC107408197	11.38	9.3	11.43	4	4.4	4.06	1.43	1.5	1.56	2.24	1.64	2.76	1.56	1.48	1.46
LOC107408201	37.04	35.04	37.98	42.82	47.52	43.46	152.78	155.81	148.79	162.83	161.7	161.4	154.84	154.18	150.29
LOC107408212	9.36	9.59	9.7	8.84	9.53	9.23	295.03	299.18	287.59	192	185.72	188.26	304.04	314.04	285.71
LOC107408221	6.37	7.14	6.73	2.86	2.96	3.31	60.72	58.49	60.48	63.49	64.29	63.35	27.69	28.57	28.99
LOC107408222	3.88	1.02	2.83	3.16	2.39	1.94	2.1	1.27	1.51	0.54	0.59	1.53	1.34	2.22	1.14
LOC107408223	6.84	10.51	7.94	10.13	6.38	10	26.52	24.16	18.1	15.98	16.21	17.89	24.38	17.52	21.1
LOC107408230	0.88	0.56	0.77	0.11	0.19	0.2	0	0	0	0	0	0	0	0	0
LOC107408231	0.7	9.85	1.1	1.05	3.28	0.98	1.26	1.06	1.22	6.4	7.82	1.34	1.38	1.11	1.3
LOC107408239	8.88	3.71	2.76	3.13	5.06	2.65	0	0.06	0.03	0.36	0.59	0.06	0.07	0.07	0
LOC107408240	0.91	0.86	0.72	0.57	0.32	0.49	0.02	0.07	0	0.03	0.09	0	0.03	0	0.05
LOC107408251	0.13	0.03	0.03	0.2	0.25	0.25	0.46	0.52	0.42	1.23	1	1.81	0.14	0.37	0.27
LOC107408254	7.89	7.83	7.31	9.16	8.8	7.2	29.84	29.48	29.17	65.88	57.98	57.91	11.05	11.88	12.19
LOC107408274	0.99	1.02	0.51	0.54	0.75	0.54	5.2	7.14	5.1	5.08	7.13	7.84	5.04	5.56	6.37
LOC107408278	0.19	0.19	0.27	0.05	0.15	0.2	0.42	0.58	0.33	0.25	0.38	0.8	0.59	0.47	0.4
LOC107408285	12.43	11.3	14.47	11.66	10.86	12.39	21.64	21.12	22.03	20.98	21.11	21.2	18.13	20.04	16.24
LOC107408290	0.87	1.06	1.26	0.88	0.95	0.92	0.64	1.16	0.57	2.79	1.75	1.59	1.79	0.94	0.81
LOC107408291	34.43	29.43	29.74	30.58	38.87	34.26	12.38	11.18	10.28	21.42	22.39	24.13	11.05	11.51	11.35
LOC107408297	3.44	2.89	3.06	2.57	2.89	2.62	10.39	12.15	12.32	6.19	6.53	5.27	11.68	11.48	12.18
LOC107408301	18.2	17.72	16.03	4.85	5.31	4.99	1.08	0.5	0.64	0.92	1.01	0.68	0.87	0.87	0.99
LOC107408303	10.37	10.31	5.16	0.96	0.61	0.62	0	0	0	0	0	0	0	0	0
LOC107408308	1.11	1.59	1.46	3.24	4.65	4.27	2.12	1.89	1.83	2.03	1.53	1.77	1.88	1.53	1.74
LOC107408311	0.9	1.55	1.2	2.52	3.33	2.69	26.68	24.49	22.47	20.01	16.5	18.71	21.16	20.3	17.98
LOC107408312	0.37	0.65	0.56	1.3	0.94	2.88	7.24	7.68	5.82	2.88	0.47	2.26	7.93	2.93	3.1
LOC107408320	1.99	0.36	0.3	2.49	9.22	4.46	0.03	0	0.31	0.06	0.03	0.04	0.02	0.06	0.01
LOC107408337	0.2	0.47	0.13	1.94	0.16	1.08	0.02	0.27	0.65	0.88	0.29	0.68	0.03	0.11	0.21
LOC107408338	7.24	6.22	6.39	13.07	18.64	12.69	9.35	8.61	8.16	15.21	10.93	8.9	4.42	5.85	5.49
LOC107408348	1.27	1.76	0.97	1.39	1.53	1.83	0.03	0	0.03	0	0.03	0.03	0	0	0
LOC107408349	3.76	2.9	2.19	0.11	0	0.54	0	0	0	0	0	0	0	0.11	0
LOC107408356	23.01	22.54	25.78	25.16	28.62	22.69	39.47	39.08	34.56	26.04	21.88	22.96	44.74	39.91	41.67
LOC107408372	0.63	0	0.05	0.03	0.07	0.14	0.38	0.39	1.82	1.46	2.7	4.79	1.19	0.44	0.32
LOC107408392	59.84	60.92	63.46	113.7	121.65	110.28	330.84	323.05	305.97	337.72	325.18	346.47	298.35	302.34	334.29
LOC107408394	7.56	9.34	9.08	4.71	4.85	5.63	3.64	3.34	4.04	2.89	2.56	3.11	5.02	5.52	5.55
LOC107408397	0.37	3.86	2.6	1.64	1.36	1.5	0.77	0.21	0.27	0.33	3.07	2.36	0.21	1.53	0.19
LOC107408401	0.28	0.35	0.41	0.19	0.09	0.11	0.22	0.3	0.25	0.31	0.16	0.18	0.3	0.23	0.23
LOC107408404	117.42	116.57	108.46	65.11	63.65	68.69	19.88	19.73	20.95	49	49.02	49.98	23.36	21.29	20.53
LOC107408412	1.32	1.03	2.32	0.79	0.74	1.11	1.8	1.61	1.76	1.92	2.05	1.78	1.43	1.02	1.45
LOC107408413	2.79	1.82	3	1.56	2.46	1.3	0.11	0.34	0.24	0.16	0.42	0.27	0.18	0.29	0.37
LOC107408424	6.09	6.33	6.92	8.84	9.23	10.07	40.71	45.16	46.46	39.17	39.5	43.22	35.55	33.85	35.31
LOC107408427	10.95	10.58	11	4.97	4.84	4.58	6.27	8.29	9.32	5.33	5.46	5.75	7.13	7.01	6
LOC107408428	0.45	0.61	0.9	0.9	0.67	1.19	0.06	0	0.03	0.06	0	0.06	0	0.03	0.05
LOC107408431	0.49	0.79	0.44	2.9	0.16	7.82	0.15	0.11	0.43	0.33	0.25	0.04	0.08	0	0.16
LOC107408433	14.75	13.62	13.9	7.3	5.3	8.39	1.85	2.21	2.52	3.05	3.9	3.72	1.78	2.26	2.42
LOC107408434	23.23	23.34	16.84	24.77	26.02	24.34	68.17	68.61	61.57	35.28	36.64	32.13	56.15	58.75	63.39
LOC107408447	1.75	0.25	0.59	0.15	0.13	0.23	0.29	0.99	0.27	0.31	0.38	0.93	0.93	1.91	0.5
LOC107408448	0.44	0.68	0.66	0.12	0.1	0.14	0.02	0.05	0	0.07	0.09	0	0.02	0.04	0
LOC107408454	25.8	26.12	28.19	18	12.12	13.38	0.12	0	0	0.12	0	0	0	0	0
LOC107408475	1.02	0.7	0.45	0.52	0.39	0.65	2.06	1.1	1.26	1.55	1.26	1.18	2	0.99	1.44
LOC107408478	3.57	3.52	3.47	3.37	3.91	3.16	0.64	0.93	0.69	1.01	1.04	1.1	0.7	0.62	1.05
LOC107408486	1.18	1.26	1.19	1.35	1.75	1.25	0.98	0.7	0.72	0.89	1.17	0.75	0.18	0.36	0.27
LOC107408494	1.9	0.79	1.4	0.7	0.65	0.64	0.77	1.32	0.94	4.96	1.22	1.96	0.79	0.61	0.68
LOC107408504	1.46	1.1	1.31	1.71	2.84	1.77	0.03	0.11	0.25	0.11	0.17	0.27	0.06	0.06	0.37
LOC107408508	9.27	15.85	15.86	12.66	14.91	9.34	7.14	4.27	8.02	4.07	2.99	3.7	5.56	8.68	5.66
LOC107408509	1.4	0.5	0.61	1.95	2.69	2.69	0.16	0.21	0.58	0.51	0.69	0.12	0.42	0.23	0.21
LOC107408521	8.34	11.89	9.05	1.79	2.32	1.66	4.57	4.75	4.86	12.13	9.27	7.79	12.17	15.19	16.04
LOC107408523	0.23	0.19	0.34	0	0	0.23	1.03	1.77	1.11	0.34	0.51	0.21	0.99	1.68	0.65
LOC107408537	118.53	118.74	120.36	103.22	100.94	118.21	29.92	29.83	29.61	22.33	23.65	22.62	62.67	62.56	61.99
LOC107408539	0.65	1.09	0.68	0.88	0.75	0.69	1.29	0.92	1.1	0.83	0.66	1.23	1.38	1.91	4.1
LOC107408542	38.35	40.01	43.78	54.33	65.13	55.49	22.52	23.72	20.55	27.53	27.22	23.13	54.8	54.7	55.02
LOC107408549	0.15	0.65	0.21	0.54	0.13	1.08	0.12	0.09	0.12	1.11	0.57	0.47	0.38	0.11	0.13
LOC107408563	44.16	43.37	45.11	55.21	55.19	58.1	88.92	86.31	93.3	39.58	44.25	39.6	93.59	90.19	93.23
LOC107408598	0	0	0	0.06	0	0	13.45	10.37	10.87	1.09	1.18	0.79	15.55	14.29	16.26
LOC107408599	8.32	9.2	9.02	8.95	8.43	8.38	12.52	12.74	12.74	19.25	19.37	20.57	17.06	15.36	19.32
LOC107408608	0.93	0.91	1.18	0.25	0.07	0.44	11.13	10.7	11.3	5.57	5.64	3.76	8.88	9.17	7.72
LOC107408610	2.84	1.55	2.1	3.19	2.91	2.52	4.58	4.54	6	4.46	2.55	3.4	3.87	2.83	4.73
LOC107408624	8.82	8.03	9.19	6.25	3.87	5.46	3.47	3.67	4.11	3.3	2.97	2.31	1.11	1.14	1.25
LOC107408628	21.77	19.81	25.35	5.89	6.79	7.66	0.03	0.02	0	0	0.03	0.04	0	0.08	0
LOC107408638	10.64	10.67	12.26	5.67	6.6	4.62	7.66	5.76	6.98	6.72	6.17	6.31	14.92	12.39	15.47
LOC107408650	58.27	57.24	56.1	68.73	67.78	70.5	125.94	133.01	128.31	130.14	132.97	133.08	119.85	120.75	115.64
LOC107408651	4.96	6.27	5.81	5.53	6.49	4.59	1.64	0.94	1.2	1.14	1.67	0.63	1.54	1.56	2.26
LOC107408653	4.83	6.77	4.13	0.58	0.59	0.66	0	0	0	0	0	0	0	0	0
LOC107408655	0.4	0.41	0.39	0.87	0.43	0.84	0.05	0	0.21	0.18	0.08	0.12	0	0	0.14
LOC107408659	26.42	23.86	26.65	36.96	39.91	40.69	13.12	11.77	10.81	13.47	13.46	10.63	9.42	11.75	11.02
LOC107408660	16.62	16.45	14.67	5.99	5.06	5.16	7.47	7.62	7.31	3.63	3.8	3.63	7.07	7.53	7.63
LOC107408661	29.09	26.55	24.87	10.49	9.44	15.13	33.07	37.88	35.99	53.85	48.2	53.84	21.68	23.67	29.91
LOC107408664	1.78	2.16	1.72	1.22	1.27	1.68	0.39	0.26	0.39	1.28	1.5	1.57	0.33	0.42	0.19
LOC107408672	2.76	2.3	2.87	3.89	5.62	4.12	0.67	0.63	0.18	0.56	0.71	0.36	1.17	0.98	1.73
LOC107408675	1.93	1.84	1.99	1.24	1.52	1.62	0.87	1.12	0.92	0.71	0.77	0.95	0.23	0.33	0.24
LOC107408680	2.41	2.84	3.51	0.69	1.19	0.45	0.89	0.61	0.61	1.42	2.18	1	0.22	0.56	0.62
LOC107408681	1.11	1.92	1.63	0.71	1.43	1.05	2.42	10.23	7.08	2.02	1.94	2.13	3.26	2.88	3.82
LOC107408692	164.25	159.02	159.46	109.5	120.4	101.25	24.11	27.66	25.82	34.63	34.19	35.15	21.87	24.45	23.83
LOC107408693	289.96	269.66	259.6	211.43	203.32	192.72	44.1	38.09	40.49	63.16	60.76	64.13	36.72	45.2	38.95
LOC107408695	3.84	3.48	4.39	5.31	4.65	4.9	1.45	1.99	1.3	2.77	2.45	2.93	1.63	1.42	1.38
LOC107408708	40.64	34.73	36.16	38.11	32.7	34.97	71.1	72.98	66.93	53.77	53.82	53.54	67.13	66.07	63.97
LOC107408721	1.86	0.33	5.45	0.81	5.93	3.86	0.13	0	0.3	0.04	0.71	0.45	0.17	0	0.02
LOC107408726	78.78	79.81	84.83	65.52	60.16	68.67	121.1	115.35	120.61	104.67	102.65	101.83	159.17	151.69	153.04
LOC107408728	0.07	0.07	0.05	0.02	0.05	0.04	0	0.04	0.04	0.73	0.41	0.15	0.3	0.54	0.49
LOC107408733	1.32	2.73	2.28	1.01	0.32	1.2	4.08	4.88	2.96	1.6	2.41	2.22	3.58	3.57	6
LOC107408734	0.93	0.24	0.43	0.13	0.17	0	4.75	3.96	4.56	9.33	9.59	6.72	5.06	5.38	5.28
LOC107408736	3.28	3.18	3.02	2.46	2.55	2.86	6.4	6	6.6	2.67	2.41	2.69	9.41	10.44	9.7
LOC107408739	3.2	4.98	2.67	2.36	1.46	2.66	3.16	3.2	6.3	2.11	2.44	4.05	2.79	4.18	2.95
LOC107408745	43.15	39.44	39.54	38.6	41.38	40.52	74.51	73.97	73.14	62.44	57.82	59.06	72.86	76.25	71.52
LOC107408747	11.25	11.98	10.21	8.09	3.15	8.39	10.43	9.79	13.61	12.69	13.71	15.46	11.19	11.89	13.44
LOC107408749	3.94	4.68	4.17	3.35	1.71	3.4	0.53	0.91	1.06	1.82	1.64	1.41	0.87	0.56	0.89
LOC107408763	0.26	0.22	0.08	0.33	0.06	0.15	1	0.85	0.74	0.28	0.25	0.35	1.15	1.23	0.78
LOC107408768	1.56	1.9	1.75	0.8	0.7	0.6	0.51	0.37	0.47	0.51	0.72	1.12	0.6	1.15	0.93
LOC107408773	1.41	0.57	4.6	1.19	0.39	0.35	0.4	0.3	4.86	0.13	2.13	4.45	2.92	1.28	1.03
LOC107408777	0.12	0.09	0.05	0.16	0.17	0.16	0.18	0.2	0.05	0.76	0.39	0.71	0.2	0.29	0.15
LOC107408781	6.65	6.26	5.43	2.75	2.14	3.73	1.25	0.93	1.6	1.7	1.36	1.6	1.38	0.93	1.24
LOC107408800	0.52	0.64	0.46	0.82	1.01	0.85	0.23	0.21	0.41	0.6	0.56	0.86	0.2	0.29	0.44
LOC107408807	1.03	0.94	0.87	0.91	0.77	0.96	7.51	0.96	1.13	13.36	0.95	2.12	1.43	1.27	1.09
LOC107408815	43.32	39.28	38.72	32.72	34.2	34.64	6.58	5.53	6.06	7.33	7.06	7.48	6.34	4.89	4.61
LOC107408817	0.08	0.57	0.23	0.99	0.65	1	0	0.05	0.05	0	0.08	0.05	0	0	0.03
LOC107408831	1.84	1.41	1.76	0.43	1.38	1.13	0.04	0	0.02	0	0	0	0.02	0	0.04
LOC107408834	0.83	1.26	0.93	0.5	0.33	0.48	0.38	0.66	0.72	0.85	0.77	0.73	0.68	0.56	1.17
LOC107408839	0.25	0.48	0.55	0.89	0.72	0.8	0.23	0.06	0.06	0.13	0.13	0.06	0.1	0.13	0.03
LOC107408840	113.02	114.08	112.44	102.65	110.42	113.47	0.71	1.15	1.46	2.72	2.39	2.36	0.85	0.74	0.92
LOC107408843	0.09	0.11	0.34	0.55	0.6	0.79	0.95	0.79	1.06	0.65	0.56	0.48	0.66	0.91	0.81
LOC107408844	0.99	1.03	1.04	1.56	1.61	1.78	0.06	0.19	0.44	0.93	0.7	0.27	0.02	0.17	0.36
LOC107408847	27.76	30.07	26.91	26.48	25.45	28.1	119.16	117.95	119.67	216.97	218.35	219.62	109.22	114.01	110.44
LOC107408849	4.88	4.11	5.26	1.64	1.48	1.6	1.09	1.76	0.8	1.39	1.42	1.94	1.24	1.51	1.25
LOC107408850	3.41	3.42	2.97	5.18	3.47	3.54	0.23	0.11	0.13	0.26	0.19	0.71	0.22	0.11	0.07
LOC107408864	0.18	0.08	0.14	0.61	0.88	0.93	0.25	0.38	0.22	0.05	0.02	0.08	0.85	0.49	0.36
LOC107408868	0.39	0.55	0.48	0.05	0.11	0.16	0	0	0	0	0	0	0	0	0
LOC107408887	2.14	3.44	1.2	1.54	2.72	2.21	3.52	4.63	3.94	5.96	8.28	7.09	4.82	4.15	5.1
LOC107408896	1.41	0.75	0.84	0.56	0.75	1.78	1.52	1.16	2.58	1.38	1.44	0.42	0.49	0.82	2.87
LOC107408899	0.63	0.94	1.8	0.07	0.09	0.16	0	0.03	0	0	0	0	0	0	0
LOC107408934	1.41	1.1	1.61	1.98	2.91	1.86	3.49	3.8	2.59	1.75	1.69	1.48	2.84	3.22	2.25
LOC107408936	20.96	21.81	19.32	22.47	12.43	24.79	100.33	104.24	104.63	181.82	192.41	184.38	87.77	91.18	86.55
LOC107408937	7.2	7.37	8.7	4.84	3.67	6.19	0.22	0.33	0.63	1.12	0.77	0.73	0.88	0.95	0.96
LOC107408951	0.5	0.68	0.4	4.08	0.57	0.22	1.96	3.97	1.93	0.85	0.41	0.51	0.54	0.41	2.22
LOC107408954	1.88	0.96	0.75	1.19	1.14	1.39	2.4	2.76	0.98	1.28	1.49	1.15	1.51	1.96	1.4
LOC107408960	2.24	2.39	2.39	0.47	0.53	0.31	0	0	0	0	0	0	0	0	0
LOC107408963	6.27	9.08	6.83	5.12	3.66	4.61	1.23	0.52	0.71	1.78	1.36	0.72	0.49	0.56	0.63
LOC107408969	9.08	8.47	7.82	3.86	5.08	4.38	1.45	2.04	1.8	2.98	2.34	1.81	3.81	20.62	5.93
LOC107408981	140.37	139.08	148.58	150.08	151.72	148.6	49.59	46.33	44.74	100.79	102.07	96.95	30.26	32.45	31.02
LOC107408983	2.67	3.48	4.53	2.23	2.75	1.75	0.3	0.27	0.13	0.11	0.48	0.45	0.18	0.18	0.29
LOC107408984	123.44	132.76	126.37	23.1	24.55	20.31	0	0	0	0	0	0	0	0	0.05
LOC107408988	10.47	10.96	8.8	7.19	5.06	5.98	8.85	9.63	8.77	8.8	8.72	10.88	9.71	11.58	10.19
LOC107409004	7.63	8.43	8.07	9.46	6.67	7.99	2.59	1.79	2.6	2.28	1.64	1.98	2.88	3.06	3.35
LOC107409007	1.89	1.75	1.29	1.31	1.16	0.83	0.27	0.27	0.15	0.28	0.13	0.22	0.15	0.16	0.29
LOC107409013	2.4	3.53	2.45	2.36	3.48	1.77	5.74	5.82	6.81	5.35	4.61	4.89	8.56	6.96	7.34
LOC107409018	2.31	2.29	2.04	1.87	1.45	1.55	3.03	3.14	3.22	3.3	2.82	2.96	2.57	2.77	2.95
LOC107409046	2.85	32.75	15.29	2.84	32.47	1.41	5.34	5.56	6.26	4.86	8.44	6.03	6.88	16.7	19.91
LOC107409054	76.29	75.23	83.16	27.14	35.21	29.23	42.71	38.97	40.15	29.42	32.46	27.58	43.35	42.97	42.29
LOC107409058	82.86	84.74	85.73	101.46	84.3	90.81	18.76	17.19	17.46	41.7	43.11	41.63	11.98	14.09	12.03
LOC107409071	2.1	1.84	1.75	1.88	2.07	1.79	3.42	6.3	2.37	1.63	1.4	1.94	1.91	2.48	2.68
LOC107409085	2.18	1.27	2.73	2.29	3.21	2.5	0.44	1.14	0.84	1.4	1.02	0.57	0.45	0.85	0.32
LOC107409089	0.46	1.01	0.81	1.36	1.41	1.19	35.95	38.14	34.3	35.5	31.89	30.59	25.28	26.75	27.37
LOC107409091	18.92	17.79	18.99	45.48	53.36	51.36	63.65	68.49	60.77	47.11	48.66	52	50.93	50.39	47.15
LOC107409092	8.38	7.98	6.47	10.16	10.38	9.11	13.85	14.55	12.9	4.22	4.09	3.86	20.02	18.67	19.62
LOC107409097	8.13	9.46	7.75	7.78	5.87	6.79	32.1	31.78	36.17	24.04	23.14	23.08	33.7	31.46	31.12
LOC107409099	1.17	1.08	1.27	0.53	0.25	0.31	0.37	0.03	0.07	0.14	0.13	0	0.23	0.11	0.07
LOC107409101	27.67	28.56	28.46	21.66	24.25	22.02	39.41	33.89	37.97	31.29	33.14	30.37	39.99	38.77	39.74
LOC107409102	25.19	25.33	24.21	26.46	25.53	26.73	7.72	7.6	7.59	8.03	7.04	7.01	7.19	6.96	6.97
LOC107409103	19.21	20.02	19.26	11.28	11.82	11.06	19.73	17.08	18.6	17.2	19.99	19.29	23.03	22.57	22.51
LOC107409104	1.98	1.81	2.21	1.05	1.75	1.54	0.22	0.07	0.09	0.62	0.42	0.3	0.27	0.44	0.22
LOC107409110	10.32	8.72	9.7	5.83	7.08	5.98	5.93	5.38	5.39	4.26	5.34	5.02	10.41	11	10.62
LOC107409112	19.19	19.03	16.68	17.29	12.56	17.39	32.92	37.2	35.47	31.04	32.68	30.11	35.33	35.83	35.35
LOC107409115	0.5	0.51	0.5	1.06	1.74	1.05	0.34	0.21	0.09	0.04	0	0.12	0.19	0.03	0.06
LOC107409116	0.11	0.13	0.23	4.93	7.26	6.19	14.21	14.43	12.75	15.97	16.11	17.85	14.14	14.49	13.52
LOC107409119	0.08	0.08	0	0.53	0.77	1.11	0.15	0.11	0.53	0	0.08	0.12	3.3	3.18	4.65
LOC107409122	13.8	15.95	15.18	15.84	18.79	17.04	5.57	5.7	5.63	9.6	9.01	11.2	5.75	7.38	6.66
LOC107409130	11.18	9.47	9.87	3.8	5.51	3.94	2.63	4.03	3.18	3.82	5.2	3.99	3.4	2.85	2.77
LOC107409136	18.22	18.3	17.34	29.74	26.41	29.28	2.83	3.36	2.87	7.86	8.01	8.15	1.67	2.05	2.05
LOC107409137	20.74	22.32	18.28	20.53	26.25	20.64	24.34	21.4	24.56	11.32	14.16	12.69	41.27	41.05	40.69
LOC107409140	1.31	1.08	1.03	1.12	1.04	1.42	0.08	0	0	0.02	0.04	0	0.04	0.09	0.04
LOC107409151	6.06	6.95	6.66	4.71	3.49	4.43	7.76	7.29	7.07	5.98	5.63	6.98	9.57	8.84	7.88
LOC107409159	4.33	5.34	5.15	3.37	4.23	4.63	15.28	18.91	19.75	12.49	11.46	12.15	19.02	16.69	19.14
LOC107409162	3.18	3.64	4.34	3.05	2.42	3.06	3.39	5.48	4.5	2.76	2.17	3	4.27	3.87	3.82
LOC107409166	12.37	15.94	14.81	20.69	19.66	22.54	0.99	1.69	1.54	3.98	3.57	5.04	2.06	0.82	1.55
LOC107409180	8.72	9.5	8.71	6.31	8.18	5.81	0.5	0.68	0.4	0.6	0.89	0.75	0.1	0.17	0.08
LOC107409183	10.79	12.26	11.4	12.45	12.53	10.73	4.73	4.84	4.74	3.22	2.98	3.49	6.48	6.2	5.64
LOC107409184	1.13	1.33	1.4	2.18	2.03	1.41	1.67	2.73	1.75	1.06	0.65	0.96	2.87	6.16	2.66
LOC107409185	20.05	17.56	16.33	20.04	21.66	19.5	40.3	43.83	44.23	39.22	32.69	30.53	41.86	41.19	39.1
LOC107409186	4.67	4.77	4.3	6.92	6.23	6.77	0.22	0	0.02	0.02	0	0.04	0	0	0.05
LOC107409188	11.54	11.29	13.07	11.34	13.95	10.78	5.54	5.34	4.55	11.62	12.48	11.33	4.16	4.09	4.55
LOC107409192	2.75	4	2.76	0.54	0.46	0.47	1.73	1.47	1.5	3.58	2.99	2.34	3.97	5.22	4.27
LOC107409194	6.56	6.96	5.42	7.24	4.82	7.64	0.82	0.5	1.08	0.96	1.07	1.4	0.43	0.4	0.39
LOC107409197	2.52	0.83	0.69	0.32	0.33	0.61	1.4	0.56	1.8	0.91	0.85	1.69	1.19	3.26	1.19
LOC107409200	8.66	9.61	9.96	1.93	2.72	3.09	0.06	0	0	0.09	0	0.09	0	0.03	0
LOC107409203	3.19	3.83	3.08	1.26	2.01	1.79	20.21	19.09	19.63	8.01	6.72	6.22	41.54	44.9	47.37
LOC107409215	32	31.31	29.72	68.09	72.51	68.46	586.43	605.93	628.13	644.89	639.29	642.7	552.64	555.38	585.74
LOC107409226	1.68	1.7	1.04	0.59	1.14	0.43	0.7	0.6	0.52	2.34	1.95	1.03	0.57	0.39	0.57
LOC107409232	2.22	1.89	1.39	0.3	0.09	0.14	0.08	0.04	0	0.16	0	0.04	0.04	0	0
LOC107409235	52.33	48.22	51.64	56.94	63.17	58.04	16.99	13.23	14.47	21.61	21.17	23.05	14.58	16.01	11.71
LOC107409241	9.83	9.54	9.61	14.01	15.93	13.94	1.85	1.62	1.71	2.08	1.54	1.95	0.98	1.08	0.8
LOC107409245	5.92	5.98	5.66	12.53	14.3	13.68	5.49	5.93	6.46	3.14	3.67	3.04	5.17	5.29	5.74
LOC107409249	1.18	1.53	2.41	23.97	28.63	31.57	65.59	67.82	63.55	80.84	72.8	70.56	60.27	56.17	51.6
LOC107409253	0.07	0.02	0.02	1.02	1.16	0.81	2.47	2.38	2.24	2.84	3.03	3.13	2.75	2.18	2.61
LOC107409255	14.64	12.24	13.55	13.86	17.92	13.76	4.11	4.92	4.89	8.3	6.78	6.89	4.22	5.08	3.42
LOC107409259	2.9	4.05	3.78	2.89	3.63	2.57	3.43	3.73	4.08	1.05	1.94	1.7	9.2	8.47	8.71
LOC107409262	19.63	18.62	19.46	20.16	19.43	18.47	39.18	31.85	32.34	27.48	26.54	28.92	32.07	30.97	31.31
LOC107409270	16.75	17.48	18.26	19.22	13.99	17.33	4.22	4.04	4.88	6.9	6.33	6.53	4.31	3.16	4.57
LOC107409272	3.56	3.68	4.04	2.42	3.18	2.81	2.14	1.53	1.3	1.5	2.01	2.14	0.31	0.55	0.84
LOC107409278	0.24	0.2	0.18	0.2	0.43	0.34	0.28	0.19	0.18	0.19	0.13	0.07	0.69	0.65	0.55
LOC107409280	0.57	0.47	0.26	0.58	0.31	0.5	0.46	0.53	1.68	0.35	0.33	0.35	0.99	0.3	0.76
LOC107409281	1.91	2.76	2.37	3.65	3.03	3.03	0.37	0.69	0.7	0.61	0.53	0.61	0.18	0.2	0.31
LOC107409283	55.68	56.05	53.17	52.8	51.84	54.95	9.67	11.48	9.3	18.03	20.71	19.45	9.07	11.3	9.42
LOC107409284	0.61	1.48	0.63	0.95	1.1	1.12	1.8	2.06	1.2	0.78	0.95	0.79	1.73	2.15	2.01
LOC107409288	18.93	21.66	19.92	15.43	12.11	16.5	27.53	29.05	28.31	22.39	24.86	25.49	26.56	24.8	26.07
LOC107409291	3.98	5.93	3.4	3.91	3.13	4.14	4.3	6.67	5.33	4.88	5.55	3.85	5.78	4.34	3.99
LOC107409301	0.14	0.11	0.11	0.25	0.45	0.4	0.01	0	0	0	0.04	0.11	0	0	0
LOC107409304	13.31	15.2	14.03	13.63	10.47	10.95	0.4	0.32	0.48	2.08	3.23	2.65	0	0.35	0
LOC107409307	11.65	12.38	11.29	4.85	2.88	4.17	5.14	4.86	6.34	5.58	6.71	5.01	6.86	8.03	9.07
LOC107409310	0.6	0.55	0.81	0.96	1.32	0.63	0.2	0.1	0.13	0.32	0.14	0.4	0.17	0.21	0.17
LOC107409311	78.67	73.59	74.17	33.47	36.68	34.98	688.75	680	699.37	416.43	436.94	417.72	534.94	545.64	513.9
LOC107409315	4.01	4.37	4.89	6.26	4.24	6.09	1.96	2.33	1.79	4.5	4.43	4.77	1.69	1.06	1.56
LOC107409322	13.61	15	12.97	20.86	12.74	15.9	27.7	29.62	30.88	36.8	34.84	38.36	30.75	29.28	32.43
LOC107409328	1.23	1.43	1.55	10.02	11.77	13.79	4.46	4.15	4.61	5.03	3.5	5.4	6.9	4.98	5.24
LOC107409331	25.27	29.88	26.55	14.29	17.09	15.37	2.8	1.12	1.9	4.38	3.47	3.61	1.97	2.54	3.37
LOC107409332	22.14	22.17	23.83	13.7	9.76	11.8	4.84	5.12	5.45	0.96	1.56	1.36	2	2.44	2.12
LOC107409338	27.49	26.55	27	19.04	17.76	18.61	8.22	7.69	8.33	7.68	6.74	7.43	15.86	16.46	16.15
LOC107409345	0	0	0	0	0	0	0.55	0.54	0.51	0.44	0.5	0.53	0.88	0.81	0.75
LOC107409346	50.13	57.22	53.98	46.1	44.45	45.69	75.21	74.88	79.25	67.09	70.21	66.24	72.29	68.69	69.44
LOC107409349	4	3.15	5.55	2.73	3.58	2.35	1.23	0.72	0.84	2.09	2.19	1.22	1.6	1.73	1.75
LOC107409363	92.61	85.89	82.98	174.59	185.76	151.68	75.14	63.02	61.83	78.23	75.34	77.53	62.04	64.94	63.08
LOC107409381	2.8	2.8	2.87	2.5	1.57	1.27	1.26	1.46	1.65	3.08	3.85	3.08	0.97	1.42	1.38
LOC107409384	8.83	9.21	8.87	4.1	3.73	4.14	0.46	0.06	0.11	0.32	0.26	0.12	0.12	0.12	0.02
LOC107409385	0.18	0.04	0.12	1.73	0.88	2.15	0.14	0	0.04	0.14	0.07	0.04	0.04	0	0.04
LOC107409395	112.53	110.58	125.07	453.78	550.26	516.53	310.39	330.04	339.71	349.59	366.26	348.93	205.76	198.07	198.74
LOC107409402	85.55	80.54	77.75	74.67	74	77.28	9.77	9.49	8.01	22.16	20.06	22.03	12.14	13.16	12.96
LOC107409414	0.55	0.87	0.54	0.63	1.01	0.27	1.97	0.96	0.49	0.36	0.6	0.44	4.7	4.2	5.22
LOC107409415	1.91	2.56	1.86	1.77	1.07	1.75	2.62	2.42	1.92	1.96	1.81	2.17	3.64	3.32	3.14
LOC107409419	1.42	1.14	1.25	1.18	0.56	1.22	0.38	0.44	0.35	1.07	0.74	0.91	0.48	0.44	0.6
LOC107409424	0.45	0.25	0.4	1.01	0.85	1.1	0.18	0.31	0.18	0.16	0.13	0.05	0.23	0.61	0.5
LOC107409426	0.74	0.3	0.67	0.47	1.03	0.78	0.07	0	0.03	0.11	0.07	0.04	0.14	0	0
LOC107409431	0.65	1.52	1.17	1.13	0.72	1.05	0.89	2.55	1.06	1.8	2.3	1.89	2.45	2.3	1.65
LOC107409441	2.26	1.77	1.71	1.97	1.99	1.4	0.29	0.56	0.06	0.54	0.72	0.48	0.28	0.05	0.31
LOC107409451	1.78	2.44	1.51	1.1	2.91	1.05	2.23	2.63	2.12	3	3.28	3.21	0.88	0.55	0.99
LOC107409453	6.39	6.89	6.35	6.61	6.7	7.44	39.35	38.44	40.47	21.09	18.71	19.81	38.69	36.92	37.02
LOC107409465	54.77	59.76	52.92	328.64	389.14	380.94	20.12	22.78	21.5	11.84	11.29	11.22	24.57	25.48	28.02
LOC107409467	31	28.74	25.78	27.45	27.37	25.31	8.34	7.17	7.81	9.84	8.46	7.4	7.12	6.73	8.43
LOC107409474	22.54	28.08	25.06	15.07	16.06	15.49	8.69	7.98	8.85	16.86	14.76	13.12	5.19	6.86	5.22
LOC107409476	0.13	0.2	0	0	0	0	1.35	1.48	0.86	1.76	1.71	1.76	1.04	1.3	1.93
LOC107409480	7.62	9.72	8.07	5.21	6.91	5.61	11.18	9.2	8.1	8.17	7.63	7.32	12.71	11.48	11.07
LOC107409504	245.3	243.83	251.34	68.25	50.17	56.98	5.07	4.17	4.33	13.54	13.88	11.13	5	8.53	7.27
LOC107409505	25.57	23.58	27.21	25.87	28.77	29.06	50.03	48	47.72	46.4	42.73	40.48	48.92	56.03	53.11
LOC107409513	118.61	121.46	120.2	56.31	48.29	56.08	213.79	232.64	223.85	139.63	133.2	128.98	258.47	255.24	244.88
LOC107409526	4.56	5.29	4.63	8.11	7.67	6.37	21.42	21.68	20.89	10.17	9.83	11.3	16.16	14.56	14.95
LOC107409529	0.81	0.23	0.43	0.62	0.44	7.3	0.76	0.47	0.57	0.94	0.64	1.12	1.05	7.84	1.32
LOC107409535	18.05	18.87	17.95	15.78	14.93	14.03	25.18	27.19	23.22	22.12	22.61	23.94	26.11	23.51	24.82
LOC107409537	0.25	0.71	0.24	1.14	1.08	1.5	7.53	7.27	7.47	3.62	4.45	4.08	8.62	7.68	8.55
LOC107409539	2.2	2.6	1.68	4.37	3.88	4.09	1.11	1.52	1.38	1.85	1.24	1.77	0.84	0.8	1.65
LOC107409548	29.01	28.85	28.94	16.4	14.87	16.97	27.5	25.28	29.09	18.08	19.42	17.82	47.02	43.01	43.69
LOC107409564	8.31	7.09	6.44	5.75	6.71	6.39	1.8	1.92	1.67	3.37	2.62	3.09	2.83	1.17	2.46
LOC107409593	52.24	48.32	47.76	34.77	49.02	41.85	14.95	12.29	14.5	13.63	14.24	11.78	15.43	16.01	12.57
LOC107409602	0.6	0.52	0.57	0.91	0.54	0.9	1.2	1.28	1.22	1.09	0.61	1.17	1.35	1.32	1.18
LOC107409603	4.79	5.26	5.01	11.86	15.93	13.78	66.21	67	65.93	67.91	70.38	65.5	55.9	59.52	53.77
LOC107409613	4.63	3.22	5.42	9.3	9.35	10.06	4.46	3.39	3.54	3.66	4.82	5.28	2.4	2.74	2.21
LOC107409617	1.44	2.63	2.05	1.37	0.83	0.9	0.53	0.52	0.7	1.23	1.32	0.84	0.42	0.38	0.64
LOC107409626	17.84	19.61	17.97	18.37	22.55	18.14	36.8	34.24	37.96	38.71	38.23	34.94	37.45	34.3	37.74
LOC107409629	44.44	43.22	41.1	37.09	38.45	38.48	7.96	6.44	4.9	19.29	15.35	16.08	3.95	5.77	4.94
LOC107409633	22.91	21.23	20.72	17.73	23.25	20.3	47.15	45.44	43.45	41.48	44.29	38.49	51.45	51.61	46.91
LOC107409634	39.8	38.77	43.69	17.22	26.17	21.7	4.64	3.66	4.3	4.29	3.46	3.17	4.21	4.53	5.14
LOC107409643	7.12	6.88	4.67	14.79	16.63	14.86	93.91	96.51	97.22	87.8	91.03	91.28	102.43	96.02	102.92
LOC107409649	35.43	30	29.65	31.36	37.65	27.5	58.35	65.86	54.34	39.71	35.95	41.56	47.31	50.33	54.25
LOC107409656	16.71	16.28	15.82	5.75	4.21	5.62	6.09	7.75	6.2	8.08	7.83	7.24	9.65	10.01	10.42
LOC107409673	25.16	27.82	25.29	9.72	11.7	9.71	0.75	0.49	0.48	2.12	2.2	1.86	0.41	0.69	0.45
LOC107409681	212.97	208.02	219.51	172.2	236.13	183.52	61.69	52.14	51.89	68.95	65.23	73.08	35.44	40.7	38.36
LOC107409693	9.67	11.12	11.13	12.42	12.75	12.1	1.47	0.87	1.99	2.82	1.95	2.15	1.3	1.4	1.16
LOC107409694	3.73	3.59	5.04	2.66	1.97	2	11.17	10.45	8.68	17.27	17.39	13.35	9.37	6.83	6.3
LOC107409695	246.54	243.64	236.85	211.6	189.26	203.57	629.84	712.3	737.28	484.66	464.42	485.96	622.74	597.72	647.56
LOC107409699	11.44	10.74	14.14	37.86	36.45	42.68	0.93	1.54	1.23	0.41	0.08	0.3	4.87	5.12	6.26
LOC107409704	17.07	16.48	16.3	16.07	15.61	14.32	27.27	27.86	26.12	21.57	20.81	17.99	29.3	29.85	28.08
LOC107409705	21.16	20.8	20.15	26.31	23.66	20.44	6.91	6.04	5.53	5.88	4.22	5.01	12.48	10.89	13.87
LOC107409706	1.45	1.66	2.63	2.55	2.81	2.88	13.2	5.25	4.08	3.5	4.15	4.04	5.57	6.37	5.66
LOC107409707	13.97	14.76	14.35	2.16	2.7	2.71	1.65	1.47	1.55	1.78	2.17	1	1.52	0.93	1.43
LOC107409708	6.91	6.33	5.47	10.04	9.02	8.42	1.42	2.4	1.92	3.56	3.55	2.66	1.28	1.53	1.02
LOC107409714	30.97	28.18	30.84	99.1	89.96	83.19	8.48	7.32	7.43	17.05	18.08	15.53	21.23	22.01	28.37
LOC107409717	0.24	0.19	0.14	0.15	0.24	0.18	0.92	1.01	0.77	0.48	0.45	0.31	1.01	0.8	0.67
LOC107409718	2.03	2.52	1.64	12.44	13.59	50.25	43.79	45.03	40.8	38.04	37.5	43.33	71.2	83.64	76.4
LOC107409721	2.12	2.95	2.67	5.84	5.18	4.43	0.74	0.89	0.88	1.11	0.68	0.88	0.47	0.64	0.64
LOC107409722	3.13	2.59	2.41	1.04	0.92	0.91	0.98	0.96	1.04	0.88	1.4	0.93	1.03	1.12	1.04
LOC107409729	8.2	7.2	7.11	4.1	3.06	4.27	2.83	2.89	2.6	5.81	5.29	5.44	2.7	2.08	2.44
LOC107409731	1.52	1.2	1.33	1.2	1.1	1.28	0.44	0.24	0.07	0.41	0.27	0.56	0	0.07	0.11
LOC107409738	0	0	0.04	0.1	0.22	0.23	0.23	0.16	0.32	0.03	0.03	0.07	1.38	0.79	1.15
LOC107409740	62.45	61.44	66.59	56.46	60.36	60.24	118.67	107.84	111.94	83.47	79.22	75.19	111.64	109.49	107.35
LOC107409741	0.49	0.56	0.63	0.67	0.82	0.47	1.37	1.49	1.03	0.76	0.72	0.62	1	1.06	1.37
LOC107409742	13.41	13.13	12.76	10.03	10.31	9.87	0.62	0.52	0.54	0.98	0.81	0.7	0.46	0.4	0.49
LOC107409750	0.21	0.28	0.11	0.17	0.29	4.42	1.07	5.03	0.34	0.16	0.26	0.65	0.23	0.29	0.14
LOC107409751	0.29	0.3	0.31	0.97	0.61	0.83	0.09	0.26	0.04	0	0	0.04	0	0	0.16
LOC107409753	18.89	17.22	15.6	19.97	24.44	23.16	1.8	1	1.31	10.57	8.97	8.93	2.24	2.31	1.6
LOC107409760	13.11	11.41	13.59	6.95	6	7.98	9.92	11.04	11.96	8.61	7.03	6.59	11.3	11.01	9.45
LOC107409763	23.62	24.52	22.88	16.67	16.35	15.58	3.14	2.87	3.12	4.75	5.38	4.98	1.99	1.99	2.22
LOC107409769	29.86	25.54	21.04	28.19	34.14	34.13	11.67	11.03	11.6	12.15	14.59	15.57	8.77	9.88	8.91
LOC107409770	0	0.07	0.2	0.26	0	0	3.73	3.7	2.65	5.81	5.62	4.57	5.24	5.12	5.3
LOC107409779	6.91	7.12	6.79	12.16	12.82	12.5	12.15	14.03	13.56	16.87	18.63	17.18	5.95	6.01	6.15
LOC107409780	6.88	7.7	9.61	4.43	5.22	4.7	7.91	7.83	8.6	8.09	10.12	10.25	7.25	7.23	8.56
LOC107409783	3.89	3.07	4.01	3.6	3.25	2.97	2.21	2.21	2.34	0.75	0.74	0.33	1.37	1.97	1.39
LOC107409784	4.26	5.33	4.91	3.7	3.72	3.86	7.23	7.83	7.35	7.44	6.81	6.67	5.83	6.42	6.93
LOC107409786	1.46	1.92	1.42	2.07	1.95	1.43	2.99	3.4	2.83	2.73	2.86	3.01	2.11	2.92	2.11
LOC107409797	9.04	10.9	8.11	9.89	9	9.04	1.07	1.15	0.98	3.17	2.12	2.23	0.65	0.91	0.74
LOC107409798	2.08	2.72	2.08	1.82	1.58	2.13	0	0	0.1	0.11	0.19	0.22	0.05	0.25	0.19
LOC107409802	13.33	13.53	13.65	16.23	18.86	15.95	3.75	3.24	4.22	7.62	7.24	9.16	5.38	3.81	4.03
LOC107409805	5.19	6.71	5.16	4.94	5.72	4.89	1.48	0.94	1.09	1.51	1.18	1.47	0.88	1.19	0.88
LOC107409807	12.47	10.93	11.73	17.15	22.1	19.24	3.46	2.56	3.23	4.91	5.33	5.88	2.41	3.09	3.23
LOC107409808	0.07	0.05	0	2.15	1.6	1.96	0.03	0	0.02	0	0.03	0	0.05	0.18	0.12
LOC107409813	5.47	7.98	8.71	7.59	6.42	6.55	2.56	3.23	2.2	5.1	5.39	5.58	1.97	2.22	2.2
LOC107409833	75.15	71.68	72.99	18.99	17.41	18.66	11.46	13.5	10.49	13.17	12.76	10.63	8.5	11.8	11
LOC107409838	1.29	0.39	0.34	0.02	0.02	0.03	0.1	0.18	0.11	0.77	0.86	0.76	0.05	0.02	0
LOC107409839	18.26	20.53	24.32	21.35	22.37	18.96	43.7	42.72	42.11	36.41	36.08	33.2	35.85	39.68	39.9
LOC107409840	3.48	6.9	7.75	4.9	7.96	6.32	0.14	0.27	0.2	0.07	1.53	0.5	0.15	0.3	0.18
LOC107409841	34.25	48.65	41.91	75.15	82.31	61.82	0	0.07	0	0	0.07	0.07	0.07	0	0
LOC107409847	23.08	18.52	24.74	0.43	0.78	0.37	4.45	4.13	5.06	3.89	4.31	3.33	2.73	3.67	4.66
LOC107409861	57.7	58.41	65.24	43.48	43.09	47.69	5.79	4.96	4.53	6.21	5.34	5.45	4	4.53	4.44
LOC107409865	0.29	0.62	0.24	0.84	0.61	0.56	1.12	1.91	1.09	1.22	1.14	0.95	1.48	1.76	1.46
LOC107409866	121.77	127.75	134.91	150.85	116.59	146.72	463.45	514.34	513.88	191.61	187.21	191.55	478.24	454.93	474.35
LOC107409876	97.87	88.9	83.66	45.17	53.54	46.54	15.67	12.14	11.06	33.75	30.19	32.7	11.45	12.41	10.43
LOC107409882	2.25	2.61	2	2.13	2.02	1.31	13.29	12.37	11.21	16.72	16.9	14.68	14.25	13.82	14.2
LOC107409883	2.63	2.88	2.77	2.19	1.35	2.97	1.71	1.68	1.31	0.81	1.17	0.94	1.77	1.65	2.09
LOC107409894	94.64	83.14	85.79	44.14	47.82	43.21	12.75	11.25	9.11	17.68	17.2	15.61	16.96	22.16	23.57
LOC107409897	8.59	7.24	9.36	8.92	6.14	10.01	0.07	0	0.07	0.11	0	0	0.16	0.12	0.21
LOC107409898	247.07	243.05	248.55	69.93	73.22	63.13	5.05	3.43	3.63	13.93	11.39	8.83	4.53	7.41	4.78
LOC107409901	49.93	44.93	44.59	39.21	40.48	33.98	6.43	5.68	6.38	8.96	7.12	8.72	9.32	10.7	10.86
LOC107409904	3.14	2.51	2.32	2.81	2.89	2.3	0.49	0.28	0.55	1.12	0.28	0.51	0.04	0.31	0.41
LOC107409910	48.5	54.42	52.83	72.36	78.4	63.68	116.84	100.47	108	118.34	131.37	122.97	93.73	96.02	90.78
LOC107409911	15.09	14.79	16.06	9.33	5.93	9.47	0.78	0.53	1.05	0.63	0.54	0.65	0.24	0.37	0.08
LOC107409917	1.73	1.57	0.72	5.54	7.57	5.78	6.09	4.36	3.17	4.93	4.64	7.69	4.2	2.49	3.23
LOC107409920	1.39	0.69	1.64	0.93	1.58	0.67	0.39	0.25	0.2	0.37	1	0.36	0.06	0.63	0.16
LOC107409921	8.73	7.55	9.22	9.33	9.86	9.79	1.42	1.1	1.68	1.88	1.89	1.79	0.56	0.55	1.67
LOC107409923	28.85	23.51	22.4	30.72	39.75	32.98	43.28	48.65	46.01	25.05	22.73	24.47	46.06	45.95	42.1
LOC107409932	21.45	21.24	20.34	2.72	2.84	2.14	0.24	0	0.08	1.19	1.37	1.07	0.84	0.61	0.34
LOC107409934	9.27	11.83	12.95	14.29	13.8	14.33	4.98	4.73	4.7	9.76	7.15	9.21	3.61	5.16	3.84
LOC107409944	60.2	55.09	64.71	47.25	43.39	48.82	257.14	266.43	276.36	251.75	288.4	248.1	280.72	298.61	268.36
LOC107409947	0.08	0.06	0.09	1.23	1.83	0.71	0	0	0	0.03	0	0	0	0	0
LOC107409957	1.69	2.81	1.89	3.31	3.58	2.33	0	0	0	0.02	0.02	0	0	0	0.08
LOC107409958	9.63	3.71	9.46	5.96	7.35	4.59	11.33	10.31	8.44	9.86	14.85	9.27	8.86	8.55	7.8
LOC107409963	1.92	1.98	0.6	4.46	4.23	4.6	0.7	0.32	0.4	1.41	1.31	0.65	0.55	0.44	0.76
LOC107409968	1.67	2.07	2.2	2.35	1.41	1.73	0.09	0.15	0.17	0	0.2	0.03	0.26	0.29	0.5
LOC107409969	928.86	892.64	948.69	538.7	620.27	604.43	50.79	49.25	44.47	35.11	38.41	35.8	64.73	72.56	66.15
LOC107409971	33.39	34.47	27.53	34.42	32.72	28.5	7.91	10.18	6.51	6.5	7.77	8.45	7.49	8.57	9.63
LOC107409976	43.43	41.3	40.03	59.65	73.82	61.12	159.33	163.84	144.35	196.51	187.89	185.77	141.29	146.73	143.4
LOC107409981	53.97	60.32	58.71	51.63	61.41	46.54	93.34	96.15	100.45	85.5	80.92	76.75	111.42	103.31	118.82
LOC107409983	2.11	1.35	2.11	1.31	1.56	1.49	1.22	0.95	0.97	0.64	0.97	0.98	2.73	2.06	2.81
LOC107409987	10.56	14.59	10.23	7.01	7.56	9.02	0.29	0.07	0.05	0.79	0.24	0.17	0.13	0.53	0.05
LOC107409988	10.35	11.99	10.53	12.32	3.68	10.25	17.63	26.04	21.89	20.55	21.68	23.63	21.32	21.69	25.36
LOC107409989	522.1	542.66	573.49	433.53	448.3	421.35	515.51	508.55	505.67	214.18	209.02	214.42	495.21	498.72	427.68
LOC107409990	0.22	0.11	0.12	0.11	0	0	2.53	4.33	4.41	6.14	3.71	5.26	4.2	4.8	4.16
LOC107409991	7.1	3.9	5.71	0.34	0.31	0.07	0.21	0.38	0	0.1	0	0.07	0.04	0.08	0.08
LOC107409997	37.42	34.43	38.42	36.7	47.6	42.77	2.86	1.56	2.2	11.73	10.21	11.42	1.98	2.06	2.13
LOC107410001	26.44	27.97	28.91	28.74	28.25	23.34	48.93	46.75	46.63	44.62	45.92	46.76	43.58	45.65	43.46
LOC107410003	0.55	1.05	1.07	0.95	2.44	3.63	0.35	1.01	1.22	0.95	1.03	1.05	0.85	2.03	0.58
LOC107410004	3.48	4.54	3.83	3.04	3.56	2.52	9.08	8.54	8.85	2.94	4.45	4.03	7.67	8.19	6.75
LOC107410012	64.89	58.51	60.97	139.4	152.79	140.81	85.65	88.99	89.89	98.23	91.08	93.29	66.6	67.35	75.06
LOC107410013	111.69	116.73	100.96	162.78	181.75	153.95	331.35	336.76	338.93	335.98	307.14	318.61	330.55	316.83	338.49
LOC107410014	4.36	3.71	4.51	1.69	0.86	1.21	0.53	0.63	0.26	0.66	0.36	0.49	1.36	1.66	1.39
LOC107410016	5.52	6.08	4.43	1.76	1.73	0.98	0.31	0.1	0.51	0.15	0.76	0.43	0.23	0.45	0.28
LOC107410017	7	7.21	6.41	8.36	5.22	8.85	1.41	1.6	2.09	2.86	2.16	2.33	1.61	1.53	1.88
LOC107410019	13.76	13.44	14.16	7.73	5.23	5.08	12.25	12.33	8.65	12.64	14.78	12.45	12.22	12.99	10.34
LOC107410020	3.59	4.15	3.54	1.72	1.36	2.81	0.08	0	0	0	0.08	0	0	0	0.13
LOC107410022	16.97	15.47	15.5	47.6	42.83	41.11	13.8	15.21	14.93	16.1	15.81	18.67	17.96	18.02	18.75
LOC107410025	0.41	0.8	0.29	2.12	2.34	2.16	1.57	1.91	1.54	0.83	0.84	1.1	1.89	1.69	1.55
LOC107410029	146.13	136.62	136.51	199.26	217.21	188.36	41	42.94	40.12	58.87	59.22	59.73	31.21	31	34.56
LOC107410032	1.61	1.64	0.83	3.01	4.21	3.28	5.46	3.37	3.73	2	2.77	1.43	5.06	4.27	5.22
LOC107410033	39.31	35.56	30.55	6.94	11.3	8.54	3.87	3.36	3.08	2.43	2.2	1.98	7.07	4.24	6.51
LOC107410041	1.12	0.76	1.42	0.61	1.02	0.76	1.4	1.27	0.88	0.81	0.98	0.97	0.99	1.76	1.32
LOC107410052	1.86	2.57	2.2	2.16	3.12	1.76	0.34	0.11	0.34	0.23	0.22	0.24	0.06	0.06	0.18
LOC107410053	5.53	5.48	6.62	9.41	14.17	12.03	15.19	12.9	17.94	26.13	23.83	24.23	19.9	18.25	20.4
LOC107410055	9.6	9.25	9.97	10.55	11.02	14.04	120.19	99.94	100.22	101.73	103.27	111.52	106.86	110.45	108.22
LOC107410056	1.52	1.08	1.13	2.35	2.31	1.97	1.7	1.67	1.79	3.13	3.57	4.35	1.77	0.79	0.9
LOC107410063	74.04	68.55	72.99	60.1	71.77	58.35	350.91	360.33	345.17	305	340.7	308.43	327.29	347.89	317.81
LOC107410069	8.75	9.39	8.78	10.69	10.86	10.43	24.12	22.06	24.76	15.58	16.27	15.31	23.27	22.21	24.27
LOC107410070	36.25	40.82	39.41	32.09	32.72	31.79	61.05	52.55	57.72	54.04	57.16	54.89	50.07	49.84	50.35
LOC107410084	1	0.45	0.59	0.58	0.8	0.49	1.34	1	0.95	0.86	1.4	0.84	1.34	1.17	1.63
LOC107410096	32.58	33.1	29.43	23.54	23.18	25.88	3.5	4.17	3.98	8.38	7.82	8.94	4.88	4.85	4.84
LOC107410097	1.12	1.43	0.95	0.9	1.04	1.36	0.32	0.32	0.06	0.61	0.71	0.42	0.19	0.19	0.34
LOC107410098	1.68	1.32	1.95	0.75	0.88	0.58	0.21	0.02	0.18	0.14	0.16	0.14	0.05	0.1	0.12
LOC107410099	48.28	50.28	52.28	69.81	59.58	65.69	25.5	29.07	26.27	32.08	34.29	32.44	63.65	57.7	60.9
LOC107410103	0	0.05	0	0.85	1.45	0.81	0.09	0.16	0.44	1.25	2.45	1.83	0.29	0.15	0.2
LOC107410110	11.75	13.29	16.01	10.68	10.19	9.91	3.09	2.99	2.56	1.69	2.14	1.92	2.25	1.38	1.6
LOC107410116	12.12	10.59	10.77	7.32	6.53	8.52	12.21	11.23	13.12	9.71	9.58	8.75	12.35	13.44	12.16
LOC107410117	56.88	57.13	48.93	66.21	70.91	74.08	8.44	7.24	7.63	29.33	29.65	33.37	7.47	8.45	6.14
LOC107410119	1.25	1.06	1.19	0.42	0.03	0	0	0	0	0	0	0.11	0	0	0.06
LOC107410133	41.11	40.77	37.2	45.3	58.47	49.36	16.64	16.01	15.93	25.36	22.55	24.59	11.67	11.5	12.02
LOC107410137	417.76	374.5	408.09	419.03	568.57	489.66	47.98	45.49	43.24	137.04	139.39	132.43	42.97	50.06	46.69
LOC107410145	2.38	2.3	2.65	0.98	1.34	1.07	0.41	0.13	0.31	0.22	0.22	0.13	0.18	0.03	0
LOC107410147	7.87	5.15	9.74	11.29	13.63	12.31	2.46	2.31	1.86	1.26	1.96	1.76	3.08	3.3	3.16
LOC107410150	6.87	6.22	5.17	3.5	2.76	4.15	0.43	0.13	0.35	0.48	0.63	0.39	0.51	0.24	0.46
LOC107410151	11.15	11.55	11.32	12.57	10.65	9.82	3.68	5.61	4.8	1.71	2.54	3.19	4.85	4.49	4.03
LOC107410152	7.03	7.4	6.83	3.55	5.69	5.37	1.84	1.82	1.35	2.26	2.74	3	1.78	1.59	2.48
LOC107410155	0	0.26	0.4	0.62	0.62	0.24	3.59	3.41	4.3	9.83	7.29	5.88	2.73	3.55	4.4
LOC107410159	3.37	2.59	3.16	3.57	2.66	3.3	12.74	10.78	10.94	1.09	2.37	1.37	10.5	8.82	8.79
LOC107410160	8.74	9.35	10.54	12.65	11.9	11.48	3.53	3.39	3.32	3.13	3.11	2.79	3.57	3.89	3.44
LOC107410168	10.18	13.17	13.44	13.67	13.71	11.89	24.42	25.66	27.55	24.14	25.39	27.23	23.24	24.88	26.66
LOC107410178	3.16	2.82	3.31	3.47	3.44	3.32	60.79	62.1	65.9	12.67	14.41	14.19	71.3	68.52	70.16
LOC107410183	2.25	2.07	2.02	3.02	2.28	2.22	0.69	0.61	0.72	0.96	0.56	0.8	0.81	0.53	1.12
LOC107410186	142.85	134.71	144.74	165.42	173.09	161.71	452.1	472.75	448.59	355.26	343.42	339.75	574.51	547.91	572.71
LOC107410188	0.09	0.34	0.69	0.09	0.45	0.31	2.05	2.57	1.9	1.23	1.49	1.75	3.55	4.33	2.67
LOC107410202	11.19	9.6	9.74	16.7	17.87	20.24	3.21	3.36	3.42	4.27	5.69	5.43	3.24	2.93	3.88
LOC107410207	18.68	24.13	19.57	11.81	6.91	9.76	0.75	0.58	0.91	1	2.06	1.47	1.59	1.29	1.17
LOC107410209	19.12	21.46	15.47	14.35	16.13	12.47	5.02	3.2	3.57	7.03	6.94	6.81	4.48	4.68	2.34
LOC107410210	12.6	14.78	13.05	24.5	28.98	26.45	4	4.76	5.11	7.56	7.63	6.7	4.15	4.13	3.93
LOC107410232	0.11	0.15	0.15	0.48	0.09	0.21	15.91	16.31	16.01	1.51	1.66	1.16	43.74	44.06	44.11
LOC107410236	1.12	1.09	1.12	0.24	0.21	0	0.04	0	0.04	0	0	0	0.09	0	0
LOC107410238	28.5	29.88	28.05	27.59	18.59	27.91	39.64	42.16	44.5	38.26	38.77	38.54	44.65	45.44	45.47
LOC107410239	10.64	10.69	11.45	5.72	5.9	6.05	0.25	0.3	0.44	0.81	0.58	0.54	0.17	0.27	0.16
LOC107410240	2.84	3.02	2.67	3	2.61	2.18	0.08	0.17	0.17	0.25	0.26	0.24	0.09	0.09	0.1
LOC107410254	38.42	33.46	41.55	19.56	21.12	17.38	2.34	2.92	2.24	3.95	2.84	3.69	1.9	2.52	3.08
LOC107410257	0.47	0.68	0.34	0.21	0.19	0.15	0	0	0	0	0	0	0	0	0.02
LOC107410258	1.28	1.02	0.98	2.15	2.24	1.3	2.11	2.79	3.47	2.11	2.28	2.49	3.45	4.41	3.22
LOC107410259	17.32	19.12	20.35	16.47	13.85	14.05	0.52	0.36	0.24	2.71	3.14	2.8	0.45	0.44	0.56
LOC107410262	132.87	121.79	138.76	91.25	93.98	96.27	0.65	0.7	0.88	0.92	0.67	0.64	0.92	0.87	0.92
LOC107410263	26.18	37.12	29.5	33.73	35.5	34.27	71.02	71.88	58.14	63.89	61.47	68.62	54.5	52.76	55.78
LOC107410264	27.74	29.65	27.4	28.48	23.57	29.8	45.88	50.68	52.59	39.65	40.57	42.26	55.24	52.2	59.7
LOC107410266	74.22	75.18	68.7	72.98	68.74	70.41	115.94	116.14	119.51	93.42	91.81	90.28	118.19	115.1	113.91
LOC107410268	4.45	5.57	5.32	1.42	0.89	1.13	0.06	0	0.07	0.24	0.24	0.24	0.07	0.11	0.07
LOC107410273	0.86	1.09	0.86	0.34	0.62	0.24	0	0	0	0	0	0	0	0	0
LOC107410274	30.05	30.8	30.69	39.77	38.34	40.69	70.19	73.3	71.97	44.82	42.72	44.18	78.39	80.27	78.78
LOC107410282	17.14	15.9	15.63	16.32	21.55	17.61	4.82	6.08	5.58	4.58	4.65	5.35	4.61	5.58	5.97
LOC107410285	14.18	15.07	13.99	13.66	14.38	13.03	0.52	0.42	0.29	0.92	0.41	0.69	0.16	0.37	0.41
LOC107410286	1489.89	1431.93	1366.26	763.47	1028.86	857.28	1.33	0.37	1.18	0.09	0.32	0.48	0.36	0.36	0.15
LOC107410287	0.32	0.22	0.2	0.22	0.03	0.19	1.05	0.87	0.97	1.62	1.23	1.31	0.76	1.08	1.24
LOC107410288	63.41	61.42	62.47	67.37	60.11	71.35	3.47	4.23	4.13	4.5	4.13	3.54	13.47	13.09	13.09
LOC107410289	48.64	48.9	54.9	16.9	21.1	14.93	14.07	17.35	16.19	11.3	12.02	9.6	10.52	10.55	10.77
LOC107410292	1.51	3.87	0.88	2.09	0.73	0.99	1.27	1.29	1.45	1.14	8.2	9.79	1.03	5.89	1.19
LOC107410300	3.65	3.22	2.83	1.18	0.97	1.52	0.16	0.05	0.08	0.89	0.65	0.43	0.35	0.2	0.31
LOC107410303	0.94	0.99	0.27	0.76	0.7	0.48	0	0.07	0	0	0.03	0	0	0	0
LOC107410318	18.59	19.23	15.97	8	6.15	8.16	1.98	1.59	1.7	3.52	3.24	4	2.08	2	1.79
LOC107410320	20.41	18.94	21.05	14	16.02	13.88	1.71	1.47	1.4	3.09	2.6	2.07	1.17	0.77	0.78
LOC107410323	8.27	7.13	8.09	4.11	7.71	5.14	14.75	18.26	15.57	19.09	18.47	18.6	16.28	16.85	14.7
LOC107410324	2.52	2.47	2.22	1.82	1.42	1.31	3.09	3.49	2.99	2.68	1.72	1.55	2.79	2.95	2.67
LOC107410325	4.33	3.94	3.63	1.49	2.37	2.39	0.61	0.95	0.45	0.3	0.72	0.94	0.05	0.18	0.1
LOC107410331	30.4	32.75	30.13	19.08	19.39	19.48	4.8	3.79	4.43	7.05	7.48	5.93	3.22	3.25	3.22
LOC107410334	0.78	1.35	0.74	0.36	0.69	0.32	1.12	1.02	1.24	0.74	0.38	0.26	1.28	1.48	1.07
LOC107410335	3.74	3.6	3.71	1.57	2.09	1.39	1.89	1.3	1.42	0.91	1	1.26	1.89	1.45	1.31
LOC107410337	4.23	3.94	3.93	3.67	3	3.86	5.74	7.97	5.48	4.72	4.16	3.08	5.48	6.97	5.63
LOC107410338	15.97	16.75	17.25	18.19	15.98	16.57	5.69	5.09	6.29	9.41	10.11	11.36	5.8	5.24	5.72
LOC107410339	9.43	8.34	9.04	6.06	8.25	6.46	1.89	1.7	1.39	3.19	2.36	2.16	1.86	2.61	1.77
LOC107410340	18.84	17.18	17.53	20.07	16.32	19.65	6.75	6.73	4.58	8.39	9.72	9.86	5.6	4.38	5.09
LOC107410349	2.14	1.33	1.86	2.16	2.94	2.09	0.48	0.73	1.01	1.07	1.87	0.93	0.46	0.54	0.44
LOC107410352	0	0	0	0.43	0.77	0.65	0	0	0	0	0	0	0	0	0
LOC107410354	0.51	3.88	2.55	0.38	0.61	0.59	2.92	0.45	1.51	0.4	0.55	1.9	0.73	0.74	0.54
LOC107410357	5.57	5.77	5.63	4.9	3.68	4.95	1.02	1.12	0.95	1.66	1.75	1.74	0.77	0.88	0.97
LOC107410358	3.19	3.99	3.17	1.56	1.35	1.2	0.16	0.11	0.14	0.21	0.2	0.26	0.25	0.3	0.24
LOC107410364	0.91	0.51	0.54	1.76	1.61	1.14	0	0.22	0	0.2	0.1	0.1	0	0.05	0
LOC107410365	41.58	44.44	42.6	40.68	40.87	37.34	5.64	5.3	5.35	6.18	6.56	7.27	4.8	4.57	4.8
LOC107410367	53.98	55.02	54.1	56.96	51.6	58.78	201.1	207.18	202.71	119.98	118.81	125.52	206.4	199.57	201.95
LOC107410368	6.96	6.06	5.52	7.33	8.85	7.07	4.6	3.65	3.78	8.25	7.55	8.41	3.33	1.96	2.5
LOC107410370	30.02	30.02	31.72	28.68	28.55	24.95	9.34	8.77	9.09	9.23	11.2	11.84	7.23	8.82	7.14
LOC107410372	2.5	3.28	3.51	17.05	23.05	21.5	38	36.06	30.28	8.65	10.43	7.33	31.4	24.56	26.25
LOC107410376	1.29	1.76	1.12	1.19	2.99	1.3	10.26	10.57	8.01	9.68	10.61	9.16	6.01	7.47	9.23
LOC107410379	15	14.71	13.06	13.7	16.18	15.29	26.64	31.42	24.71	35.61	33.38	38.66	32.5	33.07	35.43
LOC107410386	1.43	2.31	2.23	2.35	2.96	1.37	0.1	0.2	0.17	0.17	0.05	0.18	0.06	0.11	0.21
LOC107410389	11.88	12.58	13.07	12.71	11.46	13.04	22.89	22.02	23.56	16.33	17.07	15.92	21.87	22.66	22.03
LOC107410390	4.43	4.4	3.84	3.32	2.43	2.95	0.32	0.35	0.48	0.48	0.44	0.53	0.49	0.63	0.32
LOC107410392	2.21	1.66	1.93	0.84	1.98	1.38	3.27	3.14	3.06	4.23	4.95	5.74	4.11	4.57	6.03
LOC107410393	30.6	26.73	29.03	17.29	20.72	16.63	0.46	0.46	0	0.09	0.09	0.1	0	0	0.2
LOC107410400	0.32	0.08	0.26	2.91	3.22	2.78	0.14	0.24	0.12	0.19	0.14	0.08	0.14	0.13	0.39
LOC107410402	11.18	11.44	11.91	13.25	13.79	10.77	1.88	1.57	1.77	4.34	3.75	4.36	3.01	3.19	3.4
LOC107410416	6.95	8.17	8.93	3.27	4.15	3.34	1.92	3	2.3	2.77	3.46	2.8	1.96	2.04	2.42
LOC107410420	9.97	11.85	11.5	10.35	10.92	6.73	1.47	1.44	2.04	3	3.61	3.5	1.02	0.96	0.74
LOC107410428	12.94	13.18	14.81	10.6	10.32	8.9	2.31	2.42	2.39	3.57	5.25	5.2	2.77	4.57	3.22
LOC107410430	67.96	68.51	68.37	60.18	50.66	56.11	10.97	11.08	10.69	23.45	22.04	21.78	9.67	9.52	9.97
LOC107410438	4.76	4.97	5.69	0.91	0.72	0.82	0.19	0.06	0.08	0.19	0.27	0.27	0.13	0	0.1
LOC107410441	1013.57	1086.07	1213.57	1360.86	1411.94	1203.42	163.59	151.94	154.31	161.73	163.79	167.53	170.9	160.7	165.25
LOC107410443	13.47	40.34	16.35	12.19	19.67	31.05	1.26	1.58	1.43	0.92	0.56	0.54	0.39	0.6	0.59
LOC107410446	22.51	20.21	18.9	15.41	12.9	17.17	5.62	6.64	6.31	10.87	12.92	11.19	4.32	4.77	4.75
LOC107410448	13.47	13.22	11.91	15.97	12.61	16.36	0.39	0.44	0.3	3.89	4.31	5.54	0.15	0.27	0.21
LOC107410451	1.23	1.41	0.93	0.49	1.5	1.26	5.95	6.41	4.64	3.23	2.34	3.14	3.71	2.34	4.42
LOC107410457	2.51	2.86	1.77	1.95	1.7	1.77	0.15	0.28	0.3	0.84	0.85	0.52	0.28	0.5	0.27
LOC107410459	122.74	114.83	129.43	104.05	107.33	96.88	129.17	130.11	134.79	104.22	111.54	102.6	348.99	344.03	324.9
LOC107410463	34.69	33.87	30.67	26.1	28.87	21.97	45.27	46.19	45.53	55.94	55.82	55.82	38.2	40.38	38.65
LOC107410476	9.28	10.15	8.58	8.16	8.76	8.55	13.79	13.47	14.93	15.57	14.21	13.93	11.28	9.87	11.7
LOC107410478	14.48	12.36	12.09	11.68	11.82	10.56	2.83	2.63	3.4	5.43	4.67	6.37	2.69	3.23	3.64
LOC107410492	1.71	1.62	1.2	1.52	1.29	1.52	0.51	0.51	0.56	0.76	1.05	1	0.37	0.27	0.63
LOC107410498	0.27	0.23	0.16	0.54	0.31	0.68	0	0.03	0.03	0.07	0.02	0.01	0	0.01	0
LOC107410505	17.74	16.38	17.51	7.27	5.68	5.86	0.05	0	0.08	0	0.13	0.06	0	0.03	0.09
LOC107410506	21.06	20.13	20.2	19.27	20.05	21.74	7.32	6.5	7.09	15.08	17.83	17.23	5.13	5.15	4.6
LOC107410509	8.09	7.95	8.43	7.77	9.64	9.62	0.4	0.64	0.36	0.42	0.64	0.71	0.21	0.31	0.36
LOC107410511	0	0	0.02	0.28	0.16	0.13	25.83	20.82	20.79	17.84	18.84	21.58	24.39	26.48	28.68
LOC107410513	4.46	2.55	4.76	3.09	2.94	3.68	0.51	1.01	0.97	0.64	1.04	0.92	0.33	0.05	0.36
LOC107410515	98.63	104.61	92.67	121.53	145.71	120.1	219.07	232.71	208.1	188.34	180.21	186.75	198.34	209.59	212.74
LOC107410518	0.04	0.04	0	1.6	2.28	2.8	0	0	0	0	0	0	0	0	0
LOC107410527	249.98	275.07	247.99	104.66	75.22	102.07	29.62	30.47	34.04	39.23	41.17	34.66	59.51	59.63	64.83
LOC107410529	6.75	14.09	5.79	8.01	10.65	7.11	2.29	1.68	2.44	3.35	2.43	3.26	1.14	2.05	1.9
LOC107410531	1163.56	1164.47	1165.94	1465.33	1454.09	1362.22	163.69	168.31	158.3	175.64	156.27	173.61	155.03	165.28	162.34
LOC107410533	9.04	9.69	9.13	9.91	7.49	10.43	2.34	2.82	2.65	2.34	2.81	2.87	2.24	2.69	2.77
LOC107410534	3.96	4.05	3.65	3.84	3.75	4.23	1.27	1.47	1.47	2.77	3.2	2.35	1.73	1.62	1.9
LOC107410535	65.93	64.2	65.81	49.91	42.59	49.45	84.99	81.54	88.01	73.09	72.13	72.84	74.11	74.72	73.81
LOC107410537	5.88	6.17	5.67	5.77	5.02	5.99	7.99	7.96	9.35	7.62	7.25	7.83	7.8	6.95	8.38
LOC107410552	7.6	7.4	7.84	7.03	9.37	6.91	3.24	2.14	1.5	2.81	2.99	2.88	1.48	3.23	2.9
LOC107410557	0.06	0.06	0.09	0.28	0.03	0.12	1.18	1.36	1.09	1.71	2.31	2.19	1.39	1.76	1.65
LOC107410561	43.51	43.54	39.39	55.84	49.4	58.45	113.62	112.38	120.51	70.74	71.6	70.92	114.08	113.67	117.14
LOC107410562	8.69	9.9	9.31	6.85	8.54	8.42	18.96	17.19	20.24	11.35	11.32	11.61	18.95	17.71	19.1
LOC107410573	1.9	2.01	2.36	0.99	0.85	1.06	0.4	0.35	0.23	0.56	0.59	0.55	0.28	0.15	0.22
LOC107410574	1.58	1.54	1.95	2.97	2.44	2.91	0.33	0.12	0.12	0	0.09	0.36	0.21	0.08	0.05
LOC107410576	35.94	32.09	34.22	23.4	19.48	24.8	7.64	8.91	7.81	8.16	10.64	9.11	8.24	8.17	9.37
LOC107410577	15.31	16.04	14.64	9.86	10.22	10.06	2.87	2.38	3.06	2.07	2.63	2.52	2.99	3.71	3.1
LOC107410580	1.79	5.27	5.92	2.4	1.57	1.6	3.33	3.11	2.18	2.28	11.13	2.75	3.23	11.18	1.8
LOC107410583	20.92	20.12	20.3	5.94	5.43	5	8.3	8.51	9.76	6.93	8.02	7.97	6.26	5.57	6.84
LOC107410585	2.11	1.54	1.69	1.47	1.39	0.88	2.76	2.41	2.81	1.24	1.1	0.86	2.06	2.09	2.77
LOC107410586	2.38	2.89	2.52	2.64	1.65	3.4	3.35	3.2	3.98	1.18	1.96	1.71	2.54	2.58	3.59
LOC107410587	14.1	15.27	14.99	16.06	16.43	14.97	28.72	23.88	25.09	28.32	26.47	25.79	21.27	20.98	22.35
LOC107410589	0.64	0.7	1.45	2.54	1.78	1.56	0.34	0.47	0.47	1.28	0.75	0.81	0.35	0.26	0.34
LOC107410590	1.01	1.58	1.12	5.55	3.71	4.84	1.56	1.52	1.75	0.74	1.17	1.04	0.63	0.6	1.08
LOC107410591	1.78	1.58	1	2.23	2.45	1.79	0.49	0.55	0.42	0.23	0.34	0.26	0.69	0.96	0.98
LOC107410594	0.22	0.88	0.63	0.5	0.34	0.27	0.98	11.95	0.38	0	0.16	0.31	0.12	0.39	0.12
LOC107410596	0.5	1.21	1.07	1.47	1.49	1.4	0.21	0	0.14	0.35	0.28	0.29	0.08	0.16	0.15
LOC107410605	864.38	827.3	874.12	335.25	349.39	364.89	215.09	215.77	219.6	178.79	171.45	171.45	271.1	257.46	273.98
LOC107410606	308.76	306.86	300.96	90.36	90.45	111.49	0	0.02	0.1	0.05	0.02	0.02	0	0	0
LOC107410608	16.27	17.62	17.94	41.54	43.58	44.02	57.49	57.32	60.44	35.8	34.84	35.42	53.41	55.04	52.42
LOC107410612	51.45	55.8	59.99	79.88	75.46	60.85	118.21	138.83	131.15	156.56	146.24	174.99	126.4	128.76	133.33
LOC107410617	0.82	0.68	0.57	0.2	0.09	0.26	0	0	0	0	0	0	0	0	0.03
LOC107410618	1.81	2.26	2.08	2.61	2.6	2.51	1.7	1.74	2.02	3.43	3.79	3.45	1.77	1.51	1.25
LOC107410622	13.96	12.95	11.94	10.44	10.8	9.65	18.38	16.44	17.62	18.83	16.77	20.08	17.51	18.14	18.15
LOC107410623	15.26	15.3	13.98	10.64	8.33	11.68	2.28	1.9	2.37	2.35	2.41	2.32	3.91	3.46	3.71
LOC107410625	1.13	1.41	1.56	3.38	3.86	3.89	6.6	7	8.03	3.71	3.74	4.16	7.62	7.18	7.61
LOC107410630	58.03	55.53	59.2	53.67	52.65	52.43	98.86	107.85	108.27	103.56	95.65	99.16	102.94	99.31	97.95
LOC107410632	2.62	3.2	3.05	2.23	2.62	2.26	1.02	0.52	0.84	1.12	0.75	1.05	0.74	0.94	0.95
LOC107410633	0.55	0.88	0.48	2.4	1.22	1.69	10.57	13.49	13.01	5.57	4.78	5.38	8.92	7.14	6.96
LOC107410635	26.76	24.49	25.75	9.81	9.5	10.12	13.7	15.02	14.54	9.82	8.76	8.18	14.45	14.85	14.75
LOC107410637	2.16	1.78	2.5	1.94	2.18	2.25	14.86	14.48	16.04	4.99	5.72	4.73	17.99	17.51	16.48
LOC107410638	21.97	18.68	23.42	18.37	19.98	18.71	31.2	32.27	32.16	26.07	28.18	26.35	26.76	24.98	25.44
LOC107410640	1.48	1.41	2.41	0	0	0.03	0	0	0	0	0	0	0	0	0
LOC107410653	95.02	95.02	89.24	95.93	104.38	103.29	234.3	224.46	210.4	263.54	239.32	235.88	205.5	232.38	209.79
LOC107410655	141.03	136.05	145.45	75.88	85.82	77.02	17.66	14.24	17.48	28.24	32.24	28.73	21.92	22.46	25.16
LOC107410657	44.59	45.19	47.1	18.17	18.46	19.99	1.49	0.96	1.56	1.7	2.05	2.01	0.68	0.58	0.55
LOC107410658	2.38	2.45	2.36	0.45	0.63	0.74	0.76	0.48	0.62	1.38	1.47	0.82	1.72	1.85	2.13
LOC107410661	9.41	9.93	9	6.47	8.24	7.18	0.07	0.09	0.08	0.03	0.08	0.06	0.15	0.16	0.06
LOC107410662	1.75	1.49	1.31	4.98	5.16	4.21	0	0.03	0	0	0.03	0	0	0	0.03
LOC107410663	0.44	0.29	0.2	0.53	0.45	0.36	1.72	2.02	1.53	2.76	3.43	2.42	2.41	2.43	2.78
LOC107410665	8.03	9.22	8.76	6.25	5.32	5.72	1.21	1.73	1.84	4.58	4.49	5.43	1.58	1.77	1.92
LOC107410666	1.73	1.9	2.02	4.78	4.61	3.23	0.16	0	0.21	0.05	0.1	0	0.06	0	0
LOC107410667	25.82	26.16	24.16	24.45	23.06	26.02	5.7	4.33	4.75	8.51	9.37	9.54	4.24	4.55	3.99
LOC107410669	11.17	11.1	11.59	5.06	6.1	6.42	0.67	0.61	0.81	0.78	1.21	0.92	0.3	0.34	0.25
LOC107410672	26.84	26.76	21.1	17.64	12.06	18.65	4.56	4.13	7.26	11.37	9.03	8.26	4.79	3.89	6.02
LOC107410674	108.18	106.31	100.47	121.29	129.58	125.77	799.93	802.89	775.21	681.76	678.07	667.48	722.72	746.02	720.34
LOC107410682	7.49	5.89	8.6	4.1	4.45	4.06	8.25	7.59	8.98	7.8	8.25	7.22	7.89	6.19	9.83
LOC107410683	4.74	4.2	5.19	2.17	1.38	1.5	0.09	0.06	0.06	0.53	0.2	0.15	0	0.03	0
LOC107410684	16.52	17.62	17.33	17.12	25.28	21.45	59.14	61.31	63.61	36.68	37.35	35.38	57.18	52.77	57.87
LOC107410686	1.89	1.87	2.42	2.26	2.07	1.64	0	0.21	0	0	0	0	0	0	0
LOC107410695	105.2	102.46	115.18	53.89	85.97	67.73	259.72	186.11	166.29	214.39	274.65	238.83	214.79	245.7	222.78
LOC107410696	22.77	22.09	24.5	30.88	38.24	32.82	6.82	5.47	6	8.41	9.69	9.34	4.54	4.96	3.91
LOC107410697	54.04	52.03	56.28	43.22	42.07	35.77	1.81	1.96	1.65	4.11	4.35	4.19	1.55	1.4	2.4
LOC107410698	0.94	1.08	1.39	9.88	10.56	10.97	40.01	44.19	42.65	17.71	15.67	14.69	68.03	65.11	69.49
LOC107410699	26.53	24.46	22.98	12.94	14.4	11.97	2.18	1.85	2.26	4.17	3.84	4.01	1.78	1.9	1.74
LOC107410701	6.29	5.47	5.98	5.25	6.22	6	0.92	1.31	1.19	0.83	1.21	1.08	0.62	0.25	0.23
LOC107410705	8.02	8.28	7.51	5.8	5.91	6.42	1.26	0.92	0.68	0.98	0.95	1.02	1.5	1.12	1.12
LOC107410706	34.14	30.66	30.99	41.94	45.17	42.04	9.05	10.71	8.67	15.88	12.07	14.5	6.07	8.06	8.47
LOC107410713	12.67	9.98	10.15	19.46	21.36	22.4	63.96	61.09	60.59	33.26	32.62	33.47	62.01	61.49	64.33
LOC107410714	38.1	36.64	34.99	32.89	27.86	33.21	9.19	9.56	8.96	13.59	12.38	15.12	9.89	10.02	9.75
LOC107410715	7.66	7.23	6.27	8.32	9.33	8.61	21.25	21.02	20.29	13.98	12.83	13.85	15.02	17.4	24.75
LOC107410716	1.11	0.99	1.12	0.93	2.51	1.52	12.52	12.88	10.85	15.81	8.98	9.71	11.25	12.11	10.86
LOC107410718	47.94	39.73	39.74	40.55	37.04	34.2	3.33	3.22	3.12	7.69	6.79	6.94	2.37	2.99	2.95
LOC107410723	65.55	64.19	64.12	31.45	26.92	30.07	2.62	1.98	2.42	3.78	3.94	3.95	1.83	1.76	2.28
LOC107410725	0.8	0.96	0.88	0.84	1.06	1.37	0.51	0.24	0.44	0.32	0.34	0.81	0.25	0.1	0.15
LOC107410727	0.6	0.76	0.48	0.56	0.53	0.64	0.13	0.25	0.22	0.44	0.2	0.56	0.1	0.07	0.12
LOC107410728	4.12	3.69	3.84	3.99	2.43	2.9	0.69	0.91	0.61	1.03	1.18	1.35	0.71	0.57	0.74
LOC107410730	0	0	0	0	0	0	0.41	0.08	0.22	1.08	1.69	2.06	0.56	0.58	0.53
LOC107410734	15.88	16.19	13.31	27.11	28.55	26.43	68.24	67.57	62.78	45.91	49.45	50.82	64.03	54.49	58.9
LOC107410735	40.57	35.32	39.04	50.59	61.6	56.87	9.13	9.59	9.71	17.62	16.03	16.82	6.25	6.93	5.86
LOC107410737	0.94	0.81	1.4	1.56	2.44	1.26	0.39	0.06	0.66	0.33	0.85	0.4	0.53	0.43	0.21
LOC107410739	0.72	0.85	0.65	0.8	0.47	0.26	3.3	3.05	3.59	6.69	6.93	6.53	4.14	4.77	3.5
LOC107410740	2.55	2.53	2.23	0.7	0.24	0.52	0.03	0.01	0	0	0.06	0	0	0	0
LOC107410742	53.36	50.48	51.27	40.43	47.85	44.9	5.26	4.61	4.44	9.98	11.42	11.21	7.45	7.51	9.37
LOC107410753	57.24	58.57	58.6	54.06	50.29	52.34	107.44	103.46	105.43	85.18	84.39	80.69	98.58	93.84	100.1
LOC107410754	64.52	61.94	63.97	95.72	98.98	101.67	16.42	18.42	15.45	25.27	21.97	22.95	15.28	15.66	15.07
LOC107410761	4.35	3.72	3.95	7.52	7.05	7.76	0	0.04	0	0	0.1	0.07	0.03	0.03	0
LOC107410763	0.07	0	0.02	2.02	2.51	2.19	0	0.18	0.02	0	0	0	0	0.12	0.05
LOC107410775	1.71	1.93	1.17	2.26	3.32	2.48	0.03	0.25	0	0.08	0.26	0.14	0.06	0.07	0.22
LOC107410777	10.88	9.44	8.12	15.54	14.42	15.41	36.93	33.49	34.15	34.4	34.26	34.66	28.69	28.47	29.9
LOC107410778	1.2	3.66	2.38	1.96	2.38	2.22	0.82	0.44	0.34	0.44	0.04	0.17	1.02	0.71	0.59
LOC107410779	679.22	669.66	661.74	638.94	513.35	482.92	17.77	17.93	19.13	16.83	15.55	17.53	7.54	6.87	9.16
LOC107410784	52.36	49.18	53.75	52.19	54.79	47.62	50.26	50.58	44.73	25.09	24.16	28.04	44.23	43.46	42.82
LOC107410786	2.1	2.01	2.13	2.4	1.72	3.1	0.84	0.62	0.87	0.87	1.01	0.88	1.55	2.2	1.52
LOC107410787	18.05	15.32	14.68	35.47	27.77	27.05	5.98	6.65	8.09	13.17	9.64	7.31	4.53	5.33	6.6
LOC107410788	20.11	18.87	20.09	53.91	59.66	44.5	1.25	1.64	1.62	2.08	2.36	3.02	1.13	1.08	1.05
LOC107410791	0.08	0.1	0.18	0.16	0.14	0.05	0.65	0.47	0.42	0.22	0.48	0.45	0.5	0.89	0.51
LOC107410793	5.11	3.3	5.21	16.03	20.69	14.95	222.63	219.29	217.31	104.34	108.39	99.75	187.38	190.51	172.12
LOC107410796	2.54	1.71	2.05	0.3	0.39	0.47	0.3	0.42	0.23	0.09	0.07	0.19	0.31	0.26	0.35
LOC107410797	11.3	12.75	11.48	7.66	6.39	6.89	0.71	0.33	0.58	1	1.28	1.06	0.57	0.26	0.25
LOC107410802	0.54	1.32	0.73	0.7	0.85	0.67	0.12	0	0.02	0.02	0.01	0.06	0.15	0.1	0
LOC107410803	21.68	23.16	22.47	2.6	1.7	3.19	0.15	0.22	0.2	0.12	0.12	0.15	0.26	0.18	0.32
LOC107410809	0.8	0.52	0.33	5.21	6.24	7.89	3.44	2.69	2.38	1.71	1.15	1.52	1.98	1.56	2.1
LOC107410811	2.32	2.67	2.11	1.59	0.89	1.12	0.1	0.3	0.06	0.47	0.38	0.3	0.54	0.22	0.46
LOC107410812	1.99	3.69	2.35	4.01	3.55	2.51	0.46	1.23	0.41	1.48	1.87	1.06	0.86	1.3	1.1
LOC107410813	2.76	3.21	3.3	2.37	3.48	3.68	0.73	1.22	0.57	2.9	1.45	2.41	0.5	1.9	0.66
LOC107410817	5.29	5.2	6.67	13.92	8.36	6.3	0.07	0	0	0	0.19	0.08	0	0	0
LOC107410819	1.54	1.64	1.29	0.95	0.9	1.77	0.08	0.06	0.09	0	0	0.07	0.08	0.15	0.02
LOC107410820	25.66	26.05	25.76	29.26	27.98	29.03	9.48	10.34	9.14	9.47	9.71	10.38	10.36	10.23	9.8
LOC107410821	61.96	58.97	65.29	44.1	43.99	46.43	12.53	14.48	13.55	18.37	17.14	17.08	9.67	10.56	9.63
LOC107410822	5.32	4.45	4.71	1.22	1.44	1	0.75	0.85	0.69	0.86	1.11	0.54	0.7	0.67	0.52
LOC107410823	0.76	0.49	1	4.23	4.55	4.22	0.76	0.78	0.78	0.34	0.3	0.24	0.39	0.21	0.21
LOC107410824	87.63	88.2	84.34	34.65	33.79	32.97	15.53	17.36	14.97	27.71	29	29.78	11.28	15.01	14.34
LOC107410828	89.53	91.75	88.15	55.43	52.88	54.82	177.76	181.24	188.25	292.73	284.15	296.43	166.02	151.02	160.14
LOC107410830	42.59	36.68	41	49.31	61.23	57.5	4.91	5.3	4.45	12.8	13.72	13.77	4.98	5.08	4.72
LOC107410835	9.33	9.18	8.97	7.02	5.97	8.29	39.44	41.61	43.09	20.39	21.19	20.27	40.6	41.19	45.13
LOC107410841	84.82	77.13	86.94	19.62	19.67	19.82	3.18	2.26	2.32	3.9	3.45	3.45	1.8	2.12	2.22
LOC107410843	6.23	5.26	5.45	3.57	2.74	3.44	2.97	3.62	2.56	3.87	5.62	5.18	1.26	2.38	1.62
LOC107410844	415.28	415	416.31	92.18	84.14	90.62	3.48	3.68	3.37	3.69	3.57	3.32	3.17	3.96	4.64
LOC107410845	27.18	24.5	26.39	15.49	13.66	17.25	23.15	25.14	23.63	41.89	41.42	36.63	20.26	22.61	25.09
LOC107410846	0.16	0.06	0.03	0.06	0.06	0.15	0.69	1.13	1.3	1.66	1	1.47	0.46	1.06	0.74
LOC107410848	0.68	0.85	0.71	1	0.54	1.15	0.24	0.17	0.29	0.22	0.51	0.43	0.51	0.23	0.24
LOC107410849	20.57	19.34	20.68	8	9.12	8.91	8.13	6.44	7.51	8.87	8.81	8.82	10.29	12.36	9.99
LOC107410850	71.45	77.48	69.66	122.79	111.88	124.96	41.95	42.17	42.25	42.68	42.29	39.82	27.2	24.43	26.58
LOC107410852	16.61	17.08	16.59	15.94	17.12	16.53	3.26	2.48	3.38	3.47	4.07	4.1	2.32	2.37	2.64
LOC107410854	1.28	1.31	1.28	1.32	1.19	1.35	0.31	0.4	0.44	0.87	0.66	0.78	0.47	0.53	0.42
LOC107410856	24.69	24.58	23.84	22.44	19.59	25.58	4.07	3.73	4.43	6.69	5.77	6.67	5.1	4.05	4.44
LOC107410857	22.23	26.58	22.86	19.32	14.82	18.23	5.48	4.49	5.77	6.15	6.52	7.08	4.97	4.43	4.57
LOC107410859	21.01	19.36	19.73	35.5	36.45	30.14	10.4	8.68	7.9	8.16	7.18	8.17	6.16	5.71	4.88
LOC107410860	6.09	5.44	5.22	4.71	4.83	5.37	1.26	0.94	0.86	0.99	1.02	0.64	1.62	1.1	2.02
LOC107410861	15.72	14.79	16.95	22.34	23.45	23.67	37.78	39.1	38.79	20.37	20.69	19.96	38.47	38.67	38.31
LOC107410863	55.17	53.94	70.18	59.29	77.3	67.12	201.02	202.7	191.97	159.06	163.82	153.46	148.28	149.71	139.56
LOC107410864	2.36	2.67	2.53	0.83	1.18	0.7	0.03	0.04	0.01	0.07	0.07	0.05	0.18	0.06	0.07
LOC107410865	77.33	76.56	79.54	73.57	81.87	68.58	213.33	195.24	199.87	167.99	165.08	159.86	203.73	204.59	194.49
LOC107410867	1.45	2.38	1.27	4.75	2.72	4.03	0.83	0.83	0.37	0.15	0.12	0.19	0.72	0.27	0.83
LOC107410868	2176.34	2082.43	2087.58	2099.18	1982.87	1982.07	8.47	7.41	8.28	8	8.62	7	6.97	6.24	7.42
LOC107410871	57.6	54.35	58.33	37.27	41.03	35.76	64.88	59.09	54.82	50.11	58.37	49.25	55.05	51.56	51.58
LOC107410881	1.51	1.54	1.37	2.25	1.66	1.9	0.79	0.85	0.45	0.83	0.87	1.03	0.25	0.34	0.3
LOC107410890	1.53	0.81	0.8	0.81	1.1	0.55	0.14	0.13	0.15	0.21	0.27	0.28	0.28	0.18	0.14
LOC107410893	45.77	46.09	45.31	49.98	57.05	55.88	102.77	95.79	100.23	191.87	176.43	184.98	77.92	78.75	66.38
LOC107410896	13.21	15.54	11.52	23.43	24.89	23.79	46.62	46.21	43.39	30.19	34.03	30.03	35.38	35.52	31.44
LOC107410897	11.1	12.6	11.67	14.93	13.03	14.37	1.75	1.86	2.31	3.57	3.07	2.36	1.23	2.06	1.29
LOC107410905	7.44	7.99	11.47	7.05	7.79	6.02	11.53	10.31	12.72	6.93	7.59	6.87	7.23	8.09	7.55
LOC107410906	0.74	0.83	0.78	1.57	1.85	1.55	1.51	1.75	1.5	1.54	1.34	1.63	1.46	1.33	1.15
LOC107410911	62.47	61.68	58.43	43.28	47.54	46.07	123.99	114.1	108.56	105.13	112.93	113.15	129.91	122.99	122.29
LOC107410912	15.54	14.59	14.92	16.34	15.92	17	25.21	26.5	24.47	17.92	20.69	19.21	22.19	23.69	21.88
LOC107410916	5.29	6.7	7.84	9.55	8.46	7.09	2.83	3.03	2.45	2.01	2.34	2.73	1.81	1.02	1.38
LOC107410917	3.9	3.04	2.91	4.8	3.44	3.33	0.21	0.09	0.14	0.18	0.22	0.02	0.1	0.11	0.07
LOC107410918	63.22	68.67	59.19	88.25	81.54	81.8	1.65	1.61	1.53	2.6	3.57	3.48	1.08	1.5	0.84
LOC107410921	0	0	0	0	0	0.04	9.03	9.53	10.06	16.89	20.67	19.74	17.74	17.65	19.12
LOC107410922	165.95	169.32	150.6	58.67	57.44	53.46	32.55	32.83	32.31	49.04	47.59	50.25	33.14	32.88	32.75
LOC107410926	0.49	1.16	0.54	2.87	2.97	2.5	0	0	0	0	0	0	0	0	0
LOC107410933	12.05	13.43	13.52	14.81	17.84	14.29	48.44	42.89	44.55	22.73	21.37	17.07	28.75	29.25	26.26
LOC107410934	22.53	22.72	22.71	24.08	28.88	20.63	40.57	42.56	41.49	23.68	24.17	24.69	40.14	44.43	38.8
LOC107410936	277.91	290.11	293.22	162.57	173.77	155.44	71.48	73.14	66.37	201.18	178.18	182.05	77.27	73.31	66.2
LOC107410937	10.82	11.28	11.91	10.93	12.95	12.21	4.86	3.59	3.97	6.01	6.34	6.54	3.37	4.94	4.99
LOC107410938	4.82	4.16	3.52	5.72	7.02	5.98	13.44	14.65	12.53	11.23	11.72	12.43	9.79	9.33	11.17
LOC107410940	1.29	1.01	0.99	2.64	2.69	1.96	4.94	5.88	4.82	7.65	8.68	6.07	4.59	4.83	5.52
LOC107410941	4.17	4.55	4.2	4.46	3.04	2.87	162.64	147.23	141.03	94.81	99.41	92.73	106.66	107.1	104.98
LOC107410942	13.89	12.24	12.34	17.8	18.03	15.48	55.88	58.73	57.9	47.31	43.77	38.42	39.73	35.88	35.52
LOC107410944	1.11	1.03	1.1	1.27	1.09	1.7	2.38	2.94	3.07	3.36	2.99	2.48	2.95	2.68	3.16
LOC107410945	5.46	3.75	5.79	7.76	8.35	6.18	15.88	14.37	14.27	10.29	9.73	11.64	13.22	13.16	11.38
LOC107410949	10.31	10.78	10.67	7.83	6.42	6.6	0.73	0.64	0.52	0.92	0.77	0.56	0.45	0.3	0.92
LOC107410954	12.99	13.13	11.9	18.15	15.16	18.64	1.31	1.16	1.35	5.17	4.62	5.04	1.82	1.74	1.87
LOC107410955	41.83	43.18	50.34	35.26	43.94	39.27	17.17	15	15.38	12.13	13.23	11.77	28.24	29.71	26.71
LOC107410956	18	18.86	18.33	12.38	14.25	11.67	0.62	0.6	0.8	1	1.62	0.86	0.72	0.55	0.78
LOC107410958	16.67	16.09	12.57	61.56	60.88	64.02	34.91	32.42	34.11	15.99	17.66	16.41	33.53	35.06	36.91
LOC107410965	2.75	2.26	1.97	1.7	2.1	1.95	3.78	3.27	2.59	3.61	4.29	3.93	1.73	1.63	2.42
LOC107410980	0.07	0.06	0.25	0.75	1.19	0.99	0	0.04	0.2	0.07	0.09	0.13	0	0.08	0.1
LOC107410981	40.05	41.55	40.58	42.98	46.56	43.83	10.05	9.15	9.7	13.49	15.04	12.9	9.15	8.65	7.32
LOC107410982	34.38	28.75	32.57	31.13	41	35.9	135.95	130.25	129.92	156.74	154.88	166.07	156.74	152.26	158.56
LOC107410983	28.23	25.19	27.62	23.84	21.86	21.69	39.71	39.03	39.13	40.64	43.27	43.89	43.43	45.24	43.11
LOC107410984	1.89	1.94	1.66	2.03	3.96	2.85	0	0	0	0	0	0	0	0	0
LOC107410985	1.34	1.73	1.75	0.44	0.9	0.65	0.27	0.29	0.09	0.3	0.32	0.57	0.03	0.15	0.25
LOC107410986	0.97	1	1.04	0.55	0.33	0.43	0.24	0.29	0.41	0.37	0.6	0.77	0.32	0.39	0.56
LOC107410988	12.33	10.38	9.99	10.67	9.8	12.89	0.23	0.6	0.25	1.31	1.07	0.93	0.17	0.29	0.13
LOC107410991	0	0	0.03	0	0	0	2.64	2.34	2.73	1.69	1.67	1.81	5.12	4.25	4.68
LOC107410992	0	0	0	0	0.04	0.11	28.93	32.35	30.92	16.78	24.24	20.06	38.93	40.31	43.5
LOC107410996	0.78	0.98	0.94	0.49	1.2	0.7	0.07	0.27	0.12	0.53	0.51	0.51	0.17	0.08	0.33
LOC107410998	0.07	0.17	0.05	0.12	0.05	0.09	5.08	4.3	5.94	2.9	2.42	1.9	4.19	3.15	3.5
LOC107411001	9.94	12.24	13	9.98	11.09	11.32	1.59	1.91	2.35	3.5	4.29	5.46	2.3	2.9	1.6
LOC107411002	8.57	7.98	5.41	7.29	3.57	5.35	2.79	0.94	0.52	1.26	3.42	2.09	1.59	2.85	1.24
LOC107411003	4.88	3.88	4.02	3.76	3.07	3.8	6.63	6.75	7.22	3.66	3.16	3.54	5.79	6.39	5.76
LOC107411006	0.87	0.39	0.95	1.59	1.47	1.2	1.21	1.72	0.81	0.68	1.2	0.53	0.62	0.84	0.59
LOC107411015	0.02	0	0.09	0	0.05	0.06	0.36	0.38	0.78	1.08	0.5	0.65	1.23	1.93	2.05
LOC107411016	35.54	35.33	38.07	41.93	40.61	44.61	8.84	8.61	8.18	10.86	9.16	9.71	6.56	7.91	7.29
LOC107411017	30.32	30.53	33.1	38.5	40.28	39.7	92.97	92.3	92.86	54.8	53.64	51.74	83.11	84.13	81.21
LOC107411019	1.13	0.96	1.12	0.48	0.77	0.54	5.98	7.78	6.75	2.02	2.29	2.71	3.95	4.31	4.41
LOC107411020	17.68	14.91	14.52	0.79	0.5	0.71	7.7	7.19	6.87	37.05	38.52	39.02	6.91	6.99	7.04
LOC107411022	77.95	77.52	79.13	40.83	35.24	37.99	85.59	87.44	90.31	88.47	86.46	86.56	88.12	86.64	87.69
LOC107411023	25.82	27.69	26.3	22.81	24.47	26.85	49.89	49.23	50.32	70.19	69.15	62.74	50.47	51.01	51.66
LOC107411024	83.76	84	80.26	76.55	73.35	73.67	165.5	159.79	163.41	126.46	123.38	128.63	176.99	176.61	181.12
LOC107411026	12.31	12.37	10.42	22.99	21.97	22.79	22.64	23.22	20.38	5.81	6.88	6.71	21.95	22.63	22.36
LOC107411027	13.11	11.23	12.23	11.2	12.87	10.54	35.48	34.59	33.4	23.77	21.28	22.01	36.07	36.73	32.43
LOC107411030	11.27	11.84	12.87	23.12	22.03	23.49	5.68	5.39	5.79	7.63	8.44	7.05	6.4	7.35	8.15
LOC107411031	3.74	4.35	4.76	0.93	0.73	1.3	0.22	0.1	0.31	0.49	0.31	0.19	0.24	0.19	0.23
LOC107411032	6.41	5.88	6.68	8.1	8.53	7.6	0.13	0	0	0	0	0.04	0.09	0	0
LOC107411033	1.16	1.63	0.87	1.03	1.25	0.9	0.32	0.41	0.21	0.05	0.16	0.12	0.09	0.09	0.23
LOC107411034	94.14	79.04	91.23	335.42	364.01	357.14	258.01	250.24	258.96	84.04	86.55	78.59	165.65	166.93	160.53
LOC107411035	150.55	145.95	153.22	155.92	168.37	154.53	38.6	37.94	39.38	39.98	43.5	43.64	47.5	52.45	46.05
LOC107411036	2.38	2.22	2.13	0	0.08	0.12	0	0.02	0	0	0	0	0	0	0
LOC107411038	20.95	22.84	23.14	17.09	14.29	15.14	5.39	5.49	5.31	7.07	6.38	7.01	22.16	20.49	19.85
LOC107411041	0.78	0.85	0.65	0.97	0.92	1.33	0.09	0.13	0.14	0.23	0.46	0.44	0.15	0.17	0.23
LOC107411043	1.89	2.77	1.37	1.17	0.77	1	0	0	0.09	0	0	0	0.05	0	0.07
LOC107411044	27.93	30.2	30.1	27.33	28.53	23.82	8.28	6.71	6.49	7.04	8.05	7.3	6.59	6.68	8.49
LOC107411045	20.01	17.24	16.49	25.85	26.51	25.41	136.74	130.48	125.82	131.63	127.66	121.72	122.32	133.82	127.56
LOC107411046	481.07	510.05	500.19	684.95	672.61	586.54	160.89	159.29	143.12	204.08	186.4	207.93	164.59	175.9	169.4
LOC107411056	10.71	8.78	9.77	22.11	24.88	22.65	3.17	2.89	3.63	4.54	4.2	5.08	5.58	7.67	6.6
LOC107411058	2.12	1.77	2.94	1.79	1.38	1.51	0.23	0.09	0.07	0.02	0.09	0.14	0.2	0.05	0.2
LOC107411064	45.7	49.56	43.02	34.2	42.61	35.34	91.54	89.85	85.44	41.63	45.27	42.75	99.85	97.45	102.3
LOC107411065	98.26	95.81	112.49	100.39	117.74	106.95	171.86	175.68	156.17	114.58	118.53	115.41	135.66	136.38	132.04
LOC107411066	189.19	193.95	193.04	138.75	164.79	145.51	262.55	253.59	233.38	187.05	205.69	190.59	219.63	211.79	208.09
LOC107411067	31.07	31.76	33.65	0.65	0.46	0.54	0.1	0.02	0.04	0.05	0.14	0.13	0.22	0.08	0.16
LOC107411073	0.5	1.96	1.42	2.19	3.15	2.18	0.77	0.42	0.59	0.14	0.69	0.47	0.79	0.62	0.53
LOC107411076	140.96	147.44	156.02	187.95	192.64	161.74	513.89	487.92	509.64	195.26	197.77	202.28	478.9	463.19	484.45
LOC107411081	1.54	1.49	1.59	2.63	2.01	2.05	4.4	3.68	4.03	1.84	1.76	1.97	3.44	3.61	3.28
LOC107411082	0.26	0.05	0.06	0.64	0.53	0.73	0.1	0.03	0.08	0.06	0.04	0.04	0.1	0.14	0.12
LOC107411086	14.27	14.41	14.9	24.8	27.4	25.06	2.42	2.06	2.32	3.89	3.6	3.65	1.51	1.81	1.59
LOC107411088	5.6	6.39	6.19	12.08	11.99	12.55	62.08	70.99	68.51	18.49	17.4	19.6	98.71	99.66	95.14
LOC107411092	1.58	2.28	1.98	2.22	1.97	1.72	0.52	0.65	0.28	1.15	0.91	1.17	0.92	0.3	0.45
LOC107411098	1.76	1.92	1.33	2.58	2.94	2.52	0.22	0.28	0.24	0.32	0.49	0.12	0.04	0.04	0.22
LOC107411101	11.41	11.41	11.29	10.52	10.74	9.78	1.74	1.29	1.6	2.96	3.17	2.88	1.5	1.28	1.55
LOC107411105	157.07	162.72	166.56	138.93	126.46	130.12	45.84	43.32	41.87	37.79	42.6	41.06	42.08	43.28	45.72
LOC107411107	32.1	33.02	33.95	15.29	14.03	15.72	7.08	6.81	7.49	8.77	8.5	9.49	7.05	6.74	7.31
LOC107411108	0.29	0.77	0.53	0.4	0.46	0.61	1.53	2.12	1.84	1.54	1.71	1	1.58	1.68	1.35
LOC107411112	1.01	1.66	1.7	1.09	1.8	1.15	0.3	0.53	0.54	0.56	0.67	0.48	1.57	1.35	1.12
LOC107411113	2.72	2.8	2.97	3.5	5.19	4.03	0.56	0.5	0.47	0.56	0.33	0.49	0.4	0.6	0.4
LOC107411115	5.33	4.53	4.56	4.04	3.02	3.67	0	0	0.06	0.19	0.13	0.13	0.14	0.07	0
LOC107411118	0.66	0.72	0.63	0.52	0.69	1.06	1.5	1.45	1.05	1.54	1.58	1.5	1.5	1.69	1.69
LOC107411124	85.28	84.96	78.74	78.44	74.53	75.33	7.43	9.3	9.09	13.88	16.97	17.47	6.86	8.52	9.09
LOC107411126	69.79	70.69	67.26	9.95	9.59	9.51	3.7	2.7	3.56	4.94	4.83	4.37	2.43	1.89	2.37
LOC107411129	1.13	1.63	0.96	0.33	0.74	0.85	0.9	1	0.97	0.43	0.6	0.48	0.97	1.23	0.64
LOC107411130	38.71	34.75	41.5	65.91	76.95	57.56	130.36	136.52	106.56	128.56	122.51	112.78	98.05	105.51	98.77
LOC107411131	14.52	14.99	13.7	11.06	8.19	11.8	2.65	2.72	2.94	4.22	4.09	4.52	2.76	2.66	2.49
LOC107411133	16.74	15.15	15.4	9.97	12.88	10.66	2.87	3.11	3.31	4.57	4.69	3.37	3.69	3.98	3.65
LOC107411134	59.12	62.21	62.41	106.57	83.27	105.85	20.55	22.1	21.49	24.74	23.32	26.32	29.63	28.74	31
LOC107411135	13.32	16.78	14.56	14.78	8.94	12.07	23.57	22.42	19.51	24.18	23.82	17.5	29.16	29.07	32.3
LOC107411143	27.33	28.18	27.25	24.29	21.77	22.9	36.55	35.86	34.86	34.89	32.06	36.54	33.51	35.33	31.33
LOC107411144	1.01	0.97	1.31	0.89	0.76	0.85	0.1	0.14	0.29	0.3	0.38	0.16	0.11	0.02	0
LOC107411147	22.64	20.87	21.4	24.74	21.16	17.64	48.92	42.04	47.32	54.55	55.77	51.76	44.39	48.02	43.45
LOC107411148	13.14	10.56	12.79	42.63	43.1	41.51	260.61	267.41	263.12	128.63	117.88	119.51	217	215.08	217.07
LOC107411149	0.87	1.23	0.7	0.66	0.88	0.92	2.81	2.91	3.7	4.39	1.73	1.92	2.72	1.72	2.14
LOC107411151	1.07	1.13	0.75	0.92	1.39	0.56	0	0	0	0	0	0	0	0	0
LOC107411159	20.93	21.94	21.71	17.5	15.11	20.3	35.99	37.97	42.79	30.89	32.03	32.35	38.69	36.31	40.21
LOC107411161	1671.67	1756.83	1607.04	1337.57	967.08	1244.41	497.05	512.75	516.57	1212	1128.4	1182.24	575.5	670.21	636.17
LOC107411163	25.22	27.57	26.33	32.56	30.14	32.52	50.45	51.03	53.16	44.66	43.37	39.92	46.49	48.39	46.28
LOC107411165	22	26.37	20.87	5.93	7.69	5.13	15.92	12.08	13.83	5.85	6.07	5.95	18.91	21.58	20.75
LOC107411169	33.29	33.8	33.98	27.75	32.15	28.36	44.57	48.98	48.3	64.5	62.66	65.27	43.23	45.02	45.8
LOC107411176	6.95	6.42	7.97	8.11	6.32	7.6	3.37	3.16	3.19	6.08	5.7	6.38	2.23	3.31	2.08
LOC107411178	24.57	26.75	23.36	18.23	15.11	21.78	5.77	5.05	6.03	12.16	11.92	11.61	6.36	5.3	6.28
LOC107411179	56.84	53.15	56.39	36.83	40.68	37.76	89.51	86.29	84.16	62.8	59.75	62.94	87.34	88.28	81.28
LOC107411180	7.3	7.43	7.58	9.9	7.88	9.92	0.18	0.14	0.21	0.6	0.69	0.96	0.3	0.38	0.24
LOC107411182	29.32	28.46	30.85	10.36	11.32	11.38	3.16	3.73	3.51	1.66	1.81	1.3	7.86	9.3	9.06
LOC107411184	4.81	5.91	5.44	6.61	4.87	6.64	16.69	17.63	18.1	11.74	11.21	13.42	17.7	17.54	16.46
LOC107411189	0	0	0	1.78	1.68	1.96	0	0	0	0	0.04	0	0	0	0.04
LOC107411191	2.92	1.23	2.63	0.68	0.14	0.25	0.06	0.38	0.25	0.19	0.5	0	0	0.21	0.27
LOC107411193	14.64	12.91	14.12	30.24	28.3	29.76	1.88	1.77	2.44	2.91	3.16	2.41	1.94	2.65	2.23
LOC107411195	1.19	1.1	1.88	1.25	0.6	1.54	2.64	2.42	2.32	2.28	2.29	3.21	2.86	2.3	2.39
LOC107411197	1.66	1.61	1.51	1.65	1.46	1.75	0.93	1.28	1.24	1.64	1.61	1.58	0.43	0.34	0.44
LOC107411199	1.87	1.91	1.48	7.48	8.44	10.77	0.65	0.65	0.51	0.75	0.37	0.34	0.79	0.47	0.86
LOC107411200	85.53	83.01	79.55	46.91	50.39	41.4	22.33	27.91	24.56	79.44	76.2	84.37	22.23	22.16	21.61
LOC107411201	28.33	26.92	28.6	41.05	44.85	42.85	15.1	13.79	13.64	27.8	26.44	28.23	12.98	14.48	12.99
LOC107411205	2.86	1.99	2.02	2.21	1.51	2.26	1.31	1.28	1.77	2.7	1.47	2.48	0.87	1.19	0.58
LOC107411208	6.16	6.3	6.37	5.69	5.11	5.72	1.76	2.12	2.43	2.94	3.84	3.52	1.37	1.21	1.76
LOC107411210	34.96	37.55	42.42	40.1	51.81	46.22	163.73	170.32	157.17	122.23	115.2	121.18	163.87	162.15	152
LOC107411211	203.55	193.22	210.61	202.92	227.48	198.88	438.95	445.21	428.46	411.17	416.96	431.51	369.67	362.67	348.57
LOC107411212	14.04	15.62	14.97	11.68	11.4	11.64	4.04	3.92	3.91	6.49	6.17	6.26	5.49	4.83	4.43
LOC107411214	54.35	47.63	57.32	6.89	7.38	5.45	6.76	6.15	6.73	4.49	4.84	4.06	6.76	8.72	7.22
LOC107411217	1.37	2.75	2.08	1.56	1.92	1.68	0.15	0.34	0.34	0.38	0.79	1.34	0.13	0.38	0.29
LOC107411221	1.95	1.92	2.1	1.05	1.07	1.58	2.87	1.76	2	2.09	1.47	1.83	3.09	3.19	1.42
LOC107411222	17.01	17.95	19.29	4.11	4.04	2.57	1.81	1.79	1.83	3.38	4.28	3.62	2	1.98	2.17
LOC107411223	2.85	2.21	2.05	1.97	2.01	2.68	0.62	0.6	0.94	0.58	1.03	1.15	1.01	1.08	1.74
LOC107411224	1.56	2.51	2.81	1.13	1.36	1.43	0	0	0.05	0.03	0	0.11	0	0	0
LOC107411225	6.65	7.15	6.02	6.26	3.46	4.88	7.38	8.68	9.6	9.92	8.17	8.97	7.34	7.72	7.42
LOC107411227	0.32	0.39	0.58	0.55	0.69	0.6	0.05	0.2	0.16	0.15	0.13	0.03	0.07	0.04	0.18
LOC107411231	6.16	5.55	5.87	5.67	5.65	4.64	0.58	0.52	0.71	1.85	1.52	1.33	0.3	0.39	0.46
LOC107411234	0.04	0.04	0.04	3.05	5.93	6.25	0	0	0.51	0.04	0	0.04	0	0.04	0.04
LOC107411246	0.94	1.15	1.38	6.6	9.07	10.09	17.11	12.77	12.83	53.53	51.89	55.85	12.97	15.02	15.07
LOC107411251	9.27	8.04	6.09	5.14	6.56	6.76	1.65	1.75	1.57	3.03	2.55	1.11	1.31	0.69	1.52
LOC107411255	81.67	85.29	88.92	40.78	45.91	39.64	11.99	13.94	14.52	30.05	33.6	31.1	11.9	10.48	11.16
LOC107411256	78.48	79.97	80.46	69.17	66.33	63.75	12.89	13.47	13.67	33.01	32.73	35.28	13.35	14.49	12.87
LOC107411257	63.53	57.08	67.51	34.8	38.85	33.63	11.38	10.77	10.76	18.49	18.79	18.29	10.21	11.83	11.68
LOC107411258	2.15	2.01	2.86	0.35	0.43	0.31	0.75	0.8	0.82	0.64	0.41	0.14	0.36	0.51	0.51
LOC107411261	458.42	474.36	465.14	430.19	422.96	404.55	70.14	62.33	62.6	94.86	85.57	92.45	75.61	76.7	78.5
LOC107411262	180.72	171.95	177.34	216.21	213.54	217.68	799.01	798.47	769.75	1030.04	1013.61	1046.3	1136.42	1093.6	1065.93
LOC107411266	5.57	4.45	4.22	13.3	13.46	14.29	15.02	13.96	14.34	12.79	12.06	12.91	15.45	14.54	17.78
LOC107411267	49.61	47.8	46.62	68.78	60.22	71.71	33.23	31.25	26.4	16.83	17.18	15.09	40.45	40.2	44.95
LOC107411268	543.43	498.49	524.29	359.6	382.23	414.22	3.84	2.83	3.4	2.36	5.2	1.94	5.85	6.45	9.83
LOC107411276	1.58	1.47	1.49	0.22	0.23	0.55	0.34	0.96	0.98	0.86	0.85	0.25	0.5	0.87	0.37
LOC107411286	21.89	21.01	16.92	33.76	32.18	34.21	232.53	239.16	237.25	166.13	159.51	161.13	235.08	235.95	233.95
LOC107411289	8.57	9.5	8.9	9.9	13.29	11.19	3.86	4.46	3.59	3.37	4.77	4.84	2.68	2.75	3.43
LOC107411291	54.6	56.85	54.02	46.63	39.76	45.83	63.85	63.81	65.36	65.74	63.22	62.93	66.57	66.56	69.19
LOC107411294	2.29	2.71	2.16	3.65	3.07	3.62	1.04	0.81	0.5	0.57	1.22	0.37	0.53	0.63	0.87
LOC107411308	11.84	11.64	11.71	13.53	12.49	14.69	5.39	4.57	4.81	4.98	5.84	5.12	4.53	4.38	4.24
LOC107411310	8.33	10.21	8.75	7.29	5.94	7.73	13.03	12.67	13.55	14.94	14.42	16.1	14.57	14.47	15.16
LOC107411319	10.38	10.7	12.83	4.31	3.75	4.27	0.15	0.15	0.33	0.43	0.45	0.4	0.11	0	0.44
LOC107411323	1831.13	1866.31	1964.76	2101.41	2110.13	2013	558.04	556.84	568.53	611.89	612.24	614.52	487.15	488.12	480.98
LOC107411323-2	63.59	57.2	68.29	82.18	70.23	69.85	72.15	62.72	70.45	37.76	43.77	37.89	76.16	85.85	77.64
LOC107411326	4.68	7.86	6.85	1.43	1.32	1.18	0	0	0	0.37	1.17	0.08	0	0	0.16
LOC107411331	18.02	17.27	18.8	7.84	10.59	8.18	29.14	30.2	31.15	13.09	14.39	13.65	41.39	45	40.39
LOC107411335	25.22	19.9	23.75	23.5	27.59	23.24	53.74	59.78	57.04	66.93	61.98	60.93	49.38	43.26	47.81
LOC107411339	12.48	12.73	11.57	8.21	7.53	8.46	0.32	0.67	0.28	0.82	1.01	0.54	0.16	0.35	0.2
LOC107411342	13.82	14.33	12.66	13.32	13.98	12.16	24.04	27.96	27.93	41.5	40.11	41	27.56	27.21	24.67
LOC107411343	20.38	19.23	19.92	34.44	36.39	33.18	24.97	25.57	26.33	43.82	41.91	44.76	13.77	16.85	17.6
LOC107411344	33.4	34.38	35.53	13.68	19.39	19.52	103.6	111.92	98.37	16.54	17.97	16.91	116.31	109.85	107.34
LOC107411345	1.36	2.59	9.19	0.84	0.95	0.71	0	0.6	0	0.05	0	0.12	0.05	0.03	0
LOC107411346	5.71	4.71	4.84	4.39	4.88	5.88	1.83	1.17	1.77	2.2	2.2	2.59	1.01	1.63	1.42
LOC107411349	262.09	259	264.02	72.77	70.85	74.89	135.19	138.62	144.42	164.32	158.27	167.74	120.16	116.38	120.7
LOC107411350	194.6	187.1	207.02	201.39	184	192.98	41.25	43.7	40.71	57.94	58.3	57.49	37.6	37.99	39.17
LOC107411351	44.91	42.64	40.49	39.28	32.32	34.24	63.86	60.44	61.16	58.38	57.02	57.61	64.15	66.59	64.64
LOC107411352	38.73	37.15	41.9	12.54	17.18	12.58	6.17	3.49	5.1	14.02	12.73	15.23	2.07	2.58	2.81
LOC107411355	0.21	0.07	0.14	0.54	0.43	0.49	1.85	1.47	1.52	3.14	3.54	3.73	1.82	1.71	1.91
LOC107411356	6.54	6.08	8.85	12.18	14.96	14.6	7.6	7.44	6.58	8.24	8.86	9.94	11.37	10.93	12.39
LOC107411359	147.61	149.73	145.37	143.7	166.64	157.39	54.16	46.06	46.92	85.94	81.39	79.84	48.03	45.41	43.5
LOC107411360	10.89	11.8	11.11	6.05	7.98	7.18	1.41	1.59	1.24	1.78	1.62	1.31	1.21	2.18	1.25
LOC107411363	7.36	6.45	7.01	9.39	7.25	8.27	2.94	2.79	3.22	4.08	2.53	2.39	2.8	2.74	2.67
LOC107411364	116.25	115.19	117.32	388.19	406.56	365.28	84.08	86.25	70.03	208.73	211.92	231.56	121.48	126.61	118.89
[truncated: 9,504 more rows]

## Sheet: Table S6
Table S6. The differentially expressed genes in the ST2 vs ST3 dataset.
ID	ST2-1_FPKM	ST2-2_FPKM	ST2-3_FPKM	ST3-1_FPKM	ST3-2_FPKM	T3-3_FPKM	log2FoldChange	P-value	padj	regulated
LOC107403358	21.46	24.51	24.82	273.68	282.62	288.6	4.03431	0	0	up
LOC107403477	2.37	1.85	2.07	147.3	156.59	154.36	6.643	0	0	up
LOC107403479	0.98	1.09	0.88	82.44	82.85	83.15	6.85859	0	0	up
LOC107403625	80.68	84	89.43	4.43	4.53	3.86	-3.85127	0	0	down
LOC107403983	3.58	4.1	3.29	117.07	123.59	122.01	5.50893	0	0	up
LOC107404975	125.78	124.13	119.94	1.59	1.5	1.12	-5.99859	0	0	down
LOC107405039	172.76	172.35	178.93	595.34	625.38	653.46	2.29681	0	0	up
LOC107405227	58.39	54.32	59.43	188.16	181.36	187.65	2.15279	0	0	up
LOC107405303	329.5	371.85	336.39	3.56	3.6	3.61	-6.13306	0	0	down
LOC107405476	323.18	374.43	334.04	0.28	0.33	0.56	-9.33765	0	0	down
LOC107405483	40.91	38.25	36.13	371.15	371.15	359.2	3.71474	0	0	up
LOC107405833	13.47	14.59	15.45	93.1	92.15	88.75	3.11198	0	0	up
LOC107405836	4.48	5.45	5.42	287.1	314.7	293.87	6.32476	0	0	up
LOC107406041	7.83	6.61	6.05	157.55	179.88	158.46	5.05696	0	0	up
LOC107406320	17.45	18.56	16.29	509.2	484.07	492.59	5.28686	0	0	up
LOC107407155	111.21	112	110.72	389.94	370.46	380.82	2.23087	0	0	up
LOC107407736	12.65	11.56	10.1	94.96	94.57	92.88	3.50039	0	0	up
LOC107407999	8.39	8.97	7.9	83.1	79.13	79.3	3.71622	0	0	up
LOC107408212	8.84	9.53	9.23	295.03	299.18	287.59	5.45583	0	0	up
LOC107408221	2.86	2.96	3.31	60.72	58.49	60.48	4.75454	0	0	up
LOC107408847	26.48	25.45	28.1	119.16	117.95	119.67	2.61422	0	0	up
LOC107409215	68.09	72.51	68.46	586.43	605.93	628.13	3.58019	0	0	up
LOC107409311	33.47	36.68	34.98	688.75	680	699.37	4.75553	0	0	up
LOC107409944	47.25	43.39	48.82	257.14	266.43	276.36	2.97836	0	0	up
LOC107410178	3.47	3.44	3.32	60.79	62.1	65.9	4.66604	0	0	up
LOC107410262	91.25	93.98	96.27	0.65	0.7	0.88	-6.51939	0	0	down
LOC107410531	1465.33	1454.09	1362.22	163.69	168.31	158.3	-2.66855	0	0	down
LOC107410674	121.29	129.58	125.77	799.93	802.89	775.21	3.11596	0	0	up
LOC107410779	638.94	513.35	482.92	17.77	17.93	19.13	-4.43849	0	0	down
LOC107410828	55.43	52.88	54.82	177.76	181.24	188.25	2.20465	0	0	up
LOC107410844	92.18	84.14	90.62	3.48	3.68	3.37	-4.20474	0	0	down
LOC107410868	2099.18	1982.87	1982.07	8.47	7.41	8.28	-7.51296	0	0	down
LOC107410918	88.25	81.54	81.8	1.65	1.61	1.53	-5.25558	0	0	down
LOC107410941	4.46	3.04	2.87	162.64	147.23	141.03	5.90297	0	0	up
LOC107411045	25.85	26.51	25.41	136.74	130.48	125.82	2.79521	0	0	up
LOC107411148	42.63	43.1	41.51	260.61	267.41	263.12	3.09466	0	0	up
LOC107411262	216.21	213.54	217.68	799.01	798.47	769.75	2.32837	0	0	up
LOC107411268	359.6	382.23	414.22	3.84	2.83	3.4	-6.38519	0	0	down
LOC107411286	33.76	32.18	34.21	232.53	239.16	237.25	3.28165	0	0	up
LOC107411446	10.56	8.83	8.57	230.86	244.77	243.64	5.14419	0	0	up
LOC107411457	199.9	222.94	205.35	7.48	6.65	8.26	-4.35275	0	0	down
LOC107411473	85.31	89.33	86.47	404.01	383.92	401.5	2.6451	0	0	up
LOC107411574	617.7	866.28	693.39	11035.3	10779.6	10755.8	4.35809	0	0	up
LOC107411604	13.36	13.12	12.61	120.73	120.14	109.51	3.6222	0	0	up
LOC107411634	0.45	0.4	0.31	130.75	143.62	145.12	8.96296	0	0	up
LOC107411715	179.05	189.35	178.14	938.24	928.2	908.03	2.80129	0	0	up
LOC107411848	38.26	38.72	38.12	196.84	171.53	182.48	2.71648	0	0	up
LOC107411869	35.37	39.44	35.01	290.11	319.38	291.7	3.49478	0	0	up
LOC107411975	23.04	21.06	21.46	97.32	93.34	93	2.57189	0	0	up
LOC107412113	36.5	32.27	33.29	149.54	154.66	153.45	2.62367	0	0	up
LOC107412204	224.46	209.51	211.49	5	5.17	5.95	-4.86462	0	0	down
LOC107412265	476.26	534.73	552.5	3006.69	2917.71	2924.16	2.95774	0	0	up
LOC107412275	1.21	1.05	1.24	54.39	51.27	52.68	5.9525	0	0	up
LOC107412304	2.86	3.46	3.09	49.27	48.31	49.12	4.42244	0	0	up
LOC107412454	1.83	2.72	1.96	155.88	145.51	138.47	6.53984	0	0	up
LOC107412653	92.51	88.52	96.7	0.97	0.85	1.04	-6.13994	0	0	down
LOC107412661	88.4	85.15	87.78	255.18	263.93	266.3	2.04594	0	0	up
LOC107412675	71.24	75.04	70.57	467.17	483.96	456.53	3.15627	0	0	up
LOC107412713	2815.65	2997.07	2677.5	42.72	45.78	44.5	-5.5388	0	0	down
LOC107412780	29.23	28.78	28.26	206.47	216.03	211.27	3.33532	0	0	up
LOC107412865	4.16	4.42	5.01	63.29	61.58	66.09	4.26994	0	0	up
LOC107412929	364.16	424.52	384.72	2483.45	2590.26	2460.61	3.1396	0	0	up
LOC107412979	4.83	3.88	4.63	135.95	139.54	134.25	5.39663	0	0	up
LOC107413371	2.27	1.51	2.03	104.69	109.68	109.17	6.25758	0	0	up
LOC107413423	129.03	129.85	112.05	0.6	0.53	0.53	-7.34722	0	0	down
LOC107413687	37.75	39.14	37.85	345.83	401.31	394.89	3.77344	0	0	up
LOC107413740	29.33	30.77	29.25	142.77	155.03	149.5	2.78187	0	0	up
LOC107413793	17.49	19.32	17.29	138.89	137.01	131.67	3.37119	0	0	up
LOC107413933	41.5	41.49	37.2	242.35	259.9	250.68	3.10556	0	0	up
LOC107414006	3204.33	3343	2999.34	24.49	24.34	26.2	-6.53369	0	0	down
LOC107414023	3.46	3.51	2.43	135.46	130.56	115.97	5.80828	0	0	up
LOC107414048	124.94	124.28	118.78	8.98	9.93	8.61	-3.28357	0	0	down
LOC107414080	36.43	34.61	38.32	1.17	1.04	0.91	-4.67745	0	0	down
LOC107414336	481.4	564.01	532.48	6.93	6.24	7.18	-5.81968	0	0	down
LOC107414349	513.45	552.22	513.12	3.02	3.9	4.37	-6.66844	0	0	down
LOC107414521	173.02	179.7	180.39	5.38	5.2	4.74	-4.66329	0	0	down
LOC107414614	20.69	20.78	20.51	468.48	464.82	472.89	4.96222	0	0	up
LOC107414775	111.1	107.33	112.36	12.49	12.56	12.33	-2.68786	0	0	down
LOC107414863	0.45	0.44	0.45	160.44	214.94	200.52	9.20882	0	0	up
LOC107414869	13.64	16.44	13.72	225.02	215.22	202.43	4.33334	0	0	up
LOC107414965	51.83	47.84	55.45	279.28	279.63	282.97	2.89876	0	0	up
LOC107415003	15.11	15.05	14.34	148.24	149.14	144.8	3.77108	0	0	up
LOC107415018	58.49	60.41	64.85	2.78	2.95	2.54	-4.01698	0	0	down
LOC107415443	14.56	16.77	17.15	482.55	450.08	467.19	5.30857	0	0	up
LOC107415521	996.1	1198.73	968.48	3.33	3.76	3.99	-7.70046	0	0	down
LOC107415554	1545.3	1756.41	1460.17	66.22	64.18	54.87	-4.22754	0	0	down
LOC107415589	32.45	32.04	28.15	587.04	590.29	600.8	4.72074	0	0	up
LOC107415608	137.45	138.66	133.4	3.08	2.67	3.48	-5.01256	0	0	down
LOC107415793	434.03	478.23	457.53	29.38	24.5	27.17	-3.62215	0	0	down
LOC107415943	51.15	50.84	58.14	268.97	277.01	282.55	2.82938	0	0	up
LOC107415953	96	100.54	95.16	471.02	477.95	445.89	2.71515	0	0	up
LOC107416055	66.62	57.16	75.88	1.05	0.92	1.21	-5.50952	0	0	down
LOC107416058	91.14	93.73	98.83	1190.91	1240.74	1226.35	4.14651	0	0	up
LOC107416188	4.93	5.09	4.77	56.06	54.54	54.31	3.93769	0	0	up
LOC107416281	1.35	1.59	1.58	30.87	33.22	30.19	4.84157	0	0	up
LOC107416395	8.62	7.72	7.03	236.41	249.32	240.32	5.41773	0	0	up
LOC107416547	10.77	15.08	15.84	2003.84	2108.31	1976.99	7.64633	0	0	up
LOC107416580	1.51	1.84	1.29	81.12	102.71	87.81	6.33513	0	0	up
LOC107416627	41.07	39.92	43.23	169.34	163.87	165.09	2.46203	0	0	up
LOC107416628	79.39	79.56	73.34	378.85	385.85	376.65	2.75479	0	0	up
LOC107416987	7.98	10.5	9.47	139.56	146.98	147.27	4.41339	0	0	up
LOC107417141	46.3	39.88	44.56	227.58	225.37	236.06	2.85667	0	0	up
LOC107417450	84.48	74.76	84.21	1.06	0.79	0.69	-6.12314	0	0	down
LOC107418029	93.08	91.88	93.13	7.08	6.55	6.69	-3.31701	0	0	down
LOC107418034	614.64	574.07	613.37	74.34	73.54	74.22	-2.56193	0	0	down
LOC107418260	138.55	142.2	146.06	17.11	15.79	16.5	-2.65345	0	0	down
LOC107418263	370.38	402.8	428.32	0.53	0.87	0.82	-8.61921	0	0	down
LOC107418714	24.29	24.07	23.44	144.47	137.41	137.4	3.00402	0	0	up
LOC107419027	224.34	224.4	234.96	17.45	17.31	18.69	-3.21917	0	0	down
LOC107419106	42.85	40.78	42.89	192.98	192.28	207.92	2.68751	0	0	up
LOC107419330	6.02	10.03	6.58	551.4	632.24	557.48	6.72544	0	0	up
LOC107419406	4356.37	5238.83	4451.22	10.48	10.21	14.28	-8.19267	0	0	down
LOC107419412	11407.9	12685.5	12548.7	34.33	33.53	37.1	-7.99007	0	0	down
LOC107419655	180.91	182.72	169.46	13.02	13.36	12.74	-3.3104	0	0	down
LOC107419884	2.24	2.07	1.67	405.45	372.48	372.33	8.0499	0	0	up
LOC107419939	36.98	42.07	37.32	232.39	236.73	235.72	3.05592	0	0	up
LOC107420125	196.28	193.25	205.01	23.88	22.98	25.78	-2.57453	0	0	down
LOC107420156	11.26	12.04	11.05	268.02	260.35	256.31	4.97258	0	0	up
LOC107420338	0.25	0.46	0.66	67.79	64.95	65.79	7.63077	0	0	up
LOC107420368	48.48	49.51	45.36	862.63	961.7	932.14	4.72354	0	0	up
LOC107420502	19	20.78	22.97	197.32	180.11	190.21	3.6342	0	0	up
LOC107420623	276.59	285	277.78	8.69	9.46	8.94	-4.49569	0	0	down
LOC107420765	10.29	10.95	11.63	371.09	359.06	362.64	5.51218	0	0	up
LOC107420772	7201.27	7126.22	6795.18	34.02	31.47	31.97	-7.30202	0	0	down
LOC107421047	290.36	358.37	312.67	9.78	10.67	9.98	-4.52514	0	0	down
LOC107421057	570.79	626.13	545.34	45.66	47.83	44.06	-3.20571	0	0	down
LOC107421080	0.86	0.81	0.55	40.71	38.24	38.4	6.19452	0	0	up
LOC107421107	1.29	1.26	0.86	208.51	243.05	215.21	8.07995	0	0	up
LOC107421130	535.02	545.89	680.31	1.36	1.61	1.33	-8.21818	0	0	down
LOC107421183	90.01	90.54	89.64	896.45	875.01	881.35	3.75337	0	0	up
LOC107421490	43.09	43.81	53.2	439.18	449.14	431.21	3.69329	0	0	up
LOC107421626	185.79	197.96	201.23	1.35	1.3	1.15	-6.80539	0	0	down
LOC107421684	19.44	18.72	17.47	256.8	273.12	269.71	4.30454	0	0	up
LOC107421702	1043.03	1238.67	1151.89	87.16	78.59	78.49	-3.35708	0	0	down
LOC107422075	12.43	11.21	11.04	82.69	84.73	83.32	3.31258	0	0	up
LOC107422077	0.24	0.24	0.27	28.52	32.68	34.51	7.44713	0	0	up
LOC107422085	16.36	17.61	14.16	135.41	128.69	128.33	3.48525	0	0	up
LOC107422148	1249.9	1331.44	1310.99	138.14	136.2	134.56	-2.79341	0	0	down
LOC107422361	649.22	641.41	618.57	49.92	56.08	50.3	-3.1524	0	0	down
LOC107422513	62.94	55.04	62.91	348.13	331.58	350.5	2.96817	0	0	up
LOC107422865	3.05	3	2.98	221.54	233.22	231.01	6.70697	0	0	up
LOC107423050	229.09	248.42	235.68	6.66	6.24	7.68	-4.65746	0	0	down
LOC107423205	358.64	380.12	387.25	14.89	14.22	14.11	-4.24585	0	0	down
LOC107423234	165.22	208.51	204.33	3119.25	3068.87	2991.56	4.44539	0	0	up
LOC107423309	23.29	21.73	24.22	178.14	156.81	166.34	3.31383	0	0	up
LOC107423690	24.29	21.48	23.88	123.86	121.4	113.9	2.82465	0	0	up
LOC107423748	547.41	453.65	426.13	9.3	9.89	9.5	-5.17752	0	0	down
LOC107423951	195.95	237.75	204.4	1526.15	1516.14	1511.59	3.29173	0	0	up
LOC107424102	284.27	282.86	279.76	20.88	21.62	20.55	-3.28984	0	0	down
LOC107424116	26.41	25.85	25.59	233.84	221.72	218.46	3.57195	0	0	up
LOC107424123	0.91	0.75	0.94	30.91	33.07	33.39	5.67641	0	0	up
LOC107424252	22.72	26.8	24.02	325.02	359.57	354.51	4.27845	0	0	up
LOC107424406	4.97	5.12	4.7	129.68	130.05	132.6	5.18806	0	0	up
LOC107424572	196.73	199.07	194.99	9.68	8.72	8.75	-3.98614	0	0	down
LOC107425349	3.64	4.62	3.84	59.92	62.54	69.51	4.44584	0	0	up
LOC107425696	43.91	37.49	43.76	1.15	1.47	1.21	-4.57102	0	0	down
LOC107425865	274.11	252.4	256.25	16.73	19.26	17.38	-3.4158	0	0	down
LOC107425997	158.01	153.45	143.53	1573.54	1623.59	1570.72	3.84764	0	0	up
LOC107426114	4.87	4.1	5.24	108.77	101.82	103.52	4.92146	0	0	up
LOC107426286	139.04	168.46	140.11	2.37	2.2	1.92	-5.65214	0	0	down
LOC107426333	11.04	11.56	11.28	96.74	98.07	95.05	3.55491	0	0	up
LOC107426702	921.26	1021.02	1056.31	69.18	67.57	72.4	-3.38426	0	0	down
LOC107426783	38.69	42.57	38.09	1135.04	1174.26	1164.62	5.32099	0	0	up
LOC107426833	8.97	10.82	8.86	123.22	128.99	132.04	4.204	0	0	up
LOC107426836	55.29	53.41	54.62	193.94	208.66	203.56	2.35041	0	0	up
LOC107426926	100.28	91.47	97.64	0.27	0.09	0.23	-8.46798	0	0	down
LOC107427344	3.61	4.05	4.07	130.24	133.02	131.66	5.53139	0	0	up
LOC107427411	71.41	69.55	70	1.23	0.88	1	-5.62352	0	0	down
LOC107427541	221.47	239.24	218.56	1.86	2.29	2.92	-6.12672	0	0	down
LOC107427813	0.19	0.12	0.07	947.95	1077.27	981.71	13.3882	0	0	up
LOC107428053	0.72	0.82	0.63	57.49	49.14	51.66	6.64881	0	0	up
LOC107428073	144.56	150.46	152.53	9.91	7.83	9.27	-3.59374	0	0	down
LOC107428182	88.04	90.04	94.62	662.01	656.61	701.31	3.34684	0	0	up
LOC107428270	64.5	58.9	57.66	281.65	297.71	284.65	2.71337	0	0	up
LOC107428458	15.1	16.06	14.87	109.39	123.35	114.35	3.37301	0	0	up
LOC107428609	18.13	17.02	17.73	74.48	77.68	75.24	2.56288	0	0	up
LOC107428629	97.8	102.69	101.05	827.68	828.28	824.2	3.49764	0	0	up
LOC107428663	6.89	7.65	7.45	72.7	66.93	70.11	3.71091	0	0	up
LOC107428699	131.6	137.95	135.28	639.92	639.32	600.94	2.67298	0	0	up
LOC107428715	12.22	12.8	12.31	79.13	80.44	82.87	3.15729	0	0	up
LOC107428870	10.93	10.33	9.77	398.97	476.47	453.21	5.87908	0	0	up
LOC107428962	4.66	4.57	4.43	80.62	78.05	74.62	4.5537	0	0	up
LOC107429374	6.34	6.66	5.76	55.29	52.93	56.92	3.59706	0	0	up
LOC107429422	110.55	107.99	121.93	2.42	2.25	2.96	-5.01983	0	0	down
LOC107429517	132.11	141.18	132.24	2.35	2.84	2.06	-5.34695	0	0	down
LOC107429628	207.29	228.61	205.24	14.82	13.39	14.97	-3.43483	0	0	down
LOC107429813	17.06	15.24	16.92	116.61	116.07	123.59	3.31407	0	0	up
LOC107430594	37.39	37.53	42.05	234.65	240.66	222.67	3.03445	0	0	up
LOC107430649	128.39	141.46	141.26	0.81	0.84	1.15	-6.74009	0	0	down
LOC107430707	66.41	60.77	65.45	3.39	3	2.71	-3.94601	0	0	down
LOC107430786	18.14	18.83	18.32	170.96	172.67	172.46	3.68066	0	0	up
LOC107430892	67.6	73.19	65.59	1025.57	1102.36	1100.38	4.42509	0	0	up
LOC107431021	14.19	16.14	15.98	177.31	188.36	185.5	4.03073	0	0	up
LOC107431291	91.59	78.07	75.72	1235.39	1197.58	1204.97	4.34906	0	0	up
LOC107431381	78.26	70.25	82.69	1.62	1.9	2.28	-4.85779	0	0	down
LOC107431549	225.11	234.82	213.7	10.64	8.67	7.97	-4.16938	0	0	down
LOC107431820	90.62	96.15	94.19	606.99	583.04	593.83	3.12407	0	0	up
LOC107431825	13.52	16.77	17.61	1148.24	1180.47	1236.27	6.67457	0	0	up
LOC107431853	3.69	4.26	3.53	44.45	46.88	46.65	4.0469	0	0	up
LOC107431863	5.71	7.09	7.15	151.76	158.04	153.05	4.99259	0	0	up
LOC107431950	121.76	129.94	134.56	523.42	514.95	500.71	2.45184	0	0	up
LOC107432283	196.72	218.64	213.14	2.2	1.7	2.06	-6.26338	0	0	down
LOC107432319	44.23	44.66	47.65	287.68	301.4	295.58	3.15377	0	0	up
LOC107432338	1.83	1.98	2.44	69.31	74.77	72.74	5.57151	0	0	up
LOC107432449	257.71	273.14	267.58	16.28	15.49	17.64	-3.55667	0	0	down
LOC107432580	2.47	2.07	2.57	116.02	138.43	123.31	6.18752	0	0	up
LOC107432703	134.27	138.32	133.43	4.98	4.62	4.89	-4.34973	0	0	down
LOC107432716	1084.18	1018.89	1035.41	98.29	94.56	99.27	-2.96702	0	0	down
LOC107432739	20.78	22.43	22.79	111.34	106.6	109.63	2.76853	0	0	up
LOC107433423	11.27	12.37	11.85	126.5	123.79	120.74	3.84358	0	0	up
LOC107433726	65.06	70.6	58.86	0.41	0.58	0.68	-6.41008	0	0	down
LOC107434173	63.01	71.15	60.68	469.26	450.01	443.76	3.26376	0	0	up
LOC107434556	5.89	6.04	6.03	94.83	104.41	99.75	4.51548	0	0	up
LOC107434932	15.36	14.05	14.56	130.52	139.16	134.89	3.66048	0	0	up
LOC107435471	23.29	24.21	21.02	225.94	219.55	225.74	3.75068	0	0	up
LOC107435551	70.58	68.19	64.63	448.71	452.98	435.54	3.17515	0	0	up
LOC107435941	22.9	24.77	24.89	161.4	172.26	172.68	3.26073	0	0	up
LOC112488756	34.94	37.82	41.28	555.38	574.45	560.33	4.34696	0	0	up
LOC112489974	2.83	2.56	2.57	99.99	119.04	103.96	5.80143	0	0	up
LOC112492580	14.46	17.22	12.99	237.39	257.67	251.07	4.51977	0	0	up
LOC112492916	151.44	156.32	153.91	2.26	2.51	1.87	-5.66325	0	0	down
LOC112493578	0.09	0.09	0.13	180.39	203.4	176.02	11.2873	0	0	up
novel.1543	74.23	81.17	78.11	4.22	4.34	3.96	-3.7638	0	0	down
novel.1553	5.56	5.74	7.39	134.06	146.42	139.36	4.94401	0	0	up
novel.1792	1.47	0.93	1.65	58.08	65.62	58.7	5.9458	0	0	up
novel.2692	108.13	118.21	123.47	2.49	2.59	2.4	-5.09033	0	0	down
LOC107403993	180.08	165.34	173.88	25.93	27.05	25.14	-2.2745	5.15557e-308	4.42653e-306	down
LOC107419108	4.43	4.02	5.35	135.56	179.34	141.15	5.50184	7.98117e-308	6.8225e-306	up
LOC107431493	42.33	44.63	44.02	229.89	218.37	210.91	2.78889	1.53508e-307	1.30649e-305	up
LOC107420255	17.4	18.23	18.41	75.61	75.17	72.47	2.50417	4.69507e-306	3.97857e-304	up
LOC107420789	175.16	174.29	175.09	559.39	594.88	610.64	2.20875	3.49862e-305	2.95187e-303	up
LOC107429733	15.92	14.72	16.39	76.36	77.2	82.45	2.78535	1.6931e-300	1.42235e-298	up
LOC107423410	176.61	159.26	172.32	15.88	18.26	17.12	-2.85019	1.64353e-299	1.37478e-297	down
LOC107408840	102.65	110.42	113.47	0.71	1.15	1.46	-6.16095	2.52774e-299	2.10537e-297	down
LOC107409969	538.7	620.27	604.43	50.79	49.25	44.47	-3.15259	3.70388e-297	3.07186e-295	down
LOC107416375	120.64	113.16	117.25	346.44	368.46	354.14	2.06507	1.48638e-296	1.22752e-294	up
LOC107416694	171.13	168.55	164.15	12.12	11.85	9.7	-3.44574	3.29685e-295	2.71121e-293	down
LOC107432976	17.47	16.39	16.95	67.86	70.8	67.12	2.47654	4.13733e-295	3.38809e-293	up
LOC107406095	2.43	2.62	3.63	73.83	72.77	68.31	5.08234	1.49443e-294	1.21868e-292	up
LOC107422570	204.86	205.37	199.93	569.31	591.2	591.26	1.97965	2.32791e-294	1.89046e-292	up
LOC112491231	2.53	1.95	2.62	63.37	57.31	61.43	5.13453	2.49965e-293	2.0215e-291	up
LOC107413234	385.9	390.5	405.08	1079.39	1102.72	1067.48	1.91756	7.18341e-293	5.78532e-291	up
LOC107417808	17.48	17.59	17.49	73.39	69.05	68.28	2.46134	5.76051e-292	4.62026e-290	up
LOC107428383	15.3	17.07	18.05	104.82	108.41	109.19	3.1341	2.53355e-291	2.02372e-289	up
LOC107405314	4.45	6	5.21	76.53	84.15	82.3	4.41416	2.75899e-291	2.1948e-289	up
LOC107414790	72.92	82.62	83.06	3.4	3.53	4.1	-3.97656	2.04415e-290	1.61953e-288	down
LOC107412332	75.48	77.77	77.77	235.29	241.86	234.52	2.08107	3.70854e-290	2.9263e-288	up
LOC107423905	237.72	228.13	223.64	609.77	608.07	623.74	1.87564	3.90139e-290	3.06605e-288	up
LOC107413038	298.64	335.71	338.04	0.22	0.1	0.14	-10.5844	6.53886e-290	5.11817e-288	down
LOC107429892	13.68	18.09	15.93	159.52	171.15	165.73	3.83597	6.2527e-289	4.8746e-287	up
LOC107434821	28.77	31.59	27.31	186.77	168.57	177.61	3.06148	6.74015e-289	5.23369e-287	up
LOC107407295	53.64	50.99	55.11	1.95	2.03	1.49	-4.40885	1.93201e-288	1.49424e-286	down
LOC107412513	261.43	297.73	262.94	15.56	17.49	14.89	-3.64305	2.12061e-288	1.63363e-286	down
LOC107415857	42.03	42.53	43.03	170.48	164.3	183.24	2.47962	2.48132e-288	1.90397e-286	up
LOC107416450	69.76	62.12	66.19	221.82	231.06	227.81	2.2398	3.10044e-288	2.36971e-286	up
LOC107415806	198.27	201.74	203.64	540.3	538.8	522.32	1.86532	4.73686e-288	3.60631e-286	up
LOC107421017	16.43	16.79	15.33	82.29	76.07	80.96	2.75971	7.66805e-288	5.81519e-286	up
LOC107409465	328.64	389.14	380.94	20.12	22.78	21.5	-3.63554	1.7457e-287	1.31875e-285	down
LOC107424945	87.22	93.74	85.41	1.06	0.69	1.35	-5.96489	6.5237e-287	4.90914e-285	down
LOC107432422	90.21	90.01	100.46	10.61	10.79	10.77	-2.66733	2.65731e-286	1.99196e-284	down
LOC107420996	99.74	103.51	105.74	302.56	302.65	300.75	2.00957	6.07547e-286	4.53682e-284	up
LOC107426715	192.93	197.71	205.95	595.67	572.66	575.12	2.0048	7.47617e-286	5.56147e-284	up
LOC107429356	212.24	217.06	188.07	4.4	5.54	4.13	-4.99806	5.75021e-285	4.26128e-283	down
LOC107432897	8.44	7.48	8.22	42.3	45.51	45.99	2.92941	1.08836e-284	8.03491e-283	up
LOC107425430	156.26	137.64	136.85	10.4	8.33	9.18	-3.48947	4.31414e-284	3.17292e-282	down
LOC107431051	7	7.58	6.77	77.65	90.14	79.84	3.99467	2.71426e-282	1.98876e-280	up
LOC107417887	141.84	155.79	131.54	0.29	0.5	0.57	-7.83935	4.97546e-282	3.6319e-280	down
LOC107410367	56.96	51.6	58.78	201.1	207.18	202.71	2.32694	1.21545e-281	8.83921e-280	up
LOC107409643	14.79	16.63	14.86	93.91	96.51	97.22	3.09387	1.55117e-281	1.12388e-279	up
LOC107403540	7.35	6.91	6.89	62.52	64.3	63.47	3.62849	3.73913e-280	2.6991e-278	up
LOC107435779	203.46	201.25	230.03	851.65	867.58	897.37	2.50172	4.60713e-280	3.31339e-278	up
LOC107412759	2.21	2.13	3.94	127.27	131.7	126.71	5.99366	9.34448e-280	6.69574e-278	up
LOC107410793	16.03	20.69	14.95	222.63	219.29	217.31	4.13032	7.30612e-278	5.21598e-276	up
LOC107417362	250.82	215.33	221.48	18.61	15.99	15.07	-3.33281	7.36337e-278	5.23767e-276	down
LOC107406053	6.91	11.73	10.54	296.76	342.96	304.78	5.47234	8.57324e-277	6.07609e-275	up
LOC107413006	60.25	54.85	51.91	297.91	338.06	311.79	2.96354	7.37734e-276	5.20958e-274	up
LOC107435880	31.14	29.27	28.67	107.53	103.21	109.98	2.30658	1.40192e-272	9.86404e-271	up
LOC107411925	45.16	49.88	43.5	223.69	230.26	220.23	2.74044	5.13265e-272	3.59839e-270	up
LOC107430148	21.46	22.63	24.18	96.92	95.91	100.5	2.56092	2.69457e-271	1.88234e-269	up
LOC107414672	18.13	20.58	18.52	106.15	99.2	102.34	2.88418	1.37531e-270	9.57313e-269	up
LOC107421930	11.12	11.13	11.07	44.83	44.14	45.97	2.47569	2.25533e-268	1.56428e-266	up
LOC107432193	14.02	14.86	11.96	114.38	112.09	107.05	3.48861	1.13279e-266	7.82909e-265	up
LOC107426277	44.48	48.03	46.14	196.73	204.46	185.24	2.53795	1.19502e-264	8.23001e-263	up
novel.1117	36.1	34.49	31.76	0.74	0.87	0.79	-4.95809	1.86565e-263	1.28034e-261	down
LOC107419233	322.37	392.39	351.22	17.64	18.24	21.23	-3.76531	2.14367e-261	1.46597e-259	down
LOC107433734	145.9	174.57	151.14	7.98	9.11	7.86	-3.78391	3.70971e-261	2.52805e-259	down
LOC107425734	66.23	72.51	69.32	0.77	0.32	0.72	-6.38331	3.71981e-260	2.5261e-258	down
LOC107421488	1.99	2.78	2.91	44.15	47.55	46.08	4.62125	5.5183e-260	3.73443e-258	up
LOC107427659	49.04	57.36	54.41	297.55	267.37	284.54	2.85777	6.52188e-260	4.39832e-258	up
LOC107435133	66.54	59.87	59.59	1.95	2.28	2.4	-4.35115	1.36851e-258	9.19736e-257	down
LOC107428882	22.96	21.38	20.89	88.92	84.37	83.55	2.43559	2.32048e-258	1.55416e-256	up
LOC107433098	10.72	9.24	11.21	60.94	59.44	62.36	3.00944	1.83099e-257	1.22212e-255	up
LOC107423796	98.68	118.42	108.32	4.14	4.17	4.06	-4.26083	2.65807e-257	1.76811e-255	down
LOC107413483	294.26	280.2	289.2	690.86	723.33	706.77	1.75461	5.1909e-257	3.44118e-255	up
LOC107429558	58.69	63.61	56.74	255.54	254.68	244.82	2.53389	2.64093e-256	1.7448e-254	up
LOC107421166	12.95	14.37	11.8	115.95	108.13	111.95	3.56179	2.29673e-255	1.51227e-253	up
LOC107433035	82.3	87.76	72.62	493.39	461.74	441.9	2.98261	2.24166e-254	1.47104e-252	up
LOC107418535	12.05	11.37	12.43	57	52.66	53.84	2.64692	3.06326e-253	2.00345e-251	up
LOC107433276	30.46	32.38	35.37	141.18	145	147.76	2.60126	4.61242e-253	3.00656e-251	up
LOC107429862	67.36	80.28	62.14	2.44	2.65	2.51	-4.33105	8.55853e-253	5.56019e-251	down
novel.1781	62.55	56.93	57.17	209.86	209.29	200.58	2.26924	1.02369e-252	6.6285e-251	up
LOC107415081	189.02	183.78	196.29	520.15	535.56	556.47	1.96069	1.55629e-251	1.00438e-249	up
LOC107414998	13.91	11.52	12.32	58.86	59.54	59.32	2.69427	4.60997e-251	2.96529e-249	up
LOC107409453	6.61	6.7	7.44	39.35	38.44	40.47	2.96882	4.71598e-251	3.0235e-249	up
LOC107416297	31.08	32.45	31.64	1.64	1.76	1.8	-3.73492	3.2591e-250	2.08262e-248	down
LOC107431041	189.93	183.9	175.43	13.71	11.05	12.67	-3.41713	5.79275e-250	3.68956e-248	down
LOC107410288	67.37	60.11	71.35	3.47	4.23	4.13	-3.6131	7.90871e-250	5.02087e-248	down
LOC107414834	84.79	80.82	80.43	223.07	221.11	216.56	1.88349	6.89241e-249	4.36146e-247	up
LOC107434672	40.98	39.64	46.29	180.26	188.75	194.37	2.60854	1.38671e-248	8.74656e-247	up
LOC107411595	78.58	77.09	75.6	5.79	4.98	4.31	-3.48149	1.76942e-247	1.11245e-245	down
LOC107426584	59.01	64.03	60.77	1.79	1.64	2.13	-4.59023	5.78778e-247	3.62713e-245	down
LOC107411088	12.08	11.99	12.55	62.08	70.99	68.51	2.91903	3.26149e-246	2.03739e-244	up
LOC107410441	1360.86	1411.94	1203.42	163.59	151.94	154.31	-2.6239	5.24698e-246	3.26721e-244	down
LOC107416971	9.09	12.81	11.15	129.57	125.92	122.18	3.9711	8.58702e-246	5.32997e-244	up
LOC107432190	83.39	60.11	82.63	1.72	1.37	1.59	-5.1342	1.19514e-245	7.3947e-244	down
LOC107427506	246.76	243.52	227.12	20.28	21.5	18.38	-3.11799	1.20892e-245	7.4563e-244	down
LOC112490633	21.53	20.27	20.97	381.52	278.29	309.1	4.40559	1.12638e-243	6.92527e-242	up
LOC107413633	271.36	405.15	320.26	8.27	8.94	8.31	-4.83239	2.92811e-243	1.79462e-241	down
LOC107434606	0.63	1.08	0.8	26.87	29.98	28.44	5.54465	3.05026e-243	1.86362e-241	up
LOC107412231	2796.36	3717.62	3136.9	147.31	109.48	117.77	-4.23272	1.19181e-242	7.25889e-241	down
LOC107407345	2709.66	3058.89	3218.55	12747.2	12995.7	12927.8	2.56254	6.46071e-241	3.92272e-239	up
LOC107414677	106.48	107.17	103.41	6.6	4.73	5.11	-3.81255	1.18029e-239	7.14405e-238	down
LOC107427185	232.83	247.43	252.08	758.32	725.58	779.18	2.08525	3.85791e-239	2.32788e-237	up
LOC107411261	430.19	422.96	404.55	70.14	62.33	62.6	-2.23118	3.03074e-238	1.82312e-236	down
LOC107431791	17	15.04	15.22	79.85	87.28	82.22	2.85865	8.00266e-238	4.79914e-236	up
LOC107424542	122.26	128.92	121.57	369.76	356.64	353.26	1.99181	8.07474e-237	4.82751e-235	up
LOC107426539	26.79	29.93	26.16	117.23	118.61	115.13	2.53967	9.5787e-237	5.70914e-235	up
LOC107405475	204.4	193.9	214.64	0.3	0.26	0.52	-8.68591	9.15379e-236	5.43925e-234	down
LOC107421092	352.51	353.24	357.53	759.84	748.7	763.62	1.55347	2.30766e-235	1.36706e-233	up
LOC107409513	56.31	48.29	56.08	213.79	232.64	223.85	2.51964	1.46893e-234	8.67561e-233	up
LOC107427867	0.66	0.43	0.65	32.67	28.23	32.49	6.19632	7.67131e-234	4.51704e-232	up
LOC107419185	7.74	6.65	9.66	111.65	110.95	103.23	4.21497	9.18336e-234	5.39108e-232	up
LOC107434933	61.11	64.17	58.26	2.86	2.86	3.37	-3.87823	1.10184e-233	6.44893e-232	down
LOC107435434	503.73	501.09	512.43	1154.34	1208.97	1200.24	1.69002	3.2364e-233	1.88854e-231	up
LOC107432434	56.84	49.56	54.48	4.07	3.2	3.5	-3.44122	3.82871e-233	2.22751e-231	down
LOC107429577	16.36	12.8	15.41	85.61	86.76	90.78	3.02112	4.48242e-233	2.60007e-231	up
LOC107420250	42.41	37.3	40.3	3.17	3.45	3.73	-3.07625	1.92878e-232	1.11548e-230	down
LOC107424532	16.73	18.59	16.49	85.65	89.28	85.03	2.7852	3.34702e-232	1.92998e-230	up
LOC107435591	1382.24	1401.29	1473.6	307.62	299.02	292.97	-1.78479	8.19405e-232	4.71098e-230	down
LOC107425588	0.16	0.3	0.39	23.2	22.87	22.35	6.79224	2.55973e-231	1.46733e-229	up
LOC107427205	29.76	26.51	24.6	0.34	0.28	0.34	-5.94339	1.3378e-230	7.64628e-229	down
LOC107433022	35.53	41.32	44.9	0.74	0.5	0.63	-5.56449	2.30841e-230	1.31552e-228	down
LOC107414760	91.46	96	88.31	269.57	262.56	269.4	1.99692	6.38812e-230	3.62987e-228	up
LOC107409089	1.36	1.41	1.19	35.95	38.14	34.3	5.23666	1.69745e-229	9.61722e-228	up
LOC107427793	25.31	26.18	26.43	83.44	80.21	82.76	2.11891	3.15916e-229	1.7847e-227	up
LOC107430316	77.9	71.05	76.43	11.98	11.81	11.76	-2.20573	1.25749e-228	7.08339e-227	down
LOC107431489	247.88	296.51	249.38	19.72	18.27	17.02	-3.39506	3.40839e-228	1.91439e-226	down
LOC107432066	1288.77	1984.21	1900.76	26717.5	27749.8	26433.9	4.42193	5.66522e-228	3.17285e-226	up
LOC107405161	47.54	48.39	48.67	4.08	4.09	4.66	-3.03691	5.8249e-228	3.25293e-226	down
LOC107434177	48.6	55.64	52.49	217.49	211.75	208.55	2.48187	5.9022e-228	3.28668e-226	up
LOC107405380	209.8	231.26	209.81	15.8	16.53	12.89	-3.39039	1.65944e-227	9.21439e-226	down
LOC107411447	31.04	26.87	30.16	99.04	103.76	104.59	2.26242	1.6689e-227	9.24056e-226	up
LOC107432244	18.67	20.1	19.34	81.01	82.85	78.8	2.51994	3.11071e-226	1.7175e-224	up
LOC107432965	29.78	36.16	33.75	211.61	214.3	192.52	3.08979	5.26796e-226	2.90035e-224	up
LOC107420043	91.7	92.12	93.42	0.26	0.1	0.21	-8.46079	5.86813e-225	3.22169e-223	down
LOC107418103	8.87	8.65	8.78	32.09	33.88	33.21	2.3737	1.14476e-223	6.26721e-222	up
LOC107431944	215.26	226.49	224.44	557.76	540.44	554.06	1.76798	2.56244e-223	1.39893e-221	up
LOC107407849	24.83	23.39	23.89	80.74	77.11	87	2.22204	5.54008e-223	3.01609e-221	up
novel.2709	0.56	0.47	0.52	40.04	37.94	39.44	6.70115	5.7237e-223	3.10738e-221	up
LOC107411587	1391.73	1461.55	1320.18	240.54	237.74	225.55	-2.11062	6.87112e-223	3.71995e-221	down
LOC107420601	240.55	233.22	236.7	0.04	0.14	0.24	-10.2613	1.26795e-222	6.84554e-221	down
LOC107422932	2.81	3.84	2.08	80.63	84.73	75.38	5.24474	1.64547e-222	8.85916e-221	up
LOC107418252	173.1	161.72	174.14	34.2	34.55	32.58	-1.87026	4.51758e-222	2.42555e-220	down
LOC107430676	353.7	408.42	336.53	1936.26	1888.63	1763.34	2.80317	5.62242e-222	3.01047e-220	up
LOC107429118	37.01	34.48	40.7	1.29	1.25	1.47	-4.34744	6.67541e-222	3.56449e-220	down
LOC107425160	0.98	0.96	0.99	12.72	13.29	15.01	4.26488	8.71884e-222	4.6429e-220	up
LOC107415024	2.89	4.83	3.29	718.63	618.54	646.99	7.94703	9.07027e-222	4.81688e-220	up
LOC107403269	24.04	23.96	23.26	98.8	102.21	90.62	2.49087	3.58054e-221	1.89632e-219	up
LOC107432151	45.8	46.81	48.8	0.07	0.21	0.1	-8.07389	5.94423e-221	3.13965e-219	down
LOC107435579	206.48	192.68	204.64	450.1	460.43	465.61	1.64706	8.3182e-221	4.38167e-219	up
LOC107430166	11.17	15.23	11.58	131.77	124.33	136.21	3.82569	1.97146e-220	1.03568e-218	up
LOC107430436	7.98	7.84	8.09	52.94	60.11	53.34	3.25689	5.98606e-220	3.13625e-218	up
LOC107404189	155.18	138.74	148.83	26.15	26.68	27.09	-2.01089	8.03321e-220	4.19751e-218	down
LOC107413259	88.29	88.01	89.53	203	204.28	202.8	1.65652	2.79016e-219	1.45402e-217	up
LOC107431220	15.2	13.64	15.26	50.81	52.26	50.97	2.26304	6.55597e-219	3.40735e-217	up
LOC107425063	161.17	194.33	163.8	10.54	9.35	10.76	-3.62623	8.31071e-219	4.30787e-217	down
LOC107435979	48.08	39.71	37.04	246.18	269.98	251.44	3.08006	1.94794e-218	1.00704e-216	up
LOC107426434	61.84	62.83	62.05	1.97	2.6	2.63	-4.23916	7.76398e-217	4.00318e-215	down
LOC107407432	366.74	295.38	312.36	26.72	30.16	30.77	-3.01484	1.42623e-216	7.33437e-215	down
LOC107413990	48.08	44.03	37.06	0.55	0.53	0.8	-5.64436	1.44935e-215	7.43364e-214	down
LOC107407638	50.12	47.7	49.18	128.95	130.78	135.77	1.88629	3.67194e-215	1.87837e-213	up
LOC107415958	21.46	18.92	21.59	68.76	70.73	71.03	2.2231	3.76801e-215	1.92248e-213	up
LOC107411913	1311.87	1379.11	1218.54	173.81	184.1	162	-2.45329	8.84558e-215	4.50131e-213	down
LOC107432793	64.64	75.3	69	3.64	3.42	3.27	-3.88182	2.6804e-214	1.36044e-212	down
LOC112489059	27.14	27.81	29.21	1.11	1.01	1.14	-4.22815	5.20883e-214	2.63689e-212	down
LOC107430831	400.93	499.31	433.52	38.1	37.41	34.34	-3.14592	7.20905e-214	3.64001e-212	down
LOC107424331	159.13	144.5	150.24	348.35	345.53	341.9	1.64894	7.40032e-214	3.72693e-212	up
LOC107414003	126.28	115.58	126.1	19.23	19.8	20.96	-2.15802	9.81867e-214	4.93211e-212	down
LOC107424473	21.11	19.69	21.64	0.31	0.18	0.22	-5.9828	6.31666e-213	3.16482e-211	down
LOC107425939	26.61	25.28	25.11	95.13	103.25	96.38	2.39519	6.92281e-213	3.45963e-211	up
LOC107410063	60.1	71.77	58.35	350.91	360.33	345.17	2.93042	9.32721e-213	4.64929e-211	up
LOC107419988	387.42	396.33	378.76	873.08	890.21	872.97	1.63902	2.98701e-212	1.48512e-210	up
LOC107411478	3.5	3.49	3.79	22.98	22.86	22.24	3.1161	6.33719e-212	3.14279e-210	up
LOC107429690	259.96	320.48	260.79	7.84	4.58	6.35	-5.03035	6.7601e-212	3.34402e-210	down
LOC107425478	67.73	61.47	65.13	8.57	7.86	8	-2.53299	1.38384e-211	6.82812e-210	down
novel.762	71.01	91.68	76.57	1.62	1.7	1.28	-5.24544	1.80534e-211	8.88538e-210	down
LOC107412615	26.29	26.09	27.48	79.19	80.49	83.61	2.0653	3.7136e-211	1.82313e-209	up
LOC107428786	43.71	48.8	45.04	2.38	2.53	2.64	-3.73098	5.32568e-211	2.60798e-209	down
LOC107426056	1.01	1	1.01	14.99	16.01	13.82	4.35092	6.20068e-211	3.02885e-209	up
LOC107422515	55.62	52.67	48.89	246.58	278.95	270.76	2.8	7.89587e-211	3.84726e-209	up
LOC107420777	24.97	23.26	24.86	82.99	88.82	87	2.28256	3.8311e-210	1.86205e-208	up
LOC107429497	43.34	44.21	48.16	2.93	3.32	3.16	-3.39145	4.7606e-210	2.30806e-208	down
LOC107418224	6.11	6.78	5.4	45.01	49.52	47.55	3.41712	9.29799e-210	4.49672e-208	up
LOC107418102	4.5	7.11	5.07	90.6	97.42	91.35	4.52303	1.21847e-209	5.87822e-208	up
LOC107414178	50.15	50	51.05	6.14	6.06	5.51	-2.63602	2.04253e-209	9.82936e-208	down
LOC107426662	72.69	73.42	67.44	5.25	5.43	5.8	-3.23758	2.97112e-209	1.42629e-207	down
LOC107431388	24.93	25.65	24.45	76.57	78.1	76.48	2.08148	5.38712e-209	2.57973e-207	up
LOC107414858	90.52	88.63	90.06	11.17	12.47	10.73	-2.5113	1.03416e-208	4.94012e-207	down
LOC107427682	0.72	0.47	0.84	41.29	34.73	41.75	6.30612	1.46549e-208	6.98349e-207	up
LOC107418229	29.23	29.87	28.99	0.91	1.12	0.78	-4.51477	1.57125e-208	7.46917e-207	down
LOC107418688	103.04	98.32	94.7	245.35	252.96	251.42	1.79889	3.72343e-208	1.76569e-206	up
LOC107416173	19.79	18.22	19.78	0.95	1.04	1.12	-3.75795	9.58318e-208	4.5334e-206	down
LOC107418362	134.4	119.15	133.43	340.56	334.85	347.53	1.86126	1.24019e-207	5.85261e-206	up
LOC107417353	106.1	130.1	117.69	0.77	0.37	0.37	-7.42114	3.37012e-207	1.58656e-205	down
LOC107412280	16.14	18.09	15.64	89.85	99.16	91.58	2.95034	8.66108e-207	4.06758e-205	up
LOC107429230	39.54	35.72	39.6	5.08	4.98	5.12	-2.46219	4.41531e-206	2.06861e-204	down
LOC107421878	87.86	87.93	77.02	8.87	9.1	8.29	-2.80908	6.09429e-205	2.84839e-203	down
LOC107423308	42.89	39.93	44.01	3.39	3.07	3.9	-3.15547	4.01706e-204	1.87302e-202	down
LOC107432260	79.21	84.34	83.1	8.1	8.42	7.7	-2.89118	7.53575e-204	3.50529e-202	down
LOC107423461	139.15	134.98	144.66	30.15	30.26	29.78	-1.757	8.41502e-204	3.90497e-202	down
LOC107427627	15.91	17.13	18.94	78.09	82.42	85.81	2.70185	8.7675e-204	4.05887e-202	up
LOC107430547	58.05	62.75	54.56	357.16	436.74	351.11	3.1648	9.31062e-204	4.30009e-202	up
LOC107429638	49.43	51.56	51.31	148.14	141.61	138.56	1.94919	1.2989e-203	5.98477e-202	up
LOC107419326	34.17	31.8	31.24	1.63	1.42	1.71	-3.89059	2.4867e-203	1.14306e-201	down
LOC107422443	45.06	51.34	49.87	1.56	1.06	1.12	-4.83403	3.27091e-203	1.5e-201	down
LOC107423047	29.16	25.65	28.88	90.07	89.88	87.45	2.13418	3.33172e-203	1.5243e-201	up
LOC107434239	41.31	36.85	38.72	115.68	113.58	117.8	2.0288	4.41825e-203	2.01667e-201	up
LOC107404229	20.65	25.52	20.4	160.2	165.38	156.48	3.31436	5.1036e-202	2.32405e-200	up
LOC107416097	84.21	88.33	90.99	0.09	0.09	0.2	-8.97376	1.00309e-201	4.55718e-200	down
LOC107429016	51.44	47.1	50.75	123.65	127.08	129.8	1.80857	1.3067e-201	5.9227e-200	up
LOC107421030	53.15	58.43	46.23	287.16	327.61	309.5	3.00775	2.73772e-201	1.23801e-199	up
LOC107404649	5.41	5.09	4.92	23.41	24.66	23.37	2.67012	4.75051e-201	2.14323e-199	up
LOC107408201	42.82	47.52	43.46	152.78	155.81	148.79	2.23068	1.34291e-200	6.04466e-199	up
LOC107424844	23.77	24.77	23.6	75.69	72.58	70.68	2.05946	1.84588e-200	8.28943e-199	up
LOC107432991	274.67	299.82	256.19	25.8	20.47	21.35	-3.1626	7.11901e-200	3.18964e-198	down
LOC107413212	90.09	90.77	93.19	11.82	12.63	13.38	-2.39897	1.54399e-199	6.90191e-198	down
LOC107421138	153.23	157.33	141.46	14.75	12.85	12.88	-3.02375	2.33127e-199	1.03973e-197	down
LOC107426055	11	8.93	9.33	45.69	47.38	50.73	2.75667	6.56007e-199	2.91908e-197	up
LOC107425040	6.59	6.82	6.27	29.82	30.94	31.42	2.68627	1.89715e-198	8.42266e-197	up
LOC107418305	5.64	5.85	6.82	39.17	40.5	40.39	3.16996	4.13724e-198	1.83261e-196	up
LOC107427945	420.91	404.17	396	92.61	96.05	92.5	-1.6604	1.7484e-197	7.72704e-196	down
LOC107413350	13.5	11.79	13.69	49.86	49.86	52.74	2.42595	1.04925e-196	4.62668e-195	up
LOC107404479	63.01	61.24	59.37	9.44	9.13	8.69	-2.29381	1.49743e-196	6.58801e-195	down
LOC107417713	84.48	79.08	87.48	11.12	9.36	10.11	-2.57845	1.64433e-196	7.21801e-195	down
LOC107419511	6.06	4.08	5.24	46.15	48.14	46.65	3.65533	3.5788e-196	1.56743e-194	up
LOC107411378	27.24	24.81	26.79	1.74	2	1.57	-3.43381	4.30622e-196	1.8818e-194	down
LOC107435438	123.32	123.85	123.78	258.71	259.3	264.47	1.53482	2.51888e-195	1.09828e-193	up
LOC107434403	115.4	95.56	112.28	13.37	11.81	12.1	-2.6573	3.36093e-195	1.46216e-193	down
LOC107411024	76.55	73.35	73.67	165.5	159.79	163.41	1.58646	1.11943e-194	4.85917e-193	up
LOC107420653	14.1	15.78	13	75.98	79.83	78.45	2.90817	3.21356e-194	1.39183e-192	up
LOC107421675	24.18	22.91	24.55	80.45	79.34	87.81	2.24758	6.33093e-194	2.73592e-192	up
LOC107412218	14.21	15.57	14.22	58.04	57.35	56.02	2.41975	2.30187e-193	9.92555e-192	up
LOC107423848	102.73	108.76	105.62	9.04	7.96	10.45	-3.07259	4.49255e-193	1.93289e-191	down
LOC107419363	19.32	19.86	18.54	62.02	63.63	62.86	2.1659	5.05698e-193	2.17094e-191	up
LOC107419994	784.99	895.48	816.34	2635.97	2594.33	2593.64	2.10464	8.84693e-193	3.7896e-191	up
LOC107427076	35.56	33.59	37.05	114.54	122.28	131.69	2.25375	8.59894e-192	3.67529e-190	up
LOC107423371	126.63	135.44	125.92	13.9	16.03	13.52	-2.70116	1.5216e-191	6.48926e-190	down
LOC107427476	8.96	8.23	9.06	30.17	31.32	33.14	2.30771	2.92036e-191	1.24275e-189	up
LOC107431831	90.1	103.44	88.99	4.23	3.86	3.23	-4.18401	1.76407e-190	7.49056e-189	down
LOC107413094	5.53	5.92	6.61	30.31	30.56	30.22	2.79138	2.5492e-190	1.08009e-188	up
LOC107421068	29.59	26.81	27.79	82.92	86.7	86.95	2.06632	2.67827e-190	1.13231e-188	up
LOC107430318	12	12.36	12.3	41.33	40.72	39.24	2.18366	5.15715e-190	2.1756e-188	up
LOC107434389	132.66	125.07	130.43	282.18	291.72	300.24	1.62981	5.45274e-190	2.29533e-188	up
LOC107413638	389.92	451.48	409.8	54.12	56.78	54.11	-2.46582	7.20101e-190	3.02473e-188	down
LOC107424434	65.44	69.11	67.1	195.42	183.48	180.57	1.92955	7.34836e-190	3.07999e-188	up
LOC107430490	85.18	100.09	84.71	3.06	2.04	2.7	-4.65606	1.08295e-189	4.52934e-188	down
LOC107433170	85.08	101.39	91.13	0.85	1.43	0.58	-6.14553	2.08842e-189	8.7159e-188	down
LOC112488765	2.89	3.23	2.86	40.04	37.47	34.8	4.10238	2.95538e-189	1.23078e-187	up
LOC107434604	22.82	19.56	23.99	88.48	90.9	91.93	2.48998	4.8273e-189	2.00606e-187	up
LOC107414870	25.51	24.21	25.95	80.87	85.95	81.52	2.17264	2.90977e-188	1.20663e-186	up
LOC107428804	22.72	20.55	18.77	92.72	95.06	87.55	2.6088	3.95212e-188	1.63539e-186	up
LOC107424768	617.94	769.91	728.16	4004.73	3418.67	3730.95	2.85412	3.17035e-187	1.30911e-185	up
LOC107405067	16.32	16.94	16.84	56.48	56.65	57.14	2.22259	4.49421e-187	1.85184e-185	up
LOC107430091	31.47	27.98	31.11	2.1	2.4	2.01	-3.33906	6.55161e-187	2.6939e-185	down
LOC107419735	63.94	59.15	64.42	5.2	4.31	5.79	-3.15661	3.08592e-186	1.2662e-184	down
LOC107424544	51.84	50.72	52.22	119.3	117.7	119.19	1.6605	3.26502e-186	1.33687e-184	up
LOC107423464	30.33	36.45	29.79	157.86	163.81	159.96	2.77542	4.89087e-186	1.99839e-184	up
LOC107428076	15.49	14.79	13.64	53.27	57.56	55.22	2.37767	6.02069e-186	2.45488e-184	up
LOC107426660	55.32	54.64	48.7	179.16	182	168.25	2.19644	1.81358e-185	7.37928e-184	up
LOC107413527	400.2	416.19	400.73	870.51	848.63	865.64	1.54415	3.30268e-185	1.34103e-183	up
LOC107429474	59.15	57.04	59.73	8.18	7.2	7.88	-2.46098	5.838e-185	2.36554e-183	down
LOC107417587	36.91	28.79	33.55	0.51	0.48	0.31	-5.78847	2.83499e-184	1.14635e-182	down
LOC107415374	12.49	14.55	13.1	59.99	61.44	58.44	2.62164	7.50585e-184	3.02876e-182	up
LOC107417626	19.49	24.17	17.67	155.48	178.12	168.56	3.49085	7.52975e-184	3.03212e-182	up
LOC107434121	12.22	11.09	13.35	46.09	44.72	44.4	2.34074	1.51998e-183	6.10811e-182	up
LOC107420076	1.82	1.09	1.51	29.31	26.72	26.76	4.68232	2.17197e-183	8.71024e-182	up
LOC107430622	35.82	31.8	33.13	101.53	105.87	99.5	2.06575	2.32754e-183	9.31496e-182	up
LOC107418410	17.21	15.06	18.33	66.85	73.01	69.24	2.50555	2.43936e-183	9.72768e-182	up
LOC107419225	12.21	18.29	14.89	156.61	159.98	150.43	3.81919	2.44066e-183	9.72768e-182	up
LOC107423259	53.58	52.4	46.77	1.52	0.78	1.1	-5.03446	3.95984e-183	1.57505e-181	down
LOC107414539	10.36	10.02	10.22	41.64	42.99	40.44	2.48931	5.20952e-183	2.06789e-181	up
LOC107430528	85.8	97.24	78.59	2.12	1.68	1.42	-5.19191	8.33266e-183	3.30089e-181	down
LOC107410186	165.42	173.09	161.71	452.1	472.75	448.59	1.915	1.18427e-182	4.68182e-181	up
LOC107413540	2212.38	3122.74	2444.33	181.47	171.15	173.72	-3.43066	1.29126e-182	5.09446e-181	down
LOC107414712	42.9	46.65	43.27	0.12	0.15	0.39	-7.17132	3.40415e-182	1.34034e-180	down
LOC107416502	49.48	47.17	52.13	7.25	6.88	6.73	-2.37673	1.46566e-181	5.75922e-180	down
LOC107418832	3.5	4.07	4.13	31.39	31.88	27.79	3.41798	1.98927e-181	7.80098e-180	up
LOC107430723	47.59	55.17	48.41	1.88	2.24	2.42	-4.07315	2.65471e-181	1.03896e-179	down
LOC107435609	29.68	28.88	31.41	101.6	92.16	92.84	2.12912	5.96032e-181	2.32799e-179	up
LOC107417348	34.31	33.41	33.79	3.22	3.35	2.9	-2.96604	1.60214e-180	6.24514e-179	down
LOC107431165	99.68	92.7	101.74	10.69	12.29	10.12	-2.69323	3.94006e-180	1.53277e-178	down
LOC107432761	38	38.99	37.39	104.52	105.49	102.86	1.90972	5.50385e-180	2.13685e-178	up
LOC107413660	21.72	21.61	21.6	66.67	69.46	74.13	2.15377	6.27539e-180	2.43156e-178	up
LOC107423864	5.36	4.54	5.6	36.74	41.44	35.69	3.33447	1.23509e-179	4.77618e-178	up
LOC107420163	163.27	183.16	166.61	17.94	14.57	13.99	-3.00741	1.25581e-179	4.84669e-178	down
novel.179	13.95	14.22	14.45	53.34	54.54	53.73	2.3808	1.26634e-179	4.87767e-178	up
LOC107404223	20.91	15.88	21.66	0.17	0.34	0.28	-5.76308	1.56451e-179	6.01427e-178	down
LOC107427642	330.1	433.21	365.61	29.18	31.52	30.18	-3.17893	2.53867e-178	9.73992e-177	down
LOC107419372	33.35	37.29	37.56	1.39	0.8	1.13	-4.57181	5.04249e-178	1.93081e-176	down
LOC107434132	18.65	17.91	20.32	62.78	61.3	66.91	2.20563	1.11392e-177	4.25693e-176	up
LOC107424978	87.54	89.24	91.85	12.97	14.39	14.6	-2.22033	1.65172e-177	6.29982e-176	down
LOC107430502	43.34	38.38	39.93	111	113.23	120.16	1.96032	1.69477e-177	6.4514e-176	up
LOC107413708	77.78	80.1	79.18	11.48	11.87	10.42	-2.35414	4.67619e-177	1.77659e-175	down
LOC107423010	23.82	30.72	26.62	0.37	0.28	0.4	-5.80236	8.7266e-177	3.30898e-175	down
LOC107423710	65.74	78.53	74.07	5.75	5.94	6.36	-3.13953	1.21737e-176	4.60708e-175	down
LOC107416100	34.41	36.72	32.74	0.5	0.43	0.18	-6.09128	1.92868e-176	7.28487e-175	down
LOC107417663	136.6	140.03	145.9	315	314.79	323.84	1.63224	1.98534e-176	7.48437e-175	up
LOC107430635	26.21	31.53	26.51	0.81	0.9	0.84	-4.58785	3.09708e-176	1.16529e-174	down
LOC107431340	96.81	94.88	101.02	217.52	225.29	215.6	1.62759	3.52535e-176	1.32387e-174	up
LOC107406734	41.57	44.38	44.74	127.79	120.67	131.71	1.99804	4.30976e-176	1.61533e-174	up
LOC107421884	39.95	41.64	40.44	105.87	99.55	105.46	1.80683	4.83011e-176	1.80689e-174	up
LOC107409695	211.6	189.26	203.57	629.84	712.3	737.28	2.24185	6.6209e-176	2.47206e-174	up
LOC107432924	51.29	50.1	53.36	5.9	6.25	5.41	-2.68127	1.20115e-175	4.47617e-174	down
LOC107411678	296.59	314.97	290.31	894.71	840.92	813.18	1.95612	1.2276e-175	4.56602e-174	up
LOC107424815	49.53	53.59	52.57	158.76	168.84	164.61	2.11837	3.03725e-175	1.12754e-173	up
LOC107423924	298.06	358.95	318.17	1325.59	1288.8	1209	2.42735	3.47721e-175	1.28842e-173	up
LOC107430529	350.7	383.03	350.29	1001.12	978.5	939.26	1.88611	6.50494e-175	2.40572e-173	up
LOC107430997	137.81	136.04	143.39	28.32	30.47	28.44	-1.79986	3.67708e-174	1.35732e-172	down
novel.987	0.09	0.14	0.17	86.84	92.36	86.35	9.85333	4.20991e-174	1.55106e-172	up
LOC107429684	65.07	57.57	57.74	171.46	183.46	184.29	2.03898	5.21786e-174	1.9188e-172	up
LOC107435889	9.43	11.54	11.63	60.25	57.23	57.58	2.88143	5.3204e-174	1.95282e-172	up
LOC107423686	0.2	0.07	0.09	43.65	47.35	47.74	9.05064	3.61052e-173	1.32273e-171	up
LOC107429454	1224.99	1551.47	1277.47	144.89	145.32	141.76	-2.77438	3.84785e-173	1.40703e-171	down
LOC107432496	88.05	74.61	71.93	5.18	4.24	4.09	-3.65956	5.50698e-173	2.00995e-171	down
LOC107422305	32.68	30.81	34.99	95.52	89.58	91.9	1.94982	7.53992e-173	2.74679e-171	up
LOC107413164	2217.51	2011.61	2179.58	524.03	479.84	497.54	-1.63527	8.07733e-173	2.93707e-171	down
LOC107412927	3.33	3.04	3.02	20.63	20.38	22.52	3.21778	2.11198e-172	7.66527e-171	up
LOC107406126	68.32	76.22	70	1.75	1.75	2.42	-4.72175	2.84556e-172	1.03085e-170	down
LOC107424535	44.67	42.33	46.93	110.81	113.24	108.79	1.77148	2.97342e-172	1.07517e-170	up
LOC107426797	33.32	31.79	36.51	1.57	1.64	1.08	-4.10626	4.62753e-172	1.6702e-170	down
LOC107414667	13.84	12.48	14.87	51.73	47.55	51.22	2.32745	1.20366e-171	4.33629e-170	up
LOC107429486	64.63	69.83	69.58	192.1	191.55	183.25	1.93159	2.3581e-171	8.4796e-170	up
LOC107432540	401.95	373.06	367.13	89.97	92.39	92.94	-1.59408	3.67352e-171	1.31854e-169	down
LOC107428855	44.21	37.64	41.19	117.91	118.77	126.27	2.0199	5.52802e-171	1.98054e-169	up
LOC107425887	95.07	97.18	91.12	14	13.13	13.07	-2.35984	7.54813e-171	2.69932e-169	down
LOC107411967	50.44	52.06	45.24	3.28	2.59	2.4	-3.70336	8.03498e-171	2.86816e-169	down
LOC107416952	6.88	6.99	6.86	30.05	30.74	31.33	2.61031	1.62273e-170	5.7819e-169	up
LOC107410788	53.91	59.66	44.5	1.25	1.64	1.62	-4.6748	4.98583e-170	1.77325e-168	down
LOC107420697	54.39	58.98	46.46	1.88	2.13	2.48	-4.16601	1.09713e-169	3.89491e-168	down
LOC107430413	0.9	1.14	1.29	15.36	16.2	17.59	4.33933	1.4721e-169	5.2166e-168	up
LOC107416616	302.01	375.31	323.43	33.06	35.18	35.42	-2.81463	1.83129e-169	6.47765e-168	down
LOC107425779	26.81	27.02	26.98	73.14	76.24	72.29	1.91397	4.90997e-169	1.73361e-167	up
LOC107404624	135.99	146.24	135.12	14.4	13.69	13.6	-2.86596	6.45798e-169	2.27606e-167	down
LOC107415347	8.5	8.38	8.23	0.34	0.38	0.32	-4.13115	6.85215e-169	2.41062e-167	down
LOC107433468	44.21	39.43	43.05	113.36	106.38	110.16	1.83916	7.60651e-169	2.66674e-167	up
LOC107419309	35.4	31.98	35.28	4.18	3.68	3.71	-2.69207	7.60752e-169	2.66674e-167	down
LOC107411350	201.39	184	192.98	41.25	43.7	40.71	-1.74373	8.07842e-169	2.82672e-167	down
LOC107424585	0.79	0.98	0.79	66.37	61.36	54.17	6.61031	1.72327e-168	6.01909e-167	up
LOC107408392	113.7	121.65	110.28	330.84	323.05	305.97	1.93091	2.39346e-168	8.34499e-167	up
LOC107415604	10.94	11.6	11.92	43.87	42.02	40.98	2.33754	3.0084e-168	1.04703e-166	up
LOC107426328	20.59	19.58	19.34	56.46	60.13	56.29	1.99708	3.09121e-168	1.07393e-166	up
LOC107410698	9.88	10.56	10.97	40.01	44.19	42.65	2.47144	5.06265e-168	1.75571e-166	up
LOC107419992	32.27	32.79	35.53	91.75	86.09	90.09	1.87106	1.25434e-167	4.3423e-166	up
LOC107420693	83.15	85.28	79.89	192.74	197.35	190.73	1.68376	2.04574e-167	7.06942e-166	up
LOC107423312	45.91	48.13	48.73	2.98	3.48	3.05	-3.44944	2.74098e-166	9.45518e-165	down
LOC107418530	64.08	59.19	61.33	137.89	134.17	142.67	1.62628	3.14004e-166	1.08126e-164	up
LOC107423323	12.98	11.91	12.77	44.93	42.43	41.74	2.23533	4.34912e-166	1.49496e-164	up
LOC107422981	4.08	4.02	4.77	19.96	20.32	20.13	2.68786	1.52271e-165	5.22492e-164	up
LOC107411323	2101.41	2110.13	2013	558.04	556.84	568.53	-1.42868	5.9672e-165	2.04395e-163	down
LOC107429066	30.99	26.21	29.12	1.96	1.88	2.09	-3.40375	7.17193e-165	2.4523e-163	down
LOC112490254	99.54	117.15	96.86	5.49	5.29	5.34	-3.82514	8.87821e-165	3.03041e-163	down
LOC107429294	19.64	20.42	17.92	77.17	79.35	71.09	2.43082	1.13434e-164	3.86507e-163	up
LOC107419835	176.35	160.88	187.72	33.96	32.44	32.6	-1.9481	1.17564e-164	3.99883e-163	down
LOC107431013	116.91	165.26	109.63	1.68	1.44	1.95	-5.81476	5.2374e-164	1.77834e-162	down
LOC107431819	44.09	40.58	42.99	97.45	97.18	101.47	1.67244	7.16181e-164	2.42754e-162	up
LOC107425495	10.88	8.18	9.77	50.02	51.65	53.71	2.88938	7.98972e-164	2.70347e-162	up
LOC107420666	46.25	55.64	45.31	2.44	1.87	1.89	-4.11491	1.25323e-163	4.23317e-162	down
LOC107434646	21.65	18.39	21.22	1.07	0.95	0.94	-3.9118	1.37597e-163	4.63972e-162	down
LOC107430564	1.08	0.81	0.7	28	32.12	31.16	5.6018	1.57619e-163	5.30568e-162	up
LOC107408424	8.84	9.23	10.07	40.71	45.16	46.46	2.69148	1.6588e-163	5.57414e-162	up
LOC107422699	98.46	90.88	92.52	197.45	194.75	191.19	1.50793	3.04929e-163	1.0229e-161	up
LOC107417542	170.9	239.85	174.3	5.36	3.57	4.7	-4.96891	3.25635e-163	1.09049e-161	down
LOC107412431	69.9	73.49	76.2	176.44	178.08	178.02	1.73569	3.74537e-163	1.2521e-161	up
LOC107429814	121.81	131.15	130.54	316.43	317.65	335.99	1.79644	4.07119e-163	1.35869e-161	up
LOC107414457	40.9	39.92	38.65	99.13	100.95	99.2	1.78329	5.11568e-163	1.70435e-161	up
LOC107430078	45.21	34.89	45.24	3.17	3.25	3.02	-3.27232	9.93534e-163	3.30443e-161	down
LOC107404052	6.96	6.63	6.3	48.97	44.54	43.33	3.2411	5.03256e-162	1.67095e-160	up
LOC107412668	32.31	35.95	37.35	1.3	1.16	0.79	-4.56958	7.59468e-162	2.51735e-160	down
LOC107409402	74.67	74	77.28	9.77	9.49	8.01	-2.59355	7.74357e-162	2.56235e-160	down
LOC107424121	77.12	79.91	77.15	12.94	12.33	12.97	-2.15666	1.63312e-161	5.39484e-160	down
LOC107428525	184.83	220.45	186.19	18.39	20.34	19.97	-2.87586	3.56671e-161	1.17623e-159	down
LOC107420000	12.28	11.23	9.18	68.76	67.84	64.44	3.08006	7.99773e-161	2.63304e-159	up
LOC107418973	30.64	30.45	29.9	84.1	80.57	81.22	1.89236	1.26684e-160	4.16369e-159	up
LOC107407274	59.69	58.85	61.04	145.12	132.9	139.71	1.67584	1.33817e-160	4.39072e-159	up
LOC107410055	10.55	11.02	14.04	120.19	99.94	100.22	3.62479	2.13677e-160	6.99927e-159	up
LOC107413670	39.89	39.94	39.37	116.94	134.75	127.94	2.12971	5.62588e-160	1.83974e-158	up
LOC107428395	23.78	24.56	23.05	62.26	63.26	64.33	1.86906	6.51391e-160	2.12657e-158	up
LOC107426935	141.64	144.1	125.05	13.96	15.79	13.66	-2.78428	3.52361e-159	1.14841e-157	down
LOC107413194	24.76	21.54	25.63	75.45	75.74	79.65	2.14107	4.4057e-159	1.43351e-157	up
LOC107413117	11.84	9.95	11.67	0.3	0.29	0.32	-4.73082	8.66803e-159	2.81567e-157	down
LOC107434670	179.78	187.68	166.17	30.64	31.34	32.81	-2.03539	1.26074e-158	4.08848e-157	down
LOC107434736	51.53	61.46	53.67	218.01	223.53	205.84	2.41459	1.81072e-158	5.86227e-157	up
LOC107433153	399.05	374.68	399.89	763.6	771.55	807.73	1.45591	1.78218e-157	5.76031e-156	up
LOC107419839	529.92	513.73	523.96	942.79	972.75	987.14	1.34715	2.19648e-157	7.08765e-156	up
LOC107415957	0.8	0.68	0.73	18.17	20.72	16.62	5.10708	5.22798e-157	1.68419e-155	up
LOC107411511	194.63	225.67	206.58	658.93	640.55	617.95	2.06961	5.47272e-157	1.76012e-155	up
LOC107403279	143.06	151	144.41	427.22	480.62	423.18	2.05974	6.1702e-157	1.98117e-155	up
LOC107426748	109.23	102.41	113.65	228.88	234.83	233.46	1.55824	1.88507e-156	6.04276e-155	up
LOC107415454	111.61	101.8	107.98	24.33	24.56	23.87	-1.68431	3.26927e-156	1.04627e-154	down
LOC107432457	21.14	20.9	22.26	56.82	54.61	53.49	1.81657	4.13731e-156	1.32191e-154	up
LOC107427591	797.73	825.52	740.04	156.79	166.19	160.98	-1.83013	5.1885e-156	1.65505e-154	down
LOC107426441	7.21	8.15	8.68	40.25	39.8	42.97	2.81217	5.53322e-156	1.76213e-154	up
LOC107423726	0.78	0.46	0.31	29.56	34.71	31.84	6.42047	5.77104e-156	1.83487e-154	up
LOC107425127	20.51	22.23	20.74	88.26	83.76	82.98	2.46388	8.83619e-156	2.80484e-154	up
LOC107419446	95.36	97.47	94.47	197.88	192.44	193.99	1.48199	2.04594e-155	6.48381e-154	up
LOC107405225	60.18	57.99	56.35	137.1	138.14	134.61	1.69005	2.31708e-155	7.33114e-154	up
LOC107403469	0.07	0.19	0.2	31	32.69	28.35	8.10943	2.42184e-155	7.6502e-154	up
LOC107431070	93.65	91.89	98.3	229.22	245.03	258.75	1.82729	3.47331e-155	1.09539e-153	up
LOC107411017	38.5	40.28	39.7	92.97	92.3	92.86	1.6888	4.01394e-155	1.26384e-153	up
LOC107416285	20.44	19.16	21.31	52.5	54.1	53.16	1.84922	5.86083e-155	1.84238e-153	up
LOC107428812	0.09	0.2	0.1	15.59	14.35	16.88	7.39586	6.40025e-155	2.00871e-153	up
LOC107423830	88.14	78.29	93.16	8.82	8.81	7.18	-2.92866	1.204e-154	3.77265e-153	down
LOC107409714	99.1	89.96	83.19	8.48	7.32	7.43	-3.09273	1.51981e-154	4.7546e-153	down
LOC107421167	218	227	201.56	15.64	20.34	16.85	-3.15557	2.25168e-154	7.0329e-153	down
LOC107428425	34.01	36.01	28.46	0.27	0.38	0.43	-6.0495	3.44913e-154	1.07558e-152	down
LOC107417964	20.58	18.09	15.96	86.28	80.99	89.17	2.69009	3.57537e-154	1.11316e-152	up
LOC107432409	30.87	31.21	32.17	2.98	2.65	2.66	-3.05084	3.81884e-154	1.18707e-152	down
LOC107421127	16.42	13.77	16.3	0.38	0.49	0.52	-4.59665	9.20749e-154	2.85755e-152	down
LOC107423351	33.31	33.63	34.55	123.76	150.53	140.15	2.48821	9.2384e-154	2.86258e-152	up
LOC107416284	37.03	29.19	35.38	118.3	118.37	121.78	2.27833	1.44325e-153	4.4649e-152	up
LOC107427610	29.62	26.08	27.78	72.1	72.92	73.2	1.84518	1.52746e-153	4.71794e-152	up
LOC107406995	13.29	14.31	12.82	52.95	48.04	48.77	2.34739	1.61587e-153	4.98311e-152	up
LOC107410637	1.94	2.18	2.25	14.86	14.48	16.04	3.29137	3.78589e-153	1.16567e-151	up
LOC107404611	17.42	19.01	16.1	99.23	84.5	83.62	2.80478	5.85901e-153	1.80114e-151	up
LOC107425197	442.49	512.05	469.84	73.91	71.36	63.85	-2.31153	9.72576e-153	2.98512e-151	down
LOC107428255	11.4	11.41	10.65	56.17	46.93	52.26	2.6732	1.0856e-152	3.32678e-151	up
LOC107415236	12.49	12.5	11.76	51.94	51.58	46.71	2.48967	1.11906e-152	3.42393e-151	up
LOC107426595	3.28	3.22	3.85	23.76	24.01	26.36	3.29728	2.8672e-152	8.75888e-151	up
LOC107411124	78.44	74.53	75.33	7.43	9.3	9.09	-2.6856	5.07428e-152	1.5477e-150	down
LOC107403691	8.75	10.23	7.46	58.31	52.32	57.81	3.12924	5.16584e-152	1.57316e-150	up
LOC107419772	82.07	92.44	92.52	10.69	11.92	10.69	-2.54609	7.01603e-152	2.13327e-150	down
LOC107435796	59.34	65.48	65.21	171.22	182.79	181.74	1.95293	1.06469e-151	3.23222e-150	up
LOC107420423	50.54	48.51	51.67	1.91	2.76	3.08	-3.82057	1.14563e-151	3.47252e-150	down
LOC107415942	52.76	49.62	55.07	126.48	132.93	138.92	1.79774	1.50247e-151	4.54708e-150	up
LOC107414948	78.85	71.63	67.91	6.49	7.85	7.04	-2.89337	1.7114e-151	5.17135e-150	down
novel.952	0.99	1.14	0.92	49.76	57.14	47.36	6.11837	4.14455e-151	1.25042e-149	up
novel.2306	6.47	4.55	6.99	51.76	54.79	54.26	3.61552	5.53659e-151	1.66782e-149	up
LOC107404924	32.66	29.12	30.24	101.59	105.39	94.31	2.1697	1.69752e-150	5.10567e-149	up
LOC107434669	179.98	215.89	193.67	26.39	24.14	24.07	-2.52609	1.7176e-150	5.15809e-149	down
LOC107413771	26.23	24.81	26.58	0.39	0.57	0.43	-5.34175	4.37363e-150	1.31142e-148	down
LOC107426284	176.75	233.36	181.19	1319	1135.48	1110.57	3.04704	6.86809e-150	2.05621e-148	up
LOC107425965	25.08	21.93	25.01	67.67	70.97	70.37	1.99588	1.10727e-149	3.30992e-148	up
LOC107410954	18.15	15.16	18.64	1.31	1.16	1.35	-3.30875	1.16044e-149	3.46356e-148	down
LOC107423417	36.33	46.47	39.87	186.85	192.24	187.1	2.66305	1.18724e-149	3.53811e-148	up
LOC107429258	417.93	453.02	432.55	1030.36	979.95	961.58	1.64609	1.40769e-149	4.1887e-148	up
LOC107428898	35.71	44.46	43.7	213.89	194.23	207.12	2.76884	1.8423e-149	5.47354e-148	up
LOC107420370	101.03	102.55	100.48	211.79	212.65	205.47	1.50866	2.5727e-149	7.63194e-148	up
LOC107414181	0.34	0.44	0.39	10.51	11.13	11.72	5.28269	2.78648e-149	8.25356e-148	up
LOC107429265	28.13	31.16	31.44	104.72	105.87	98.18	2.22411	3.76701e-149	1.1141e-147	up
novel.928	231.49	269.07	221.98	843.73	836.89	813.43	2.244	4.18946e-149	1.23716e-147	up
LOC107417637	28.94	30.62	26.02	94.93	93.24	95.66	2.18787	4.38112e-149	1.2918e-147	up
LOC107406478	16.16	13.89	14.08	57.1	60.28	54.56	2.42111	8.44433e-149	2.4861e-147	up
LOC107422483	36.77	39.56	42.94	2.87	3.4	2.99	-3.23032	1.99775e-148	5.87273e-147	down
novel.852	1.24	2.32	2.42	41.11	40.87	39.63	4.79978	4.70346e-148	1.38058e-146	up
LOC107419809	51.64	59.29	50.98	2.22	2.91	2.94	-3.86993	1.91404e-147	5.60972e-146	down
LOC107418833	41.66	43.54	44.48	2.5	1.53	2.23	-3.91545	2.50104e-147	7.31911e-146	down
LOC107433050	8.07	10.21	8.82	45.55	50.07	46.71	2.85044	8.09415e-147	2.36514e-145	up
LOC107423884	26.57	28.43	27.16	1.73	2	1.96	-3.39244	1.13061e-146	3.29875e-145	down
LOC107422936	1.29	1.21	1.37	14.41	15.43	14.45	3.9735	1.37689e-146	4.01131e-145	up
LOC107417601	3.64	4.14	4.62	27.1	25.8	24.38	3.0955	1.57413e-146	4.57906e-145	up
LOC107430198	60.81	67.61	60.48	2.07	1.13	1.57	-4.85122	1.6944e-146	4.9216e-145	down
LOC107421883	109.51	100.28	102.45	213.14	215.26	206.65	1.48268	2.87228e-146	8.33046e-145	up
LOC107432799	20.92	17.66	17.79	70.02	65.69	67.23	2.30718	3.03179e-146	8.78003e-145	up
LOC107409699	37.86	36.45	42.68	0.93	1.54	1.23	-4.52456	5.20397e-146	1.50483e-144	down
LOC107414544	63.84	57.68	65.87	165.02	172.89	187.32	1.94601	6.90311e-146	1.99321e-144	up
LOC107426742	23.73	20	23.94	69.54	73.09	70.88	2.1166	1.18342e-145	3.41197e-144	up
LOC107412079	7.9	6.89	9.1	35.99	37.85	39.63	2.70594	1.39919e-145	4.0281e-144	up
LOC107424410	53.95	48.47	51.9	114.58	112.87	111.7	1.59451	1.45259e-145	4.17565e-144	up
LOC107415794	20.07	18.62	19.06	0.52	0.64	0.46	-4.69704	1.48559e-145	4.26424e-144	down
LOC107431453	37.79	43.24	38.76	159.75	178.27	153.55	2.49435	1.58458e-145	4.5417e-144	up
LOC107415126	31.41	34.32	30.18	97.1	98.98	95.44	2.06138	2.37187e-145	6.78822e-144	up
LOC107407239	56.96	60.54	59.48	7.21	7.03	5.83	-2.68395	3.08091e-145	8.80453e-144	down
LOC107410753	54.06	50.29	52.34	107.44	103.46	105.43	1.47181	4.76908e-145	1.3609e-143	up
LOC107417186	322.5	384.59	353.62	53.16	48.69	49.11	-2.35647	5.51273e-145	1.57081e-143	down
LOC107411193	30.24	28.3	29.76	1.88	1.77	2.44	-3.40064	6.15451e-145	1.75112e-143	down
LOC107412659	361.42	397.09	404.59	0.26	0.57	0.66	-9.15583	7.1179e-145	2.02227e-143	down
LOC107419974	19.14	22.33	19.29	82.57	83.15	79.38	2.46997	8.95984e-145	2.54188e-143	up
LOC107427513	24.95	26.31	24.98	3	2.79	3.23	-2.62348	8.98427e-145	2.54511e-143	down
LOC107428959	53.92	50.14	61.57	0.38	0.7	0.7	-6.08099	9.87581e-145	2.79361e-143	down
LOC107432423	146.61	169.48	141.38	514.55	508.61	492.17	2.18466	1.50299e-144	4.24541e-143	up
LOC107407746	26.25	20.08	27.07	1.34	1.62	1.7	-3.51891	1.94302e-144	5.48039e-143	down
LOC107430015	68.3	62.84	69.57	139.82	137.19	138.69	1.50879	2.11331e-144	5.95209e-143	up
LOC107415199	24.98	26.49	27.01	68.01	64.74	66.64	1.80283	2.45362e-144	6.90057e-143	up
LOC107428751	70.33	70.46	72.12	150.19	147.29	146.88	1.51931	3.08741e-144	8.67054e-143	up
LOC107426809	23.39	27.33	27.12	86.16	86.35	87.27	2.19579	3.32271e-144	9.31793e-143	up
LOC107412195	51.2	48.37	52.14	5.06	6.18	6.17	-2.664	3.43562e-144	9.62074e-143	down
LOC107425647	18.92	17.36	19.46	1.25	1.34	1.35	-3.36085	3.44721e-144	9.63933e-143	down
LOC107429630	46.72	44.5	47.47	104.56	98.91	98.39	1.57986	4.32289e-144	1.20707e-142	up
LOC107417290	73.59	70.46	83.89	0.15	0.2	0.11	-8.50488	1.92132e-143	5.35716e-142	down
LOC107417243	189.85	219.19	195.81	8.54	11.63	13.38	-3.71377	2.13007e-143	5.93073e-142	down
LOC107410137	419.03	568.57	489.66	47.98	45.49	43.24	-2.97843	2.32497e-143	6.46414e-142	down
LOC107415606	55.99	52.48	56.87	114.09	115.76	118.51	1.53357	2.42811e-143	6.74128e-142	up
LOC107410511	0.28	0.16	0.13	25.83	20.82	20.79	7.35279	2.86169e-143	7.93376e-142	up
LOC107433151	90.63	86.65	76.76	11.94	11.92	11.36	-2.39241	3.00947e-143	8.33162e-142	down
LOC107415034	2.02	1.39	2.29	21.47	23.18	20.88	3.97847	3.76922e-143	1.04202e-141	up
LOC107432145	23.62	17.24	24.35	0.98	1.06	1.26	-3.84265	4.43489e-143	1.22431e-141	down
LOC107428885	12.96	11.89	14.2	50.14	53.99	48.08	2.42016	4.45393e-143	1.22782e-141	up
LOC107414657	28.91	32.32	27.31	1.47	1.17	0.99	-4.15103	4.94028e-143	1.35997e-141	down
LOC107423153	15	14	14.68	0.83	0.7	0.79	-3.77736	5.61947e-143	1.54476e-141	down
LOC107434676	285.77	267.16	299.45	0.87	0.29	0.44	-8.59887	6.97499e-143	1.91468e-141	down
LOC107421010	73.1	86.84	80.95	8.05	9.18	7.64	-2.81887	7.28615e-143	1.99729e-141	down
LOC107425673	3.15	3.93	4.14	26.02	23.26	24.81	3.17961	8.25846e-143	2.26064e-141	up
novel.1428	31.95	34.2	39.46	132.94	128.39	131.76	2.35339	1.11895e-142	3.05866e-141	up
LOC107410835	7.02	5.97	8.29	39.44	41.61	43.09	3.00244	1.33158e-142	3.63479e-141	up
LOC107414785	27.78	25.45	28.52	67.19	64.71	69.41	1.75843	1.34132e-142	3.65628e-141	up
LOC107434448	33.76	32.15	30.46	3.35	3.47	3.99	-2.69703	1.91809e-142	5.22117e-141	down
LOC107414729	13.73	14.5	13.61	1.02	1.03	1.07	-3.28585	3.20066e-142	8.70027e-141	down
novel.2170	74.61	65.92	89.13	343.13	361.58	387.19	2.70829	3.73108e-142	1.0128e-140	up
LOC107415140	42.28	41.78	40.33	98.04	102.27	95.94	1.71026	1.25451e-141	3.40061e-140	up
LOC107420159	72.33	73.5	61.94	224.14	232.21	221.66	2.16445	1.40228e-141	3.79589e-140	up
LOC107435599	35.19	34.46	34.52	4.13	3.34	3.8	-2.75103	1.53809e-141	4.15774e-140	down
novel.2782	0.58	0.48	0.48	17.78	19.39	17.92	5.62104	2.57481e-141	6.95057e-140	up
LOC107415452	23.79	23.14	25.21	0.43	0.68	0.79	-4.782	5.11819e-141	1.37972e-139	down
LOC107409203	1.26	2.01	1.79	20.21	19.09	19.63	3.99693	7.09111e-141	1.90892e-139	up
LOC107424280	0.44	0.26	0.46	21.04	23.25	21.67	6.28255	7.56552e-141	2.03382e-139	up
LOC107417623	23.73	23.46	23.13	1.81	1.55	1.51	-3.39081	9.02143e-141	2.42187e-139	down
LOC107424543	51.89	41.23	52.37	186.72	177.79	183.71	2.37285	9.14965e-141	2.45291e-139	up
LOC107419757	12.77	11.37	13.32	1.08	0.99	0.89	-3.19993	1.05713e-140	2.83015e-139	down
LOC107434243	29.14	23.15	29.03	99.54	109.97	115.1	2.45698	1.77514e-140	4.74587e-139	up
LOC107430423	83.96	79.98	81.92	152.87	156.83	154.91	1.37657	2.03143e-140	5.42365e-139	up
novel.2339	0.18	0.1	0.06	27.17	30.89	28.44	8.43963	3.64646e-140	9.72223e-139	up
LOC107424199	67.36	66.44	64.16	176.58	196.38	192.51	1.9728	5.77378e-140	1.53731e-138	up
LOC107422761	70.62	78.3	81.21	11.35	10.93	11.81	-2.298	7.82768e-140	2.08133e-138	down
LOC107416030	142.01	178	172.51	0.61	0.55	0.49	-7.76229	7.86916e-140	2.08951e-138	down
LOC107417707	130.12	131.85	136.47	29.74	27.21	27.25	-1.785	9.49631e-140	2.51814e-138	down
LOC107412693	12.02	11.56	12.01	43.72	50.37	50.37	2.4799	1.31903e-139	3.49291e-138	up
LOC107423847	59.83	58.68	60.79	6.29	4.66	4.96	-3.03713	2.42656e-139	6.41704e-138	down
LOC107407273	11.84	11.3	12.29	38.85	40.55	39.73	2.20732	3.63306e-139	9.59462e-138	up
LOC107425165	20.08	18.32	19.05	0.29	0.48	0.64	-4.88305	1.4638e-138	3.86055e-137	down
LOC107407219	89.25	82.99	93.07	185.22	186.4	179.8	1.51385	3.29191e-138	8.67017e-137	up
LOC107416374	16.9	13.99	17.16	0.08	0.11	0.24	-6.327	3.82569e-138	1.00625e-136	down
LOC107418937	1.75	1.7	1.23	17.37	16.31	15.98	3.86778	4.05781e-138	1.06586e-136	up
LOC107421168	150.94	160.18	129.09	11.74	11.97	11.35	-3.19235	9.38469e-138	2.46174e-136	down
LOC107403720	16.28	17.01	18.4	0.63	0.75	0.53	-4.29996	1.0324e-137	2.70451e-136	down
LOC107430685	476.06	487.31	478.6	104.7	94.13	88.14	-1.87189	1.0636e-137	2.78249e-136	down
LOC107424931	66.54	71.12	67.42	8.44	8.52	7.11	-2.63365	1.5312e-137	4.0004e-136	down
LOC107423627	33.29	33.6	33.43	1.83	2.63	2.3	-3.43371	2.6856e-137	7.00702e-136	down
LOC107435298	1204.72	1238.61	1196.68	2146.49	2200.17	2181.73	1.30057	6.17078e-137	1.60787e-135	up
LOC107432305	31.13	29.67	30.16	66.29	63.99	67.34	1.57768	6.67014e-137	1.73566e-135	up
LOC107420928	20.8	16.05	19.53	66.13	69.25	71.9	2.33831	1.46835e-136	3.81574e-135	up
LOC107429014	56.3	57.25	49.09	174.94	178.7	165.75	2.13331	2.09766e-136	5.44386e-135	up
novel.301	13.79	14.38	12.4	47.57	46.98	44.65	2.23705	2.26835e-136	5.879e-135	up
LOC107425674	57.89	71.66	56.19	1.46	1.14	1.49	-5.04694	3.86499e-136	1.00038e-134	down
LOC107427062	48.7	36.77	38.61	2.81	2.95	2.6	-3.43223	4.01946e-136	1.03898e-134	down
LOC107404004	48.33	44.36	53.39	134	130.9	140.6	1.93154	5.13076e-136	1.32448e-134	up
LOC107424245	22.19	21.57	22.34	51.68	50.26	52.97	1.68691	6.26059e-136	1.61401e-134	up
LOC107430378	179.51	196.03	161.84	23.88	21.38	23.61	-2.50703	1.29553e-135	3.33552e-134	down
LOC107430718	20.52	17.45	19.65	1.57	1.72	1.62	-3.09502	1.32743e-135	3.41315e-134	down
LOC107420133	14.78	14.92	15.37	0.78	0.73	0.83	-3.8096	2.50134e-135	6.42307e-134	down
LOC107429004	21.43	23.08	22.16	61.3	55.65	59.93	1.86502	3.59848e-135	9.22821e-134	up
LOC107425032	23.91	27.09	22.74	84.38	82.35	81.86	2.21075	3.66084e-135	9.37579e-134	up
LOC107414425	15.22	14.33	13.23	45.38	49.18	47.97	2.19534	4.08603e-135	1.0451e-133	up
LOC107412757	27.47	25.51	25.76	85.33	80.22	73.86	2.06231	4.89987e-135	1.25162e-133	up
LOC107423764	266.47	261.45	245.98	62.11	60.93	60.39	-1.61893	2.88955e-134	7.37138e-133	down
LOC107429483	1116.49	1004.83	1023.3	2187.35	2259.63	2074.63	1.51097	3.29967e-134	8.4066e-133	up
LOC107416880	22	23.01	24.51	0.41	0.42	0.33	-5.443	3.60465e-134	9.17163e-133	down
LOC107421956	3.93	4.01	2.71	53.17	41	44.67	4.16472	3.84118e-134	9.7607e-133	up
LOC112491800	1.63	0.85	1.08	23.7	24.65	22.63	4.77399	4.80733e-134	1.21998e-132	up
LOC107413340	49.72	65.02	53.3	243.75	241.5	244.9	2.57541	6.82186e-134	1.72897e-132	up
LOC107433023	169.35	184.56	170.28	15.21	9.7	12.23	-3.36294	1.99033e-133	5.03785e-132	down
LOC107432307	46.31	41.35	49.83	5.59	6.21	5.91	-2.49736	3.01206e-133	7.61413e-132	down
LOC107424068	90.06	89.06	93.19	165.57	162.45	162.82	1.30791	3.42694e-133	8.65169e-132	up
LOC107433327	6.15	6.31	7.03	23.39	22.51	24.54	2.31071	6.47867e-133	1.6335e-131	up
LOC107416501	508.68	498.78	509.07	868.2	817.59	831.79	1.18917	8.4015e-133	2.11557e-131	up
LOC107413195	144.93	161.03	143.83	369.87	383.73	377.32	1.7875	1.60294e-132	4.03113e-131	up
LOC107406679	27.59	29.64	25.85	86.08	82.5	78.62	2.03073	1.79114e-132	4.49861e-131	up
LOC107435104	41.69	38.72	39.42	1.39	1.09	1.22	-4.55644	2.19029e-132	5.49406e-131	down
LOC107427501	78.25	81.41	75.93	7.56	9.68	7.84	-2.77401	4.90232e-132	1.2281e-130	down
LOC107423016	49.59	60.2	53.73	3.03	3.49	2.82	-3.67343	6.04606e-132	1.51268e-130	down
novel.686	4.34	4.48	3.22	32.72	31.32	30.78	3.43728	1.93619e-131	4.838e-130	up
LOC107427052	24.3	20.65	21.74	66.18	63.89	66.1	2.01542	2.20672e-131	5.5069e-130	up
LOC107403424	116.63	182.14	161.53	0.85	0.4	0.73	-7.40648	2.51125e-131	6.25886e-130	down
novel.1594	31.33	29.46	32.18	1.27	0.97	1.02	-4.3753	2.61527e-131	6.50978e-130	down
LOC107416864	30.9	26.85	31.55	82.56	88.72	93.11	2.02523	3.73127e-131	9.27583e-130	up
LOC107425338	7.26	5.58	8.2	45.85	46.19	46.82	3.1798	5.75675e-131	1.42929e-129	up
LOC107425261	25.51	20.79	28.2	1.26	1.14	1.55	-3.77593	8.16199e-131	2.02388e-129	down
LOC107414787	16.85	16.69	14.84	48.21	48.35	49.62	2.0538	1.39755e-130	3.46103e-129	up
LOC107424325	3.4	3.75	3.61	25.01	21.41	22.78	3.14245	1.65343e-130	4.0895e-129	up
LOC107403384	138.44	155.08	148.55	365.94	358.4	390.53	1.79177	1.77593e-130	4.38694e-129	up
LOC107403271	189.11	184.7	163.81	603.9	752.41	645.82	2.3554	3.03506e-130	7.48777e-129	up
LOC107411076	187.95	192.64	161.74	513.89	487.92	509.64	1.93623	3.25114e-130	8.0107e-129	up
LOC107432818	444.72	486.1	514.31	1289.98	1173.98	1230.91	1.81145	4.46971e-130	1.09993e-128	up
LOC107420377	81.17	86.71	87.75	14.4	13.72	13.33	-2.16715	5.78366e-130	1.42148e-128	down
LOC107434297	52.41	64.28	50.68	1.05	1.82	1.24	-4.89071	9.22502e-130	2.26443e-128	down
LOC107421031	135.22	147.68	129.66	26.37	24.74	26.59	-1.95143	1.43281e-129	3.51264e-128	down
LOC107418938	104.09	111.59	103.19	239.19	235.05	230.75	1.60207	1.72459e-129	4.22266e-128	up
LOC107416619	104.58	120	103.13	11.21	13.07	12.23	-2.70902	2.79512e-129	6.83525e-128	down
LOC107420116	23.48	18.87	23.08	0.86	1.07	1.25	-3.90398	3.74312e-129	9.14204e-128	down
LOC107410718	40.55	37.04	34.2	3.33	3.22	3.12	-3.0729	4.27894e-129	1.04376e-127	down
LOC107420811	15.23	14.44	12.35	68.86	69.22	66.88	2.74565	5.16355e-129	1.25797e-127	up
LOC107432217	56.81	56.44	54.65	117.34	119.48	114.6	1.52379	5.96817e-129	1.45218e-127	up
LOC107417630	35.06	33.24	31.53	2.66	2.05	2.59	-3.3144	6.01358e-129	1.46141e-127	down
LOC107406287	45.8	46.52	41.18	5.37	4.78	5.04	-2.67754	8.87626e-129	2.1544e-127	down
LOC107432723	180.81	218.7	193.52	28.86	27.26	27.98	-2.36147	1.25791e-128	3.04933e-127	down
LOC107425178	26.09	24.42	26.21	0.53	0.16	0.26	-5.88114	1.63924e-128	3.96879e-127	down
LOC107410365	40.68	40.87	37.34	5.64	5.3	5.35	-2.40999	1.67561e-128	4.05182e-127	down
LOC107426717	38.57	39.65	43.86	2.57	2.47	3.53	-3.37561	2.32739e-128	5.62093e-127	down
LOC107415259	15.69	15.03	14.55	36.41	38.45	35.82	1.74799	4.5019e-128	1.08592e-126	up
LOC107430379	72.42	76.04	66.61	4.01	5.05	5.91	-3.38607	7.52956e-128	1.81398e-126	down
LOC107415872	24.31	21.18	25.42	70.55	77.42	80.43	2.14676	1.09818e-127	2.64241e-126	up
LOC107411256	69.17	66.33	63.75	12.89	13.47	13.67	-1.85707	1.3408e-127	3.22223e-126	down
LOC107434691	54.72	46.08	50.88	1.44	1.24	2.27	-4.47654	1.61618e-127	3.87922e-126	down
LOC107412689	2.17	2.33	2.57	42.44	45.75	39.22	4.62901	1.99326e-127	4.77842e-126	up
LOC107404861	0.91	0.92	1.02	10.46	12.43	10.79	4.01938	2.71098e-127	6.49103e-126	up
LOC107410713	19.46	21.36	22.4	63.96	61.09	60.59	2.01119	2.99404e-127	7.15998e-126	up
LOC107422341	221.42	258.05	231.12	621.28	630.83	621.03	1.85516	5.45375e-127	1.30262e-125	up
LOC107419071	30.26	31.99	27.82	1.98	2.09	1.84	-3.47323	5.69702e-127	1.35906e-125	down
LOC107410723	31.45	26.92	30.07	2.62	1.98	2.42	-3.19687	9.43665e-127	2.24841e-125	down
LOC107417668	5.33	6.9	5.26	39.61	40.29	37.9	3.21022	1.10388e-126	2.62694e-125	up
LOC107411022	40.83	35.24	37.99	85.59	87.44	90.31	1.66625	2.20926e-126	5.25103e-125	up
LOC107405768	13.31	16.26	13.49	56.67	52.98	56.86	2.40823	4.20968e-126	9.99351e-125	up
LOC107428190	43.17	36.26	44.34	111.61	114.22	118.24	1.93442	4.65258e-126	1.10315e-124	up
LOC107420715	42.36	45.3	37.82	121.88	126.79	124.78	2.03115	5.43149e-126	1.28627e-124	up
LOC107426384	28.53	23.91	25.79	1.58	1.86	1.61	-3.49383	6.64585e-126	1.57194e-124	down
LOC107428498	26.51	26.45	30.45	3.11	3.08	3.48	-2.65038	7.12686e-126	1.68367e-124	down
LOC107409898	69.93	73.22	63.13	5.05	3.43	3.63	-3.63493	8.2978e-126	1.95792e-124	down
LOC107433133	39.55	40.04	39.14	0.13	0.17	0.13	-7.6253	8.48437e-126	1.99952e-124	down
LOC107428524	9.85	9.49	6.56	74.39	74.02	63.58	3.49247	9.5686e-126	2.25232e-124	up
LOC107423718	22.32	22.66	27.32	83.99	88.58	85.43	2.29302	1.09716e-125	2.57945e-124	up
LOC107409866	150.85	116.59	146.72	463.45	514.34	513.88	2.30888	1.25843e-125	2.95503e-124	up
LOC107420714	59.67	60.64	63.24	121.6	125.45	125.7	1.47999	1.26759e-125	2.97296e-124	up
LOC107403759	0.82	0.43	0.57	18.78	19.82	17.91	5.40934	1.33726e-125	3.1326e-124	up
LOC107423691	22.02	19.1	21.27	52.99	53.15	51.41	1.79511	1.62708e-125	3.80694e-124	up
LOC107419097	32.35	34.01	39.18	0.26	0.2	0.33	-6.61593	2.10539e-125	4.92015e-124	down
LOC107416800	285.52	363.73	329.65	38.93	41.96	43.4	-2.52084	2.94581e-125	6.8759e-124	down
LOC107432912	17.18	14.32	15.76	51.01	52.39	49.11	2.14895	3.55091e-125	8.27837e-124	up
LOC107431682	17.87	16.7	19.52	46.24	44.83	47.54	1.81566	4.21107e-125	9.80571e-124	up
LOC107412031	26.47	23.3	21.41	0.98	0.88	1.13	-4.1158	6.06188e-125	1.40986e-123	down
LOC107432022	8.39	9.26	10.38	43.08	44.18	41.23	2.65299	7.19894e-125	1.67232e-123	up
LOC107414075	14.74	12.42	13.77	1	1.21	1.21	-3.11985	1.11876e-124	2.5958e-123	down
LOC107429874	22.63	22.73	24.12	58.77	60.01	60.07	1.82186	1.16414e-124	2.69787e-123	up
LOC107434626	32.1	32.78	33.84	75.61	72.71	75.58	1.63924	1.24728e-124	2.88712e-123	up
LOC107419421	6.03	4.89	5.82	24.57	28.74	29.9	2.7733	1.34624e-124	3.11249e-123	up
LOC107404205	42.39	48.27	45.18	5.98	6.01	5.76	-2.47906	1.68774e-124	3.89739e-123	down
LOC107412271	14.91	16.08	13.65	46.8	46.27	47.66	2.11452	1.72149e-124	3.97063e-123	up
LOC107422484	1.47	1.63	1.79	24.55	34.03	32.28	4.67273	2.04476e-124	4.71068e-123	up
LOC107416278	36.63	39.36	37.07	103.86	104.29	99.93	1.90405	2.92283e-124	6.72562e-123	up
novel.1087	510.49	544	500.25	1139.09	1171.34	1076.97	1.58085	5.23683e-124	1.20361e-122	up
LOC107429423	19.75	22.72	29.14	143.06	132.48	133.59	2.97119	6.64241e-124	1.52486e-122	up
LOC107432846	3.73	3.88	4.19	15.46	16.87	17.97	2.54915	6.69353e-124	1.53479e-122	up
LOC107421151	48.82	49.02	44.78	114.37	116.34	111.3	1.72012	7.41057e-124	1.6972e-122	up
LOC107416706	85.34	114.3	93.24	0.1	0.07	0.05	-9.97141	1.32608e-123	3.03348e-122	down
LOC107433328	143.69	150.74	138.92	28.9	29.63	27.01	-1.88348	1.92006e-123	4.38711e-122	down
LOC107415761	61.26	57.1	57.36	10.81	9.72	9.51	-2.09016	3.32456e-123	7.5873e-122	down
LOC107415416	14.16	16.28	14.61	0.81	0.95	0.91	-3.62188	4.64241e-123	1.05825e-121	down
LOC107425560	50.31	54.63	47.81	139.32	145.41	141.45	1.93818	7.75698e-123	1.76616e-121	up
LOC112492944	7.12	7.29	6.7	56.37	51.5	53.88	3.39712	1.13183e-122	2.57403e-121	up
LOC107434407	18.82	15.28	18.42	52.66	53.59	51.22	2.04301	1.13724e-122	2.58331e-121	up
LOC107424751	21.92	30.39	27.34	203.19	156.62	167.38	3.18165	1.89295e-122	4.29495e-121	up
LOC107429255	82.94	71.75	83.51	15.5	13.86	13.96	-2.00046	2.36514e-122	5.36006e-121	down
LOC107411489	66.79	70.48	65.46	11.71	10.8	10.99	-2.13959	2.6401e-122	5.97627e-121	down
LOC107426920	117.95	118.32	120.91	24.75	24.86	21.36	-1.87368	3.29589e-122	7.45208e-121	down
LOC107422751	76.68	76.65	71.96	163.49	151.71	154.75	1.51855	4.31358e-122	9.7418e-121	up
LOC107434665	43.78	41.24	44.22	83.7	82.3	78.93	1.38039	8.98308e-122	2.02639e-120	up
LOC107416265	35.07	33.6	37.11	84.72	85.85	92.24	1.77133	1.49988e-121	3.37951e-120	up
LOC107413121	21.95	20.3	20.84	2.11	1.83	2.01	-2.94811	1.50718e-121	3.39203e-120	down
LOC107423777	24.31	24.28	26.23	1.16	1.49	1.79	-3.61438	1.81495e-121	4.07998e-120	down
LOC107425193	23.93	21.34	19.61	0.4	0.32	0.54	-5.22463	1.95343e-121	4.38622e-120	down
LOC107423833	25.4	21.73	24.77	1.31	1.75	1.79	-3.42953	2.23292e-121	5.00801e-120	down
LOC107426805	124.19	117.33	112.2	24.4	23.76	25.67	-1.80207	2.38618e-121	5.3456e-120	down
LOC107427853	35.8	31.84	38.47	4.98	4.33	5.06	-2.42675	3.23879e-121	7.24731e-120	down
LOC107414699	16.66	16.6	14.94	47.19	49.83	49.88	2.06637	3.81083e-121	8.51755e-120	up
LOC107412824	24.05	23.42	24.2	0.9	0.85	1.4	-4.04924	3.84548e-121	8.58516e-120	down
LOC107431344	28.36	29.3	27.04	81.71	87.29	84.41	2.03948	3.93931e-121	8.78457e-120	up
LOC107425989	90.75	102.1	90.21	238.51	244.6	257.79	1.84549	4.26402e-121	9.4978e-120	up
LOC107426947	24.42	25.75	26.3	0.74	0.63	0.4	-4.98054	6.51178e-121	1.4488e-119	down
LOC107416647	0.48	0.68	0.53	19.5	18.04	18.45	5.51122	1.31728e-120	2.92746e-119	up
LOC107428063	16.21	20.44	17.34	69.77	71.36	71.43	2.43427	1.66868e-120	3.70417e-119	up
LOC112490991	111.41	120.43	99.84	327.32	356.52	366.21	2.1204	2.03593e-120	4.51425e-119	up
LOC107425355	35.38	32.56	37.44	5.21	5.13	5.62	-2.2637	2.43645e-120	5.39618e-119	down
LOC107429094	34.23	41.09	36.03	137.65	136.43	124.16	2.29528	2.87115e-120	6.35172e-119	up
LOC107410430	60.18	50.66	56.11	10.97	11.08	10.69	-1.89112	3.05213e-120	6.74445e-119	down
novel.280	0.88	1.6	1.33	39.05	37.72	35.8	5.34798	3.083e-120	6.80495e-119	up
LOC107431984	3.52	3.61	3.93	51.1	38.96	35.97	3.96598	3.49715e-120	7.71034e-119	up
LOC107418840	142.96	159.71	141.38	23.45	26.08	22.75	-2.1619	3.73184e-120	8.21849e-119	down
LOC107429956	13.59	11.72	12.89	0.91	0.78	0.74	-3.51322	4.71238e-120	1.03662e-118	down
LOC107413279	43.13	43.57	46.53	97.59	93.26	94.35	1.5557	5.8986e-120	1.2961e-118	up
LOC107416542	72.76	92.6	79.17	303.01	283.05	285.89	2.29021	6.46596e-120	1.41916e-118	up
LOC107421276	36.78	31.42	30.42	2.84	3.3	2.59	-3.0391	9.84421e-120	2.1582e-118	down
LOC107429660	13.58	9.76	9.86	66.37	66.17	59.66	2.99355	1.39016e-119	3.04429e-118	up
LOC107411349	72.77	70.85	74.89	135.19	138.62	144.42	1.39487	1.50633e-119	3.29499e-118	up
LOC107423169	15.56	14.29	12.36	50.11	51.1	49.52	2.29556	2.20197e-119	4.81125e-118	up
LOC107425337	9.42	10.78	8.23	46.85	43.18	43.43	2.68925	2.35279e-119	5.13505e-118	up
LOC107419619	0.03	0.11	0.09	17.6	17.83	16.78	8.31356	4.23073e-119	9.22337e-118	up
LOC107414972	21.58	20.92	20.68	59.72	56.99	54.61	1.89714	1.06116e-118	2.31084e-117	up
LOC107423223	17.1	18.56	19.15	47.64	47.66	47.6	1.83983	1.15716e-118	2.51709e-117	up
LOC107432380	846.4	747.64	868.17	1741.61	1661.75	1748.26	1.52397	1.39024e-118	3.02071e-117	up
LOC107420077	52.21	56.6	57.07	0.05	0.27	0.11	-8.12067	1.41813e-118	3.07788e-117	down
LOC107411477	162.71	174.32	177.87	347.77	337.21	348.33	1.46236	1.42741e-118	3.09458e-117	up
LOC107405302	23.74	23.7	24.61	2.87	3.13	3.11	-2.52329	1.44598e-118	3.13134e-117	down
LOC107421560	51.2	47.69	46.55	106.98	107	100.37	1.57038	1.56993e-118	3.39599e-117	up
LOC107421363	6.7	6.5	6.59	26.84	29.25	28.39	2.55225	2.24951e-118	4.86065e-117	up
LOC107428831	47.32	53.36	47.65	124.89	124.23	128.03	1.80366	2.49793e-118	5.39143e-117	up
novel.125	443.34	463.26	385.51	68.7	77.56	69	-2.12789	2.61207e-118	5.63156e-117	down
LOC107410697	43.22	42.07	35.77	1.81	1.96	1.65	-4.0253	2.97835e-118	6.41414e-117	down
LOC107414252	32.27	34.54	29.23	93.87	93.73	88.73	1.98234	3.74065e-118	8.04694e-117	up
LOC107410830	49.31	61.23	57.5	4.91	5.3	4.45	-3.06216	4.02019e-118	8.63875e-117	down
LOC107429443	23.88	27	25.06	0.72	0.83	1.17	-4.34496	5.62141e-118	1.20662e-116	down
LOC107413459	201.95	222.37	197.83	476.96	491.09	467.53	1.66354	6.29572e-118	1.34987e-116	up
LOC107422308	35.59	33.51	33.32	76.95	81.74	82.74	1.69587	7.24734e-118	1.5522e-116	up
LOC107427278	20.61	17.1	20.86	1.53	1.4	1.39	-3.30117	8.67729e-118	1.85643e-116	down
LOC107427343	121.89	147.94	127.72	21.25	21.32	20.02	-2.21055	1.87651e-117	4.01021e-116	down
LOC107415072	30.71	29.91	33.08	69.15	65.07	67.09	1.56104	3.00029e-117	6.40478e-116	up
LOC107425265	57.91	57.88	60.05	115.68	112.81	121.28	1.45012	3.5314e-117	7.5303e-116	up
LOC107411497	35.54	32.88	30.89	0.15	0.39	0.46	-6.17694	4.20578e-117	8.95854e-116	down
LOC107415948	123.86	128.38	129.24	225.87	224.86	229.97	1.29316	7.50415e-117	1.59668e-115	up
LOC107428197	68.19	65.27	67.62	130.69	120.49	130.09	1.38121	1.01626e-116	2.15997e-115	up
LOC107407656	223.47	220.59	237.49	63.29	57.37	60.21	-1.45604	1.11109e-116	2.35895e-115	down
LOC107411180	9.9	7.88	9.92	0.18	0.14	0.21	-5.25072	1.3799e-116	2.92647e-115	down
LOC107412739	45.69	46.35	46.31	102.02	108.41	101.55	1.63114	2.03505e-116	4.31121e-115	up
LOC107423670	12.08	11.77	12.1	31.84	28.89	32.36	1.83056	2.99818e-116	6.34469e-115	up
LOC107425277	0.16	0.39	0.1	25.87	30.26	27.84	7.50475	3.95022e-116	8.3503e-115	up
LOC107420292	46.41	42.37	43.8	83.16	85.28	85.62	1.39706	4.30148e-116	9.08298e-115	up
LOC107405855	16.53	18.27	18.47	48.45	48.29	51.22	1.93144	5.47119e-116	1.15404e-114	up
LOC107428372	31.98	27.88	31.95	4.9	4.98	5.06	-2.16035	7.50473e-116	1.58127e-114	down
LOC107409861	43.48	43.09	47.69	5.79	4.96	4.53	-2.67809	8.2432e-116	1.73499e-114	down
LOC107415354	39.45	32.26	42.42	122.91	123.44	134.25	2.1973	9.34199e-116	1.96414e-114	up
LOC107417658	21.54	23.4	20.18	77.15	67.32	70.84	2.1826	9.9115e-116	2.08163e-114	up
LOC107432783	83.17	71.65	82.76	14.54	12.39	12.4	-2.13635	1.0789e-115	2.26348e-114	down
LOC107426877	18.85	18.18	19.68	1.83	2.13	1.74	-2.85694	1.83654e-115	3.84883e-114	down
LOC107429340	6.8	6.63	7.98	24.32	24.88	25.43	2.2595	3.05259e-115	6.39043e-114	up
LOC107413166	22.18	25.6	22.5	88.07	79.65	78.17	2.26389	4.79323e-115	1.00236e-113	up
LOC107432268	12.11	11.83	12.03	1.2	1.11	1.12	-2.93097	1.50552e-114	3.14497e-113	down
LOC107411696	21.35	30.3	28.31	140.2	128.5	138.59	2.80415	2.04828e-114	4.27419e-113	up
LOC107420138	40.69	43.97	41.87	106.28	99.26	97.26	1.7162	2.33531e-114	4.86794e-113	up
LOC107430404	145.22	156.39	143.42	338.38	310.9	316.9	1.57554	2.38536e-114	4.96696e-113	up
LOC107428373	9.93	10.83	12.04	0.86	0.84	1.07	-3.10689	2.62629e-114	5.46279e-113	down
LOC107424264	10	11.84	11.96	44.63	46.37	48.51	2.50221	3.23588e-114	6.72359e-113	up
LOC107404779	64.44	68.17	69.59	10.38	10.38	8.7	-2.32162	7.85216e-114	1.6298e-112	down
LOC107405323	15.85	13.75	17.22	0.69	0.92	0.93	-3.74574	1.30048e-113	2.69641e-112	down
LOC107403360	11.81	13.67	13.39	46.92	48.88	44.6	2.30973	3.78842e-113	7.84657e-112	up
LOC107407681	22.59	22.12	22.24	48.04	49.57	49.89	1.59785	4.69215e-113	9.70807e-112	up
LOC107429341	25.88	31.09	25.72	93.22	94.6	92.74	2.21953	5.91263e-113	1.22203e-111	up
LOC107429971	50.8	50.26	51.07	95.67	96.26	91.58	1.35609	1.05468e-112	2.17751e-111	up
LOC107420767	56.7	57.12	61.25	131.69	121.93	121.21	1.55581	1.65079e-112	3.40465e-111	up
LOC107424747	33.33	30.82	33.61	67.64	71.06	73.88	1.57923	1.68863e-112	3.479e-111	up
LOC107424137	78.33	76.44	71.62	161.61	155.43	153.44	1.51341	1.77549e-112	3.65409e-111	up
LOC107404985	3.02	3.23	2.92	14.2	14.37	12.74	2.62971	2.35334e-112	4.83825e-111	up
LOC107425034	295.63	332.28	293.89	781.22	725.49	713.64	1.72495	2.9348e-112	6.02732e-111	up
LOC107426540	24.51	21.39	20	2.73	2.75	2.68	-2.55619	2.99516e-112	6.14481e-111	down
LOC107428763	19.16	15.67	17.06	0.33	0.47	0.67	-4.68562	3.52721e-112	7.22874e-111	down
LOC107428179	22.92	23.27	24.14	58.02	61.48	59.33	1.80435	4.79471e-112	9.81606e-111	up
LOC107411978	44.52	44.68	46.13	3.5	2.2	2.32	-3.6204	5.67682e-112	1.16098e-110	down
LOC107422576	30.98	34.21	27.72	110.75	101.24	101.34	2.21121	9.70986e-112	1.9837e-110	up
LOC107404214	93.92	98.23	90.81	184.18	189.2	186.59	1.44256	1.09381e-111	2.2323e-110	up
LOC107414788	47.1	51.64	51.06	114.28	115.73	113.08	1.65294	2.73901e-111	5.58404e-110	up
LOC107430493	120.38	113.76	113.91	23.34	27.1	24.67	-1.75336	2.76523e-111	5.63159e-110	down
LOC107412343	28.12	25.12	27.13	62.95	57.58	59.39	1.62085	4.16212e-111	8.4676e-110	up
LOC107413944	7.33	6.07	7.09	23.45	22.51	23.39	2.21779	4.34934e-111	8.83928e-110	up
LOC107418508	121.2	127.18	123.64	257.34	281.83	257.78	1.55692	4.7148e-111	9.57202e-110	up
LOC107410734	27.11	28.55	26.43	68.24	67.57	62.78	1.73212	5.27654e-111	1.07013e-109	up
LOC107409504	68.25	50.17	56.98	5.07	4.17	4.33	-3.23264	9.69096e-111	1.96338e-109	down
LOC107423622	29.7	29.09	28.43	59.27	61.03	58.81	1.49651	1.12819e-110	2.28333e-109	up
LOC107411991	7.36	8.94	8.65	32.15	31.07	34.68	2.42877	1.1935e-110	2.41299e-109	up
LOC107411503	52.45	49.88	52.13	112.41	125.74	131.84	1.71917	1.53553e-110	3.1013e-109	up
LOC107424468	26.42	23.39	26.62	67.87	60.63	68.65	1.82547	1.88927e-110	3.81179e-109	up
LOC107415258	27.39	25.67	23.65	1.66	1.61	2	-3.40434	2.60109e-110	5.24253e-109	down
LOC107431810	33.27	29.56	30.43	2.84	1.99	2.53	-3.20577	2.71331e-110	5.46306e-109	down
LOC107405271	108.1	95.73	101.91	20.53	20.31	18.11	-1.91619	3.21808e-110	6.47269e-109	down
LOC107411344	13.68	19.39	19.52	103.6	111.92	98.37	3.03313	3.29154e-110	6.61363e-109	up
LOC107425385	0.31	0.38	0.27	16.11	17.95	15.02	6.14864	3.92597e-110	7.88024e-109	up
LOC107418105	21.96	18.61	23.51	66.98	71.11	68.65	2.14852	4.01107e-110	8.04277e-109	up
LOC107425723	16.85	18.16	17.29	57.45	51.94	56.95	2.12706	6.242e-110	1.25032e-108	up
LOC107426464	39.04	33.64	44.38	3.87	4.46	4.67	-2.71193	7.20876e-110	1.44249e-108	down
LOC107425185	38	33.14	32.26	1.05	1.86	1.27	-4.17092	1.02043e-109	2.03981e-108	down
LOC107434160	56.76	70.78	50.06	278.26	280.77	267.27	2.67438	1.05001e-109	2.09679e-108	up
LOC107415896	9.51	12.05	12.26	51.49	51.9	55.11	2.68528	1.10003e-109	2.19442e-108	up
LOC107414936	2.78	4.51	4.72	54.22	41.02	47.9	4.02856	1.55406e-109	3.097e-108	up
LOC107426534	13.74	12.79	12.71	44.16	37.72	38.94	2.08038	1.80605e-109	3.59549e-108	up
LOC107431794	103.67	98.26	102.32	171.98	162.89	164.61	1.17332	2.77565e-109	5.52015e-108	up
LOC107410865	73.57	81.87	68.58	213.33	195.24	199.87	1.89836	3.37557e-109	6.7064e-108	up
LOC107431962	1630.4	1811.48	1657	439.58	440.05	426.4	-1.50798	4.40661e-109	8.74592e-108	down
LOC107425938	44.98	42.44	47.16	99.1	111.49	109.17	1.70717	4.79037e-109	9.4979e-108	up
LOC107429865	415.42	461.27	419.34	71.31	54.39	55.6	-2.38159	6.99651e-109	1.38579e-107	down
LOC107414547	13.63	11.24	13.81	0.78	1.07	0.78	-3.41865	8.47815e-109	1.67756e-107	down
LOC107420820	1.39	1.31	1.37	8.54	7.79	8.99	3.09712	8.81513e-109	1.74246e-107	up
LOC107415375	44.5	40.12	45.01	88.4	92.72	94.28	1.54582	9.12224e-109	1.80134e-107	up
novel.1516	2.66	3.9	2.09	36.57	37.77	34.07	4.10563	1.14888e-108	2.26636e-107	up
LOC107427460	43.46	46.21	44.46	8.01	7.64	7.96	-2.04875	1.159e-108	2.28402e-107	down
LOC107430043	1.79	1.53	1.76	9.95	9.84	8.75	2.94482	1.26069e-108	2.48191e-107	up
LOC107432130	4.63	6.27	5.2	50.94	42.31	39.7	3.50272	1.33643e-108	2.62836e-107	up
LOC107404717	32.73	33.17	36.42	4.02	4.99	4.26	-2.48902	1.49106e-108	2.92951e-107	down
LOC107403436	6.1	6.07	5.87	21.79	23.62	22.48	2.36986	2.00175e-108	3.92891e-107	up
LOC107428379	44.91	41.43	46.54	5.02	5.41	6.57	-2.50678	4.43179e-108	8.68969e-107	down
LOC107420882	156.18	169.77	150.05	384.12	359.88	350.41	1.65813	4.78631e-108	9.3754e-107	up
LOC107407562	66.41	55.76	61.76	148.51	136.3	138.8	1.66236	5.05243e-108	9.88673e-107	up
LOC107405872	25.09	25.78	25.8	1.18	1.65	1.91	-3.55807	7.29299e-108	1.42568e-106	down
LOC107424496	56.53	53.17	65.14	9.55	9.65	10.48	-2.09963	9.2326e-108	1.80304e-106	down
LOC107429895	244.69	278.1	248.11	615.55	632.39	585.61	1.70692	9.28201e-108	1.81087e-106	up
LOC107409603	11.86	15.93	13.78	66.21	67	65.93	2.71731	1.06068e-107	2.06726e-106	up
LOC107408650	68.73	67.78	70.5	125.94	133.01	128.31	1.36175	1.0998e-107	2.14138e-106	up
novel.2326	159.49	150.98	144.23	271.01	274.16	269.65	1.29992	1.22585e-107	2.38442e-106	up
LOC107426268	74.18	70.47	76.33	122.24	119.59	119.2	1.16637	1.23028e-107	2.39064e-106	up
LOC107434660	1.27	1.01	0.9	12.29	13.32	13.56	4.08357	1.34794e-107	2.61668e-106	up
LOC107412471	208.1	217.44	192.12	438.6	456.41	430.96	1.55976	2.2104e-107	4.28664e-106	up
LOC107432701	19.06	17.65	20.86	48.28	49.8	54.1	1.86118	2.76325e-107	5.35346e-106	up
LOC107415144	28.86	29.95	27.25	5.34	5.01	5.05	-2.02522	2.78749e-107	5.39504e-106	down
LOC107410754	95.72	98.98	101.67	16.42	18.42	15.45	-2.10143	2.98306e-107	5.76785e-106	down
LOC107420124	49.93	54.59	52.39	8.3	8.59	8.68	-2.15968	2.99412e-107	5.78349e-106	down
LOC107415070	32.63	35.82	32.04	2.21	2.99	2.83	-3.18831	3.28881e-107	6.34642e-106	down
LOC107432967	54.08	51.71	58.34	115.25	121.96	116.98	1.5679	3.73116e-107	7.19291e-106	up
LOC107403723	43.15	39.25	38.12	1.96	2.94	2.88	-3.49277	6.80852e-107	1.31125e-105	down
LOC107425249	53.63	54.83	53.19	97.48	95.16	98.76	1.30805	7.66411e-107	1.47457e-105	up
LOC107416431	9.37	9.61	11.02	0.43	0.45	0.48	-4.00095	7.93318e-107	1.52483e-105	down
LOC107432059	43.26	49.17	48.66	114.48	117.58	111.49	1.74099	8.2157e-107	1.57758e-105	up
LOC107423999	228.84	291.22	258.58	814.26	804.84	782.53	2.08104	1.00585e-106	1.92954e-105	up
LOC107414343	403.46	409.14	395.08	649.62	650.8	644.31	1.14519	1.34173e-106	2.57132e-105	up
LOC107426460	191.08	244.83	198.57	26.5	25.53	23.78	-2.60949	3.73425e-106	7.14937e-105	down
LOC107428785	74.75	70.84	74.76	120.32	122.25	121.13	1.18126	4.77575e-106	9.13439e-105	up
LOC107429713	16.17	14.04	16.09	0.61	0.57	0.71	-4.15497	6.04174e-106	1.15445e-104	down
LOC107428611	105.55	103.39	112.12	27.41	27	28.45	-1.49592	7.16239e-106	1.36724e-104	down
LOC107432550	115.83	120.69	118.7	205.5	199.95	204.38	1.23731	9.7823e-106	1.86553e-104	up
LOC107413705	25.85	20.09	20.81	72.33	80.83	76.29	2.24152	1.25637e-105	2.3936e-104	up
LOC107424299	5.69	3.74	5.89	31.81	32.62	34.16	3.14514	2.21834e-105	4.22222e-104	up
LOC107411210	40.1	51.81	46.22	163.73	170.32	157.17	2.28669	2.22444e-105	4.22969e-104	up
novel.1695	10.97	12.05	17.38	116.47	112.44	117.19	3.55379	2.37811e-105	4.51747e-104	up
LOC107411086	24.8	27.4	25.06	2.42	2.06	2.32	-3.0475	2.58663e-105	4.90881e-104	down
LOC107415392	35.79	33.29	37.66	4.75	4.07	4.47	-2.54784	2.61504e-105	4.95789e-104	down
LOC107434016	14.16	12.44	13.89	0.26	0.25	0.33	-5.12293	2.66514e-105	5.04796e-104	down
LOC107416233	33.34	27.61	30.73	3.5	3.73	3.21	-2.67497	2.72728e-105	5.16066e-104	down
LOC107407367	36.39	41.1	36.3	3.83	4.2	3.65	-2.82813	3.06804e-105	5.79982e-104	down
LOC107415764	10.8	12.28	11.55	43.14	45.03	40.51	2.35139	4.31065e-105	8.14095e-104	up
LOC107433196	36.61	29.32	36.84	99.51	103.39	105.71	2.0458	4.41347e-105	8.32705e-104	up
LOC107421261	19.33	18.99	20.47	39.74	40.99	40.82	1.50582	4.89757e-105	9.23149e-104	up
LOC107411016	41.93	40.61	44.61	8.84	8.61	8.18	-1.8527	5.26834e-105	9.92076e-104	down
LOC107421871	22.83	20.21	21.55	50.36	54.23	51.2	1.72905	5.37506e-105	1.0112e-103	up
LOC107427292	111.78	133.33	114.57	19.09	17.27	16.67	-2.30565	6.17104e-105	1.15982e-103	down
LOC107424812	30.79	27.56	23.77	0.39	0.58	0.43	-5.40945	6.40954e-105	1.20349e-103	down
LOC107429573	42.75	36.57	40.75	86.6	84.88	88.72	1.5746	7.05101e-105	1.32266e-103	up
LOC107410911	43.28	47.54	46.07	123.99	114.1	108.56	1.79743	9.53971e-105	1.78778e-103	up
LOC107415429	10.09	10.12	9.9	0.17	0.27	0.26	-4.97959	9.9515e-105	1.86316e-103	down
LOC107421308	57.62	61.63	59.24	8.47	9.28	7.35	-2.37267	1.24446e-104	2.32769e-103	down
novel.3257	18.87	18.13	17.38	0.72	0.39	0.42	-4.69731	1.52906e-104	2.85728e-103	down
LOC107423789	66.76	74.15	71.76	149.04	147.8	150.32	1.5295	1.69563e-104	3.16551e-103	up
LOC107425487	23.29	21.21	21.06	2.94	2.53	2.7	-2.54613	1.77451e-104	3.30958e-103	down
LOC107425282	65.84	75.55	66.15	6.69	4.95	4.5	-3.22964	1.92695e-104	3.59046e-103	down
LOC107423046	8.52	8.28	8.57	30.17	31.03	30.45	2.31125	2.10299e-104	3.91474e-103	up
LOC107403596	46.51	48.34	44.72	2.15	3.53	2.53	-3.62848	2.30668e-104	4.28981e-103	down
LOC107412328	44.93	42.57	38.27	108.51	118.49	109.67	1.87926	2.65668e-104	4.936e-103	up
LOC107427986	32.19	27.03	32.68	75.42	75.45	77.38	1.7715	3.00161e-104	5.57155e-103	up
LOC107435541	71.01	59	56.17	3.58	1.94	2.18	-4.13801	4.59658e-104	8.524e-103	down
LOC107410982	31.13	41	35.9	135.95	130.25	129.92	2.33059	6.18977e-104	1.14675e-102	up
LOC107419494	24.12	25.76	23.48	65.2	68.68	68.69	1.92362	1.05544e-103	1.95353e-102	up
LOC107429448	1.18	2.07	1.95	30.46	24.03	26.31	4.41521	1.18161e-103	2.18496e-102	up
LOC107416075	26.15	26.63	21.82	78.43	75.48	74.92	2.07515	1.5939e-103	2.94455e-102	up
LOC107414922	26.14	27.04	22.53	73.44	76.85	73.8	2.02399	1.67901e-103	3.09886e-102	up
LOC107433439	15.07	12.09	14.56	54.81	49.98	52.69	2.37458	1.8949e-103	3.49399e-102	up
LOC107419843	29.49	29.38	31.21	56.93	55.69	58.91	1.38706	2.36569e-103	4.35797e-102	up
LOC107426364	36.97	36.31	35.6	1.21	1.15	0.51	-4.78705	1.16143e-102	2.13752e-101	down
LOC107426270	88.17	94.5	83.23	192.62	198.65	188.7	1.58261	1.4e-102	2.57415e-101	up
LOC107424927	32.41	32.9	31.8	70.87	74.03	71.59	1.61473	1.63061e-102	2.99535e-101	up
LOC107413632	14.82	15.63	15.61	35.13	34.37	34.3	1.62983	2.20506e-102	4.04677e-101	up
LOC107434671	80.82	90.29	76.21	207.39	197.05	200.68	1.74778	2.24898e-102	4.12349e-101	up
LOC107427905	241.8	216.35	232.83	68.2	69.72	68.5	-1.28429	2.33215e-102	4.27195e-101	down
LOC107422238	593.28	551.89	611.8	179.83	167.12	166.55	-1.31639	2.95406e-102	5.40607e-101	down
LOC107418972	14.79	16.29	14.3	56.37	66.61	56.61	2.44282	3.05152e-102	5.57918e-101	up
LOC107426791	49.04	54.06	44.73	143.83	165.3	152.69	2.10123	3.8951e-102	7.11485e-101	up
LOC107427148	58.96	51.26	56.54	147.29	146.9	150.02	1.87189	4.35976e-102	7.95615e-101	up
LOC107411035	155.92	168.37	154.53	38.6	37.94	39.38	-1.58888	5.23092e-102	9.53702e-101	down
novel.1817	40.12	45.93	40.19	0.44	0.24	0.3	-6.55681	6.10903e-102	1.11276e-100	down
LOC107411409	61.57	63.4	58.45	130.24	137.16	127.87	1.56565	6.36712e-102	1.15868e-100	up
LOC107426707	30.31	32.24	29.9	68.1	67.47	69.59	1.60782	7.14938e-102	1.29983e-100	up
LOC107428687	33.8	31.7	35.24	7.23	7.12	7.18	-1.76808	7.64949e-102	1.38946e-100	down
LOC107432215	200.97	230.88	197.56	539.5	548.69	503.18	1.79492	7.81587e-102	1.41835e-100	up
LOC107426701	402.75	427.48	368.27	862.74	850.24	840.02	1.54827	7.88226e-102	1.42907e-100	up
LOC107421919	9.88	8.54	10.26	33.69	37.81	37.56	2.38522	1.02945e-101	1.86468e-100	up
LOC107423322	18.94	15.44	18.37	45.42	48.39	48.12	1.88745	1.13512e-101	2.05418e-100	up
LOC107430170	22.99	21.46	21.41	48.42	49.35	47.26	1.59736	1.32942e-101	2.40356e-100	up
LOC107434409	84.64	83.79	74.93	169.26	168.26	166.16	1.50754	1.99169e-101	3.5976e-100	up
LOC107420924	511.02	474.02	479.92	850.99	934.54	886.58	1.32583	2.15567e-101	3.89019e-100	up
LOC107426626	18.44	18.93	16.9	44.38	43.2	47.28	1.77147	2.3766e-101	4.28492e-100	up
LOC107421435	61.13	71.63	62.8	175.9	176.93	178.1	1.89819	2.89465e-101	5.21412e-100	up
LOC107416180	8.81	8.31	7.85	28.81	30.52	27.77	2.26095	3.40033e-101	6.11934e-100	up
LOC107403771	35.6	34.74	37.98	76.97	74.9	83.88	1.58009	3.86796e-101	6.95448e-100	up
LOC107421421	11.23	15.43	13.15	59.23	57.05	57.55	2.58231	4.0534e-101	7.28117e-100	up
LOC107426827	189.76	199.3	188.51	331.72	341.67	340.36	1.26934	4.71833e-101	8.46779e-100	up
LOC107423822	0.89	0.72	0.68	11.5	14.45	13.8	4.57908	4.74746e-101	8.50994e-100	up
LOC107429955	0.45	0.75	0.95	22.68	30.41	26.96	5.66522	4.75055e-101	8.50994e-100	up
LOC107434443	27.02	27.24	27.27	52.3	53.09	50.75	1.3955	4.77511e-101	8.54608e-100	up
LOC107423408	9.99	7.52	10.19	36.06	34.8	38.73	2.44338	4.88022e-101	8.72619e-100	up
LOC107416373	25.59	20.21	24.41	3.04	2.72	2.45	-2.63853	5.63006e-101	1.00577e-99	down
LOC107404790	12.33	12.25	12.16	30.62	28.48	29.82	1.73334	6.3561e-101	1.13443e-99	up
LOC107415989	8.41	8.7	9.57	38.56	35.64	33.23	2.46664	7.92237e-101	1.41269e-99	up
LOC107406801	82.55	89.63	89.29	170.21	163.94	168.02	1.39881	9.44817e-101	1.68323e-99	up
LOC107428537	2.02	3.54	3.11	27.91	30.42	29.82	3.80065	1.03514e-100	1.84245e-99	up
LOC107422616	447.46	565.03	488.21	84.85	87.1	82.2	-2.10582	1.3453e-100	2.39233e-99	down
LOC107434114	44.35	53.32	46.28	1.56	1.13	0.86	-4.88299	2.28927e-100	4.06726e-99	down
LOC107416484	10.6	10.17	10.77	28.52	27.06	28.95	1.88027	2.70648e-100	4.80413e-99	up
LOC107404638	25.96	31.82	24.83	0.06	0.33	0.27	-6.52215	2.9495e-100	5.23072e-99	down
LOC107412568	28.16	33.79	27.96	93.04	96.39	95.69	2.12229	2.98509e-100	5.28903e-99	up
LOC107427355	12.33	12.2	11.65	0.61	0.63	0.59	-3.84943	3.80461e-100	6.73495e-99	down
LOC107405245	7.66	9.19	7.93	30.83	30.13	28.91	2.3164	6.36771e-100	1.12619e-98	up
LOC107416428	177.04	145.74	157.19	36.51	35.61	36.74	-1.68125	6.41032e-100	1.1327e-98	down
LOC107421829	49.19	42.03	49.72	102.46	104.76	109.34	1.62652	6.64986e-100	1.17397e-98	up
LOC107412303	13.72	13.17	13.79	0.87	1.1	0.87	-3.3846	1.78913e-99	3.15567e-98	down
LOC107410777	15.54	14.42	15.41	36.93	33.49	34.15	1.66249	2.13957e-99	3.77037e-98	up
LOC107427741	48.01	46.06	38.07	4.16	3.62	4.18	-3.00896	3.77975e-99	6.65467e-98	down
LOC107429657	21.72	23.33	26.46	0.13	0.18	0.07	-7.08184	4.0543e-99	7.13161e-98	down
LOC107422816	16.98	13.98	15.65	36.65	36.04	36.99	1.69355	8.89701e-99	1.5636e-97	up
LOC107433256	102.23	95.08	98.29	161.29	171.93	167.41	1.2187	8.97415e-99	1.57573e-97	up
LOC107403546	5.71	6	6.15	23.16	24.94	24.73	2.48561	9.14759e-99	1.60474e-97	up
LOC107431122	40.46	40.7	42.94	8.06	8	8.53	-1.87785	9.47966e-99	1.6615e-97	down
LOC107412775	114.67	108.92	102.53	203.73	197.26	196.73	1.33233	1.00656e-98	1.76262e-97	up
LOC107435851	24.56	17.99	25.03	1.16	1.18	1.27	-3.76453	1.21897e-98	2.13265e-97	down
LOC107418914	8.11	10.22	8.79	43.95	36.97	39.02	2.60127	1.2778e-98	2.23357e-97	up
LOC107415498	51.57	63.08	49.02	241.53	225.81	203.7	2.49217	1.30495e-98	2.27898e-97	up
LOC107431045	6.45	7.17	5.97	28.95	33.37	29.2	2.68294	1.53941e-98	2.68604e-97	up
LOC107415437	39.52	31.58	36.42	5.49	5.48	5.18	-2.27542	1.59272e-98	2.77658e-97	down
LOC107433517	49.59	48.61	49.87	109.05	94.81	102.66	1.50745	1.69459e-98	2.95153e-97	up
LOC107412110	149.39	190.54	161.9	516.52	519.88	504.43	2.07462	1.72118e-98	2.99517e-97	up
LOC107411492	8.76	9.48	10.44	33.95	38.51	38.09	2.40408	1.7396e-98	3.02451e-97	up
LOC107434329	22.91	19.95	22.07	49.9	48.15	47.06	1.61869	2.83729e-98	4.92859e-97	up
LOC107422826	31.1	30.03	30.1	3.79	2.76	2.91	-2.8119	2.95136e-98	5.12218e-97	down
LOC107405023	43.03	43.41	43.93	90.27	83.22	86.02	1.45091	5.14839e-98	8.92723e-97	up
LOC107424761	12.27	13.96	12.81	0.37	0.18	0.26	-5.1364	5.58849e-98	9.68174e-97	down
LOC107415593	17.63	17.88	17.05	1.82	1.37	1.3	-3.09151	5.76868e-98	9.98504e-97	down
LOC107417777	71.01	56.59	69.73	12	11.25	10.65	-2.08182	6.01057e-98	1.03945e-96	down
LOC107423024	40.3	38.62	38.9	6.47	6.69	7.21	-2.07342	6.4681e-98	1.11758e-96	down
LOC107432901	26.08	27.54	28.09	63.16	63.68	61.36	1.6614	6.65384e-98	1.14866e-96	up
LOC107417535	468.27	480.3	438.21	894.69	945	869.01	1.42361	7.04317e-98	1.21479e-96	up
LOC107410286	763.47	1028.86	857.28	1.33	0.37	1.18	-9.39066	7.38682e-98	1.27294e-96	down
LOC107435607	10.47	8.12	10.49	32.2	30.71	33.39	2.18703	7.54176e-98	1.29849e-96	up
LOC107432743	60.97	57.86	54.65	5.92	7.64	5.58	-2.72119	9.71533e-98	1.67124e-96	down
LOC107420865	29.83	33.27	30.47	0.13	0.21	0.08	-7.33763	1.07596e-97	1.84925e-96	down
LOC107430061	0.31	0.38	0.11	21.05	19.95	22.52	6.78192	1.13267e-97	1.945e-96	up
LOC107408048	32.49	30.75	31.65	4.53	3.47	4.23	-2.49751	1.63402e-97	2.80343e-96	down
LOC107414950	14.15	14.47	14.95	0.6	0.41	0.32	-4.56814	2.19398e-97	3.76083e-96	down
LOC107426777	19.45	18.54	20.67	2.58	3.11	3.09	-2.28252	2.88698e-97	4.9444e-96	down
LOC107415551	7.84	8.35	8.13	31.27	28.75	27.71	2.30832	3.00335e-97	5.13919e-96	up
LOC107427271	34.34	30.42	36.05	78.08	75.39	82.89	1.68814	4.23314e-97	7.23719e-96	up
LOC107403396	103.48	79.83	109.02	12.25	12.37	14.58	-2.43846	4.4281e-97	7.56386e-96	down
LOC107413086	22.81	22.04	21.74	3	3.12	3.21	-2.37569	5.50023e-97	9.387e-96	down
LOC107430642	38.63	44.03	47.52	5.82	4.7	5.63	-2.55446	5.5835e-97	9.52078e-96	down
LOC107435555	0.46	0.2	0.2	11.03	11.69	11.88	5.78718	6.21863e-97	1.05945e-95	up
LOC107425819	11.88	11.22	12.62	27.66	27.94	29.18	1.7055	7.37775e-97	1.25583e-95	up
LOC107418466	146.01	149.9	133.82	28.35	27.94	24.18	-1.95951	7.65093e-97	1.30119e-95	down
LOC107434158	10.39	10.5	9.46	0.59	0.43	0.43	-3.93151	9.98392e-97	1.69648e-95	down
LOC107425420	247.74	243.14	239.26	378.59	400.3	385.12	1.13104	1.23584e-96	2.09814e-95	up
LOC107411556	33.4	33.15	34.84	65.39	66.78	65.93	1.42431	1.40265e-96	2.37926e-95	up
LOC107426878	312.79	244.79	292.8	62.01	59.79	58.97	-1.77433	1.67866e-96	2.84497e-95	down
LOC107419845	14.66	14.48	12.22	40.71	41.76	40.37	2.02939	1.79024e-96	3.03144e-95	up
LOC107426469	564.6	589.66	552.37	154	132.99	146.4	-1.52014	2.02909e-96	3.43289e-95	down
LOC107410742	40.43	47.85	44.9	5.26	4.61	4.44	-2.76208	2.17676e-96	3.67953e-95	down
LOC107427381	364.83	359.77	375.24	544.34	536.97	527.19	1.00639	2.39286e-96	4.04132e-95	up
LOC107429010	0.19	0.26	0.29	23.52	25.36	19.89	7.0029	2.85954e-96	4.82533e-95	up
LOC107425168	32.55	33.42	36.21	89.63	79.58	80.4	1.74578	3.89375e-96	6.56482e-95	up
LOC107409058	101.46	84.3	90.81	18.76	17.19	17.46	-1.91346	3.95131e-96	6.6561e-95	down
LOC107435718	56.26	67.07	61.33	8.23	6.6	7.45	-2.5951	4.03613e-96	6.79311e-95	down
LOC107414409	36.13	24.75	34.46	2.49	2.32	1.97	-3.35406	4.96814e-96	8.35453e-95	down
LOC107417095	10.34	10.46	9.91	26.91	25.18	26.68	1.81729	5.15055e-96	8.65381e-95	up
LOC107425421	16.6	16.2	19.93	1.5	1.49	1.29	-3.1655	5.99343e-96	1.00613e-94	down
LOC107431594	5.91	5.2	6.3	22.75	25.85	24.32	2.52456	6.40871e-96	1.07492e-94	up
LOC107418555	8.34	6.86	8.55	24.84	26.4	26.75	2.17382	7.27864e-96	1.21978e-94	up
LOC107412034	31.49	28.84	32.49	2.5	3.45	2.83	-2.94293	7.80618e-96	1.30707e-94	down
LOC112491431	69.1	86.73	74.72	10.85	11.06	10.19	-2.38803	9.13465e-96	1.52819e-94	down
LOC107429424	8.63	9.96	9.72	30.79	35.66	35.86	2.31167	9.22869e-96	1.5426e-94	up
LOC107417641	195.8	249.29	215.88	30.06	24.77	26.76	-2.56247	9.84432e-96	1.64409e-94	down
LOC107415058	47.27	53.22	50.14	6.97	5.48	6.27	-2.55099	1.15816e-95	1.93258e-94	down
LOC107419369	39.58	47.45	42.35	7.08	6.99	7.32	-2.13915	1.16655e-95	1.94492e-94	down
LOC107425037	9.24	9.92	10	25.36	25.84	24.88	1.84151	1.18489e-95	1.97381e-94	up
LOC107413481	54.24	56.28	59.94	12.15	11.81	11.36	-1.81337	1.26542e-95	2.10616e-94	down
LOC107420937	80.47	79.56	84.81	19.24	21.23	20.87	-1.53877	1.3011e-95	2.16369e-94	down
LOC107425778	18.17	16.82	20.45	46.91	47.33	47	1.80731	1.47379e-95	2.44877e-94	up
LOC107414848	1.55	1.26	1.67	16.02	13.07	14.93	3.75242	1.97609e-95	3.28057e-94	up
LOC107406452	80.39	83.72	68.7	197.65	208.42	197.11	1.83123	2.46754e-95	4.09296e-94	up
LOC107422975	5.39	6.3	5.39	32.78	28.57	32.71	2.91903	2.66665e-95	4.41948e-94	up
LOC107434174	50.61	51.12	49.22	10.01	8.14	9.14	-2.01026	3.68984e-95	6.11002e-94	down
LOC107408254	9.16	8.8	7.2	29.84	29.48	29.17	2.27308	3.78127e-95	6.25611e-94	up
LOC107415385	77.93	74.06	65.1	170.44	171.13	164.99	1.6808	5.73414e-95	9.47908e-94	up
LOC107432394	136.86	145.27	132.94	262.9	250.09	254.02	1.34329	7.68295e-95	1.26899e-93	up
LOC107410942	17.8	18.03	15.48	55.88	58.73	57.9	2.20824	9.27071e-95	1.52994e-93	up
LOC107423467	102.83	114.54	112.62	227.15	215.35	216.52	1.45492	1.39683e-94	2.30323e-93	up
LOC107410448	15.97	12.61	16.36	0.39	0.44	0.3	-4.85365	1.57101e-94	2.58824e-93	down
LOC107427625	56.89	61.04	58.64	114.12	115.41	118.51	1.43677	1.77803e-94	2.92685e-93	up
LOC107427739	27.14	27.52	24.5	2.06	1.88	2.22	-3.2269	1.97708e-94	3.25176e-93	down
LOC107415010	90.08	94.61	100.03	184.98	176.9	177.22	1.37847	2.01296e-94	3.30797e-93	up
LOC107435640	17.6	22.24	19.23	68.84	74.18	71.01	2.31454	2.11611e-94	3.47456e-93	up
LOC107430104	225.19	250.3	239.94	487.96	471.72	453.24	1.43879	2.88594e-94	4.7346e-93	up
LOC107424953	119.59	129.96	121.56	232.63	241.32	229.03	1.37905	2.98721e-94	4.89661e-93	up
LOC107416575	116.11	125.19	119.19	215.63	218.96	217.71	1.31309	4.7757e-94	7.82172e-93	up
LOC107413377	32.32	31.2	37.97	86.68	89.72	96.04	1.88295	5.492e-94	8.98733e-93	up
LOC107408311	2.52	3.33	2.69	26.68	24.49	22.47	3.56671	5.69174e-94	9.30637e-93	up
novel.378	117.15	147.18	121.62	16.96	12.84	14.91	-2.65427	6.45016e-94	1.05376e-92	down
LOC107413969	57.38	50.68	48.21	7.35	8.89	7.87	-2.23713	7.08667e-94	1.15678e-92	down
LOC107428557	12.59	10.64	13.21	33.56	34.78	36.45	1.98265	1.5233e-93	2.48444e-92	up
novel.2414	7.79	11.86	8.23	77.09	63.56	62.79	3.32215	1.82438e-93	2.973e-92	up
LOC107410561	55.84	49.4	58.45	113.62	112.38	120.51	1.5408	1.87686e-93	3.05597e-92	up
LOC107411030	23.12	22.03	23.49	5.68	5.39	5.79	-1.56664	3.06661e-93	4.989e-92	down
LOC107434569	33.56	29.36	33.49	4.88	5.5	5.87	-2.10919	3.60816e-93	5.86514e-92	down
LOC107429839	56.34	51.97	46.32	2.1	1.76	0.83	-4.58659	3.77113e-93	6.12495e-92	down
LOC107426395	43.4	48.29	40.19	110.71	110.81	107.96	1.7783	3.96904e-93	6.44101e-92	up
LOC107417122	89.15	89.3	84.68	14.04	17.54	15.98	-2.0096	4.01502e-93	6.51021e-92	down
LOC107433064	398.27	414.45	429.11	109.96	120.84	117.11	-1.3777	5.30226e-93	8.59028e-92	down
LOC107421639	0.48	0.62	1.1	20.84	20.48	20.79	5.26619	5.80172e-93	9.39166e-92	up
LOC107419750	28.62	31.79	30.15	4.46	3.96	4.37	-2.36692	7.01434e-93	1.13452e-91	down
LOC107414723	46.26	49.2	48.86	94.01	88.51	93.21	1.39154	8.75234e-93	1.41445e-91	up
LOC107426361	17.89	16.18	16.92	0.11	0.25	0.27	-5.8886	1.09775e-92	1.77258e-91	down
LOC107421512	21.48	20.13	21.52	39.32	37.9	37.38	1.31822	1.66766e-92	2.69063e-91	up
LOC107432990	178.97	168.79	169.44	264.38	260.94	257.86	1.05694	1.81648e-92	2.92831e-91	up
LOC107429317	9.08	12.3	9.1	54.87	57.74	52.02	2.89105	1.86536e-92	3.00462e-91	up
LOC107426533	201.91	204.46	195.97	317.28	306.15	307.29	1.08548	2.39302e-92	3.85135e-91	up
LOC107413163	54.76	58.9	54.25	127.16	116.03	118.49	1.56441	2.60748e-92	4.19306e-91	up
LOC107421581	18.02	15.95	18.93	40.34	39.67	39.4	1.63283	3.34346e-92	5.37214e-91	up
LOC107411774	189.45	206.21	185.45	381.39	391.68	368.15	1.43096	3.40063e-92	5.45949e-91	up
LOC107426032	47.75	51.45	41.82	123.68	125.84	120.5	1.84923	3.75365e-92	6.02129e-91	up
LOC107407920	11.65	11.65	12.88	32.02	32.25	35.05	1.9143	3.94111e-92	6.3168e-91	up
LOC107418202	12.11	10.1	11.75	0.71	0.6	0.62	-3.68334	7.08485e-92	1.13462e-90	down
LOC107432535	203.49	200.99	205.07	64.36	68.09	66.1	-1.16003	7.77572e-92	1.24424e-90	down
LOC107431517	31.63	28.07	32.17	3.14	3.84	3.52	-2.66967	1.06292e-91	1.69945e-90	down
LOC107412698	5.52	4.83	6.7	34.71	38.38	37.74	3.1561	1.13995e-91	1.82112e-90	up
LOC107420267	183.55	189.04	195.84	55.68	56.4	52.77	-1.32818	1.29888e-91	2.07332e-90	down
LOC107405171	116.18	102.72	109.14	29.76	29.25	30.89	-1.40861	1.32844e-91	2.11876e-90	down
LOC107426176	45.04	55.12	48.97	5.5	6.67	5.23	-2.64268	1.64964e-91	2.6289e-90	down
LOC107416543	35.53	33.92	32.51	71.59	70.53	69.14	1.50942	2.09366e-91	3.33378e-90	up
LOC107414450	19.38	21.6	20.14	50.64	55.78	52.57	1.83684	2.6132e-91	4.15766e-90	up
LOC107411798	9.38	7.23	7.99	29.77	31.6	29.07	2.33737	2.63531e-91	4.18941e-90	up
LOC107429445	79.42	88.73	82.07	12.59	10.04	12.39	-2.38022	3.11449e-91	4.94715e-90	down
LOC107412545	12.55	12.45	12.23	0.3	0.33	0.51	-4.58475	3.13753e-91	4.97968e-90	down
LOC107428519	27.09	26.84	25.6	51.63	50.82	49.09	1.38832	3.27691e-91	5.19667e-90	up
LOC107414044	322.02	332.42	314.53	97.39	98.95	92.45	-1.28886	3.39228e-91	5.37524e-90	down
LOC107404768	2.81	1.68	1.76	30.37	21.47	23.85	4.06084	3.87415e-91	6.13381e-90	up
LOC107415193	63.79	54.08	64.23	137.63	147.94	159.4	1.74855	4.59734e-91	7.2729e-90	up
LOC107418452	48.6	62.06	55.38	200.17	177.68	176.21	2.1945	4.80727e-91	7.59885e-90	up
LOC107423516	126.52	132.27	137.18	38.78	37.69	38.38	-1.32799	5.13848e-91	8.1158e-90	down
LOC107410266	72.98	68.74	70.41	115.94	116.14	119.51	1.18739	5.29508e-91	8.35637e-90	up
LOC107422818	9.63	11.11	8.42	41.06	44.23	41.74	2.58204	5.37956e-91	8.48281e-90	up
LOC107421256	10.17	9.94	9.88	27.7	24.77	25.14	1.82912	6.57768e-91	1.03637e-89	up
LOC107415155	18.64	16.79	18.48	2.1	1.66	1.66	-2.85827	8.44072e-91	1.32883e-89	down
LOC107429268	0.85	2.01	1.1	27.93	27.23	26.43	4.82723	1.40394e-90	2.20845e-89	up
LOC107411179	36.83	40.68	37.76	89.51	86.29	84.16	1.63072	1.7475e-90	2.74668e-89	up
LOC107404726	12.65	13.95	16.04	0.15	0.11	0.13	-6.32429	2.29412e-90	3.60294e-89	down
LOC107411211	202.92	227.48	198.88	438.95	445.21	428.46	1.51771	2.55429e-90	4.00831e-89	up
LOC107410029	199.26	217.21	188.36	41	42.94	40.12	-1.82828	2.77256e-90	4.34732e-89	down
LOC107423841	12.32	12.71	13.29	29.83	31.3	30.3	1.71208	3.21222e-90	5.03265e-89	up
LOC107418033	66.83	67.85	70.97	15.41	13.09	14.48	-1.80073	3.35917e-90	5.25865e-89	down
LOC107430231	12.72	11.06	13.43	30.09	30.41	29.82	1.73745	3.80569e-90	5.95288e-89	up
LOC107432451	57.33	61.01	56.92	8.04	9.17	9.05	-2.28073	3.84312e-90	6.00661e-89	down
LOC107427115	167.85	201.63	174.47	438.12	436.3	430.7	1.71912	4.55286e-90	7.11019e-89	up
LOC107428720	28.55	31.56	27.74	72.09	79.21	78.77	1.84696	4.66992e-90	7.28716e-89	up
LOC107414756	58.95	62.4	60.82	126.92	113.17	114.59	1.4184	6.83406e-90	1.06557e-88	up
LOC107424858	94.5	89	96.83	149.77	147.41	150.67	1.13418	1.05434e-89	1.64262e-88	up
LOC107434936	2.12	2.74	2.43	14.85	17.71	17.23	3.23148	1.22017e-89	1.89944e-88	up
LOC107432679	21.56	24.19	20.31	60.62	57.29	61.36	1.89813	1.40241e-89	2.18141e-88	up
LOC107427399	6.79	7.08	6.64	15.92	16.8	16.04	1.70754	1.56914e-89	2.4388e-88	up
LOC107406479	0.28	0.22	0.13	27.06	29.75	24.75	7.47445	1.59779e-89	2.48135e-88	up
LOC107428719	59.9	51.29	53.27	8.48	6.45	6.96	-2.45104	1.88072e-89	2.91841e-88	down
LOC107413172	83.1	82.02	83.79	127.6	123.47	123.71	1.04833	2.38124e-89	3.69215e-88	up
LOC107422807	31.08	28.93	28.55	6.38	6.59	7.06	-1.68607	2.55135e-89	3.95277e-88	down
LOC107414700	433.57	412.56	374.19	107.41	109.64	103.39	-1.47096	2.79714e-89	4.33012e-88	down
novel.2735	8.32	6.82	7.7	41.71	40.3	44.83	2.93163	3.28187e-89	5.07648e-88	up
LOC107431557	123.1	97.78	96.73	9.41	10.46	7.13	-3.09659	3.65127e-89	5.6434e-88	down
LOC107431287	11.84	12.22	12.3	34.59	36.11	35.03	1.99802	3.96536e-89	6.124e-88	up
novel.2012	5.28	4.66	6.21	22.28	24.69	23.92	2.59167	5.38058e-89	8.30306e-88	up
LOC107423716	22.34	22.85	20.02	58.71	57.16	58.32	1.87598	5.55097e-89	8.55921e-88	up
LOC107435566	27.57	35.1	26.1	112.02	118.42	116.87	2.42504	5.79789e-89	8.93288e-88	up
LOC107434995	11.97	9.82	10.56	0.19	0.21	0.19	-5.3159	6.73713e-89	1.03718e-87	down
LOC107416441	1.79	1.89	2.03	13.06	17.4	14.84	3.44608	8.93928e-89	1.37511e-87	up
LOC107430092	4.53	4.69	3.53	19.72	19.38	20.12	2.67488	1.01528e-88	1.56055e-87	up
LOC107412984	19.95	24.1	23.2	1.73	2.01	1.41	-3.24806	1.16272e-88	1.78577e-87	down
LOC107413180	37.11	32.69	33.27	64.58	64.99	64.49	1.37174	1.50571e-88	2.31074e-87	up
LOC107428001	27.8	21.87	28.01	69.49	71.4	74.8	1.9329	2.05299e-88	3.14814e-87	up
LOC107434176	63.65	70.15	66.07	135.5	130.85	129.47	1.44302	2.34904e-88	3.59928e-87	up
LOC107417603	41.91	53.11	48.55	2.14	1.18	0.95	-4.61507	2.46794e-88	3.77848e-87	down
LOC107426153	20.92	20.97	20.41	44.12	46.86	51.39	1.65104	2.49231e-88	3.8128e-87	up
LOC107425870	19.08	17.1	19.36	3.03	3.04	2.94	-2.16456	2.67791e-88	4.09353e-87	down
LOC107431023	95.07	85.53	82.98	182.13	205.03	193.18	1.59779	2.9318e-88	4.47812e-87	up
LOC107435532	17.49	18.83	17.53	41.75	38	40.35	1.61503	3.08995e-88	4.71598e-87	up
LOC107427646	51.94	61.83	50.9	6.87	5.93	6.57	-2.63143	3.90742e-88	5.95897e-87	down
LOC107416366	102.76	108.41	100.9	189.38	189.77	182.88	1.30643	4.61263e-88	7.02894e-87	up
novel.2064	0.09	0.19	0.29	41.65	47.2	41.72	8.30803	5.43553e-88	8.27644e-87	up
LOC107434456	19.46	17.15	18.88	1.45	1.22	1.65	-3.22352	5.69615e-88	8.66651e-87	down
LOC107410630	53.67	52.65	52.43	98.86	107.85	108.27	1.44696	6.72459e-88	1.02233e-86	up
LOC107434326	39.64	41.93	39.47	7.05	5.83	6.26	-2.20392	7.06129e-88	1.07268e-86	down
LOC107426554	8.36	8.34	8.59	21.13	22.26	21.04	1.80702	8.2883e-88	1.25809e-86	up
LOC107412400	32.61	22.48	31.06	2.82	2.9	2.38	-2.95098	8.34842e-88	1.26623e-86	down
LOC107422710	28.64	36.35	29.04	0.58	0.58	1.04	-4.9595	1.21103e-87	1.83539e-86	down
LOC107420216	29.45	32.46	41.78	2.38	2.02	1.95	-3.57389	1.42528e-87	2.15772e-86	down
LOC107413366	20.05	19.96	19.4	2.54	2.25	2.51	-2.5669	1.42593e-87	2.15772e-86	down
LOC107432806	79.39	74.12	66.8	10.9	7.84	8.82	-2.5413	1.82735e-87	2.763e-86	down
LOC107405265	5.29	5.73	5.84	18.73	20.43	18.46	2.23011	2.01213e-87	3.04004e-86	up
LOC107425513	72.13	78.82	68.58	150.8	152.41	154.65	1.51791	2.1855e-87	3.29941e-86	up
LOC107418235	25.12	27.86	30.22	3.02	3.07	2.44	-2.82754	2.28983e-87	3.45424e-86	down
LOC107426600	6.58	5.72	5.64	23.02	23.38	23.23	2.41543	2.37584e-87	3.58121e-86	up
LOC107423359	533.96	505.04	484.11	143.73	154.45	138.83	-1.34298	2.82433e-87	4.25395e-86	down
LOC107425929	17.25	15.4	19.38	44.48	43.29	42.47	1.78187	3.08567e-87	4.644e-86	up
LOC107422145	148.69	168.21	152.04	329.79	322.09	307.74	1.48995	5.14789e-87	7.7417e-86	up
LOC107413161	25.11	20.49	22.63	50.49	51.35	50.49	1.61809	5.59174e-87	8.4027e-86	up
LOC107427208	67.4	76.28	72.6	145.99	143.63	150.11	1.48089	5.73394e-87	8.60975e-86	up
LOC107418470	45.96	43.17	43.34	5.22	4.49	6.2	-2.59883	6.34778e-87	9.52411e-86	down
LOC107433246	384.43	538.5	438.27	63.43	59.26	58.13	-2.45726	7.16689e-87	1.07448e-85	down
LOC107403348	55.97	49.91	54.38	112.96	113.87	102.18	1.496	1.09065e-86	1.63387e-85	up
LOC107428795	138.79	153.27	138.48	269.95	276.1	277.34	1.39275	1.09604e-86	1.64069e-85	up
LOC107403319	11.96	14.22	13.09	38.86	39.63	36.67	2.00959	1.14934e-86	1.71917e-85	up
LOC107420538	285.72	287.8	264.69	87.53	84.85	84.4	-1.24905	1.24992e-86	1.86817e-85	down
LOC107430262	29.09	32.05	24.78	0.35	0.4	0.2	-6.03908	1.33141e-86	1.98844e-85	down
LOC107423753	15.3	14.05	14.12	30.88	33.95	31.96	1.61349	1.46685e-86	2.18904e-85	up
LOC107412976	17.53	20.98	19.35	1.38	1.29	1.32	-3.3981	1.52538e-86	2.27465e-85	down
LOC107426679	61.64	64.3	65.7	118.99	124.44	115.74	1.36404	1.686e-86	2.51225e-85	up
LOC107420010	30.13	27.49	32.57	64.95	66.69	62.96	1.56782	1.74771e-86	2.60221e-85	up
LOC107416434	13.44	15.12	13.08	1.18	0.75	0.81	-3.47091	1.81276e-86	2.697e-85	down
LOC107431292	14.24	15.22	14.5	40.03	40.01	36.5	1.86453	2.13639e-86	3.17607e-85	up
LOC107418999	23.89	18.15	24.42	71.17	65.76	70.47	2.10114	5.35522e-86	7.95528e-85	up
LOC107412673	13.59	14.67	16.26	1.36	1.06	0.96	-3.26735	6.25242e-86	9.28101e-85	down
LOC107405202	16.52	15.57	17.46	42.98	39.51	42.84	1.7966	7.85218e-86	1.16468e-84	up
LOC107412213	37.2	45.96	32.98	145.51	161.04	148.29	2.4263	8.26993e-86	1.22571e-84	up
LOC107417905	62.98	50.15	60.47	136.69	150.24	155.35	1.80927	8.4561e-86	1.25235e-84	up
LOC107427964	69.63	78.21	69.35	153.24	152.51	152.83	1.53549	8.99521e-86	1.33118e-84	up
LOC107411950	5.69	4.33	5.03	0.35	0.37	0.29	-3.44726	9.66765e-86	1.42961e-84	down
LOC107434657	48.07	56.01	46.08	6.04	5.98	6.47	-2.56437	1.36764e-85	2.02088e-84	down
LOC107406886	100.92	86.91	65.39	0.65	0.24	0.35	-7.21817	2.21845e-85	3.27557e-84	down
LOC107403961	62.02	58.01	64.21	102.64	104.51	102.78	1.20864	2.31674e-85	3.41812e-84	up
LOC107430853	71.66	79.23	66.43	6.01	3.76	3.7	-3.55708	2.42175e-85	3.57034e-84	down
LOC107410653	95.93	104.38	103.29	234.3	224.46	210.4	1.59737	2.44493e-85	3.60179e-84	up
LOC107418435	1.68	1.82	1.66	13.21	11.79	14.72	3.40327	2.6573e-85	3.91169e-84	up
LOC107432176	67.71	64.3	71.38	120.57	120.02	123.19	1.29698	3.01965e-85	4.44174e-84	up
LOC107404478	27.93	30.35	28.51	3.63	4.07	3.74	-2.46663	3.78539e-85	5.56389e-84	down
LOC107421064	10.98	12.81	11.43	34.75	36.73	34.39	2.04542	4.03084e-85	5.9202e-84	up
LOC107421670	37.25	36.25	38.56	70.59	65.38	68.9	1.32818	5.47174e-85	8.03044e-84	up
LOC107422605	53.9	59.15	57.37	5.54	5.81	7.47	-2.72055	5.95642e-85	8.73518e-84	down
LOC107417643	32.2	29.4	29.91	85.55	91.43	78.02	1.93694	6.08043e-85	8.91035e-84	up
LOC107406944	20.09	25.77	21.22	0.08	0.13	0.23	-6.79511	6.19971e-85	9.07832e-84	down
LOC107414744	287.64	274.22	255.35	65.26	62.64	54.9	-1.70268	6.23063e-85	9.11674e-84	down
LOC107408726	65.52	60.16	68.67	121.1	115.35	120.61	1.3359	1.08115e-84	1.58077e-83	up
LOC107424607	5.34	5.79	6.69	25.83	26.11	23.09	2.5308	1.1399e-84	1.66542e-83	up
LOC107411512	82.35	72.17	74.16	12.02	8.48	10.79	-2.41119	1.15217e-84	1.68208e-83	down
LOC107426602	111.78	130.08	116.86	19.89	20.97	18.21	-2.14559	1.24832e-84	1.82109e-83	down
LOC107429041	33.81	33.45	35	60.49	62.16	60.81	1.30125	1.37603e-84	2.0059e-83	up
LOC107428892	52.35	55.21	56.29	13.57	12.4	12.93	-1.61725	1.43534e-84	2.09078e-83	down
LOC107419241	181.76	220.42	200.51	42.38	41.09	43.22	-1.79352	1.71084e-84	2.49024e-83	down
LOC107431758	34.05	38.01	34.64	79.84	87.43	79.26	1.66577	1.90367e-84	2.76884e-83	up
LOC107411020	0.79	0.5	0.71	7.7	7.19	6.87	3.90302	2.07094e-84	3.00989e-83	up
LOC107421866	33.06	37.4	31.64	94.66	90.52	83.69	1.85392	2.46006e-84	3.57276e-83	up
LOC107427880	55.68	61.5	57.53	128.51	119.23	118.06	1.52321	2.47308e-84	3.589e-83	up
LOC107415774	55.79	79.03	66.06	3.59	3.38	3.15	-3.85682	2.84844e-84	4.13066e-83	down
LOC107423036	41.16	35.92	42.33	81.08	79.54	85.89	1.50456	2.88625e-84	4.18239e-83	up
LOC107406290	67.44	51.63	48.83	4.43	4.09	2.8	-3.43103	4.88447e-84	7.07269e-83	down
LOC107424756	593.2	627.54	593.28	153.43	170.63	170.4	-1.41736	5.15541e-84	7.45947e-83	down
LOC107433522	3.28	5.8	4.87	41.77	37.06	37.36	3.51284	5.67285e-84	8.20207e-83	up
LOC107428481	1.59	1.82	1.77	13.68	16.43	15.04	3.58099	6.64243e-84	9.5968e-83	up
LOC107403519	76.9	74.58	73.43	131.1	130.37	123.02	1.23174	7.62011e-84	1.10012e-82	up
LOC107426593	26.65	27.4	25.54	56.81	57.54	57.47	1.56854	7.96759e-84	1.14943e-82	up
LOC107415257	2.48	3.07	2.55	15.85	12.48	14.6	2.86338	9.66313e-84	1.39301e-82	up
LOC107428461	47.94	42.97	48.08	86.06	90.08	84.69	1.36668	1.01633e-83	1.46403e-82	up
LOC107431277	113.03	119.22	102.21	280.87	264.25	251.12	1.70887	1.1308e-83	1.62772e-82	up
LOC107417667	35.35	28.74	37.2	5.58	4.67	5.68	-2.2104	1.17529e-83	1.6905e-82	down
LOC112488781	0.65	0.77	0.91	6.68	8.6	8.01	3.77531	1.29843e-83	1.86626e-82	up
LOC107415441	12.5	12.24	12.35	29.06	31.02	29.87	1.73611	1.44678e-83	2.07795e-82	up
LOC107435984	101.63	111.23	102.37	10.86	9.08	13.7	-2.77073	1.72555e-83	2.47651e-82	down
LOC107411364	388.19	406.56	365.28	84.08	86.25	70.03	-1.81377	1.8658e-83	2.67582e-82	down
LOC107435329	25.95	27.73	24.64	3.58	3.45	3.13	-2.48929	1.87138e-83	2.68185e-82	down
LOC107409283	52.8	51.84	54.95	9.67	11.48	9.3	-1.93162	1.92374e-83	2.75486e-82	down
LOC107426573	165.42	193.07	165.11	469.09	415.71	420.47	1.77422	1.94044e-83	2.77674e-82	up
LOC107422666	10.95	12.85	12.04	0.64	0.36	0.47	-4.14714	2.13506e-83	3.05299e-82	down
LOC107412105	88.61	75.77	82.88	146.12	151.79	152.38	1.32404	2.40008e-83	3.42944e-82	up
LOC107403656	5.01	5.2	5.51	15.58	14.63	15.22	1.98884	2.47123e-83	3.52852e-82	up
LOC107429831	61.49	56.85	65.77	112.56	118.11	116.44	1.37336	3.00576e-83	4.28861e-82	up
LOC107431175	20.09	24.56	23.29	0.39	0.61	0.14	-5.43925	3.13824e-83	4.47435e-82	down
LOC107419894	12.84	14.65	13.93	36.78	36.17	39.94	1.90392	4.41355e-83	6.28801e-82	up
LOC107407473	45.38	48.21	40.43	104.97	104.61	102.57	1.67756	4.59986e-83	6.54867e-82	up
LOC107420637	22.45	20.89	24.81	1.66	1.95	2.51	-3.01677	7.71253e-83	1.09721e-81	down
LOC107424398	328.12	364.12	313.93	83.13	83.71	81.87	-1.55925	7.86355e-83	1.11787e-81	down
LOC107406171	218.57	235.31	216.04	442.21	432.54	399.47	1.38469	8.20432e-83	1.16547e-81	up
LOC107404842	151.39	195.36	164.7	26.19	23.33	23.81	-2.34642	8.48862e-83	1.20498e-81	down
LOC107426335	202.36	178.83	202.62	360.95	399.55	409.06	1.46174	8.62296e-83	1.22316e-81	up
LOC107433936	3.13	4.47	3.73	22.39	19.44	18.68	2.8725	9.46381e-83	1.34145e-81	up
LOC107413930	72.68	74.1	77.59	17	16.04	15.42	-1.75338	9.81947e-83	1.39085e-81	down
LOC107409742	10.03	10.31	9.87	0.62	0.52	0.54	-3.70323	1.18738e-82	1.68061e-81	down
LOC107432946	17.49	19.08	16.25	49.53	47.98	46.36	1.90338	1.39375e-82	1.97128e-81	up
LOC107411046	684.95	672.61	586.54	160.89	159.29	143.12	-1.61142	1.43412e-82	2.02691e-81	down
LOC107413702	13.42	14.11	15.26	31.54	31.81	31.6	1.6075	1.65986e-82	2.34425e-81	up
LOC107410863	59.29	77.3	67.12	201.02	202.7	191.97	2.00406	1.6916e-82	2.38735e-81	up
LOC107424997	3.95	3.91	3.98	23.24	22.01	19.17	2.90146	2.34924e-82	3.31307e-81	up
LOC107414256	92.48	99.5	82.54	230.34	224.14	209.8	1.7322	2.50037e-82	3.52366e-81	up
LOC107418447	22.7	25.17	22.07	1.05	1.28	1.41	-3.76821	3.34752e-82	4.71411e-81	down
LOC107420080	0.07	0.05	0	146.97	144.38	154.2	12.4735	3.47465e-82	4.8896e-81	up
LOC107434571	36.08	34.3	31.83	81.85	73.77	74.57	1.62956	3.74567e-82	5.26718e-81	up
LOC107421091	27.18	19.5	26.36	2.24	2.6	3.02	-2.75538	4.46781e-82	6.27813e-81	down
LOC107434552	70.29	63.29	69.71	15.63	16.17	13.92	-1.69424	4.61169e-82	6.47564e-81	down
LOC107429899	58.99	57.31	59.11	90.44	88.63	92.06	1.0865	5.58559e-82	7.83752e-81	up
LOC107413887	12.67	12.74	15.39	0.79	0.73	0.76	-3.70014	5.80688e-82	8.14216e-81	down
LOC107416052	12.97	9.33	13.06	0.59	0.74	0.75	-3.62982	6.52296e-82	9.13964e-81	down
LOC107430302	95.53	106.53	120.05	21.99	21.02	22	-1.8513	6.84264e-82	9.58067e-81	down
LOC107424861	17.89	19.87	18.82	1.21	1.56	1.55	-3.25108	7.882e-82	1.1028e-80	down
LOC107419056	27.09	23.02	25.28	52.83	48.93	52.73	1.49395	8.30205e-82	1.16074e-80	up
LOC107424333	32.42	34.58	34.72	65.65	62.2	62.61	1.36224	8.65676e-82	1.20946e-80	up
LOC107408981	150.08	151.72	148.6	49.59	46.33	44.74	-1.22159	8.97313e-82	1.25277e-80	down
LOC107431821	64.01	68.18	66.3	113.36	110.54	110.7	1.21085	9.76601e-82	1.36249e-80	up
LOC107421212	104.2	94.24	98.31	160.49	172.59	166.2	1.20948	1.22008e-81	1.70095e-80	up
LOC107435682	7.48	6.8	7.83	22.97	21.34	22.43	2.05122	1.78371e-81	2.48496e-80	up
LOC107417569	15	14.23	13.28	36.7	39.83	41.68	1.93446	1.84533e-81	2.56896e-80	up
LOC107405834	1.36	1.48	1.98	15.07	17.46	17.16	3.81905	2.13788e-81	2.97411e-80	up
LOC107413850	12.35	10.28	11.48	27.56	31.01	29.41	1.8259	2.22494e-81	3.09301e-80	up
LOC107431414	58.5	55.55	54.54	93.53	89.62	88.77	1.14789	2.95357e-81	4.103e-80	up
LOC107427678	58.01	60.88	58.14	11.65	11.13	11.41	-1.91475	3.08809e-81	4.28681e-80	down
LOC107431961	64.85	64.79	56.14	137.71	140.56	136.08	1.61557	3.53965e-81	4.91016e-80	up
LOC107413127	39.78	40.97	38.79	72.81	72.61	71.23	1.31574	3.58197e-81	4.96534e-80	up
LOC107424318	28.17	24.13	23.86	2.12	1.76	1.82	-3.28193	3.65164e-81	5.05832e-80	down
LOC107424085	7.76	9.7	7.6	43.18	49.38	41.53	2.87815	3.98015e-81	5.50946e-80	up
LOC107423296	19.2	14.97	18.11	1.53	1.71	1.24	-3.08491	4.80992e-81	6.65333e-80	down
LOC107420943	8.88	9.66	10.58	0.27	0.43	0.21	-4.53541	4.85855e-81	6.71583e-80	down
LOC107417393	12.73	13.45	13.84	0.52	0.72	0.82	-3.8207	5.4721e-81	7.55855e-80	down
LOC107412374	54.49	51.5	49.53	13.11	12.16	12.86	-1.56997	5.56055e-81	7.6753e-80	down
LOC107426489	0.08	0	0.12	24.94	30.2	26.01	9.07806	7.17816e-81	9.90108e-80	up
LOC107411414	186.15	179.17	137.66	533.63	656.1	578.05	2.2719	7.83841e-81	1.08041e-79	up
LOC107427013	16.32	12.51	15.88	0.94	1.03	0.98	-3.46274	7.98958e-81	1.10047e-79	down
LOC107430748	78.33	73.98	82.05	126.55	130.26	133.88	1.19584	8.52181e-81	1.17295e-79	up
LOC107404206	26.33	26.71	22.48	1.06	1.22	1.09	-4.02993	8.98247e-81	1.23549e-79	down
LOC107422708	100	118.29	105.47	17.25	12.63	14.59	-2.40787	9.5959e-81	1.31893e-79	down
LOC107413389	3.84	3.52	4.21	0.12	0.15	0.11	-4.50148	1.07537e-80	1.47703e-79	down
LOC107407304	14.9	15.4	16.01	1.11	0.75	0.74	-3.69797	1.11343e-80	1.52822e-79	down
LOC107426967	45.75	52.7	49.73	6.14	4.06	4.5	-2.8769	1.20488e-80	1.65258e-79	down
LOC107426362	21.58	19.63	21.13	38.27	38.68	39.03	1.35408	1.50328e-80	2.0604e-79	up
LOC107427999	26.95	24.64	28.93	5.05	5.09	5.46	-1.90933	1.76793e-80	2.42143e-79	down
LOC107421465	26.77	24.51	26.92	45.43	45.63	46.2	1.27018	1.93047e-80	2.6422e-79	up
LOC107428566	4.76	4.89	5.01	17.93	15.99	15.24	2.20282	2.01518e-80	2.7562e-79	up
LOC107428796	1.32	1.18	1.2	9.24	7.69	8.64	3.25063	2.18181e-80	2.982e-79	up
LOC107419348	14.6	15.4	14.54	41.95	38.11	36.13	1.84084	2.31726e-80	3.16491e-79	up
LOC107432654	13.73	12.66	15.74	34.36	35.56	37.47	1.8086	2.34872e-80	3.20564e-79	up
LOC107425476	23.42	21.69	22.31	43.04	42.65	42.93	1.39036	2.40221e-80	3.27635e-79	up
LOC107410981	42.98	46.56	43.83	10.05	9.15	9.7	-1.74856	3.6116e-80	4.92238e-79	down
LOC107435950	15.1	16.06	15.29	42.66	47.27	43.64	1.98212	3.83732e-80	5.22637e-79	up
LOC107433104	13.9	13.4	13.89	26.98	28.54	27.22	1.4647	4.48899e-80	6.10967e-79	up
LOC107405431	34.72	37.84	38.23	80.54	72.24	73.57	1.48775	4.55658e-80	6.19734e-79	up
LOC107418475	7.15	5.51	6.87	0.26	0.28	0.22	-4.22983	4.98946e-80	6.78135e-79	down
LOC107434216	1.7	1.44	1.76	8.33	9.61	8.68	2.89926	5.02278e-80	6.82188e-79	up
LOC107422790	261.85	223.49	264.93	63.56	66.98	67.95	-1.45896	5.25265e-80	7.12912e-79	down
LOC107412072	3.31	2.45	2.93	12.04	11.57	13.12	2.53908	5.47871e-80	7.43076e-79	up
LOC107419936	107.26	109.93	111.02	166.61	166.8	168.79	1.07143	6.3177e-80	8.56272e-79	up
LOC107418963	591.86	643.21	551.3	140.79	153.21	146.88	-1.56116	7.49188e-80	1.01471e-78	down
novel.469	3.18	3.01	3.09	11.93	9.92	10.9	2.27622	9.61732e-80	1.30168e-78	up
LOC107430842	77.85	76.84	78.13	18.51	21.2	19.19	-1.52468	1.12305e-79	1.51896e-78	down
LOC107404899	10.39	11.03	10.23	0.22	0.33	0.42	-4.58301	1.43439e-79	1.93871e-78	down
LOC107429547	95.58	98.83	83.47	18.48	17.48	17.39	-1.92348	1.44269e-79	1.94859e-78	down
LOC107420230	8.71	8.29	7.89	25.72	26.01	24.12	2.06577	1.63583e-79	2.20792e-78	up
LOC107429342	15.27	14.06	14.69	1.56	1.77	1.24	-2.80914	1.70564e-79	2.30055e-78	down
LOC107413534	154.46	157.56	153.22	237.11	238.36	227.35	1.05295	1.89994e-79	2.56085e-78	up
LOC112489171	29.06	25.61	30.24	1.11	0.62	1.23	-4.38408	1.95397e-79	2.63185e-78	down
LOC107431817	1123.26	1224.58	1134.37	1941.29	1985.19	1922.18	1.20536	1.9559e-79	2.63263e-78	up
LOC107422828	10.28	11	11.09	0.15	0.26	0.2	-5.25878	2.10924e-79	2.83707e-78	down
LOC107433854	7.12	5.16	5.55	33.43	26.26	26.81	2.73685	2.23503e-79	3.00419e-78	up
LOC107435221	8.95	7.41	9.13	23.73	22.89	26.01	1.96945	2.26829e-79	3.0468e-78	up
LOC107435570	0.14	0.23	0.22	3.27	3.82	3.71	4.65385	2.37221e-79	3.18419e-78	up
LOC107406593	39.92	41.63	40.47	75.05	74.35	71.85	1.31635	2.38338e-79	3.19698e-78	up
LOC107410735	50.59	61.6	56.87	9.13	9.59	9.71	-2.115	2.57401e-79	3.4503e-78	down
LOC107414739	34.13	40.13	37.43	86.22	91.45	89.92	1.71777	2.64176e-79	3.53868e-78	up
LOC107430950	34.86	34.07	29.2	83.77	85.51	75.71	1.77814	2.69464e-79	3.60704e-78	up
LOC107412663	18	17.99	17.64	34.89	38.16	37.18	1.49763	2.82248e-79	3.77558e-78	up
LOC107418269	1.34	0.95	1.06	8.17	8	7.24	3.2618	3.45127e-79	4.61353e-78	up
LOC107420415	282.14	315.94	307.17	567.87	533.96	540.09	1.31592	3.62338e-79	4.84027e-78	up
LOC107423954	9.05	8	9.16	22.54	21.77	25.72	1.87622	3.96688e-79	5.29551e-78	up
LOC107419943	22.21	21.19	21.74	39.95	39.93	39.87	1.33657	4.06049e-79	5.41676e-78	up
LOC107408434	24.77	26.02	24.34	68.17	68.61	61.57	1.85843	4.15857e-79	5.54381e-78	up
LOC107419014	43.3	48.37	50.7	100.03	105.96	102.43	1.57265	4.2168e-79	5.61759e-78	up
LOC107416677	30.12	27.99	26.48	62.17	58.48	59.59	1.54983	4.34408e-79	5.78321e-78	up
LOC107429395	45.73	41.36	46.26	81.19	86.73	79.94	1.35283	4.69876e-79	6.25112e-78	up
LOC107404288	16.35	11.42	13.66	0.69	0.42	0.46	-4.26749	5.25838e-79	6.99085e-78	down
LOC107420100	74.85	72.84	66.02	15.81	16.36	15.31	-1.71224	5.29496e-79	7.03469e-78	down
LOC107420576	8.16	8.28	7.58	0.14	0.05	0.09	-6.00294	7.95225e-79	1.05579e-77	down
LOC107409740	56.46	60.36	60.24	118.67	107.84	111.94	1.39195	9.02816e-79	1.19781e-77	up
LOC107426784	734.05	903.53	793.02	188.69	178.97	184.83	-1.68111	1.08248e-78	1.4352e-77	down
LOC107403801	14.33	12.9	14.15	0.26	0.15	0.22	-5.56991	1.46747e-78	1.94432e-77	down
LOC107433162	984.65	1129.03	1009.08	288.8	277.48	272	-1.44068	1.7902e-78	2.37031e-77	down
LOC107428449	30.42	34.71	32.4	78.72	68.86	75.69	1.6517	1.79251e-78	2.37176e-77	up
LOC107411730	315.01	367.64	325.05	701.89	711.5	676.2	1.50887	1.81489e-78	2.39974e-77	up
LOC107422841	84.89	96.46	89.45	217.9	197.72	188.25	1.61367	1.99726e-78	2.63909e-77	up
LOC107412147	41.54	34.85	37.77	4.94	5.52	3.87	-2.53584	2.2757e-78	3.00497e-77	down
LOC107431997	25.46	21.88	24.8	4.56	3.93	3.73	-2.1035	2.43212e-78	3.20934e-77	down
LOC107409097	7.78	5.87	6.79	32.1	31.78	36.17	2.75027	2.85466e-78	3.76436e-77	up
LOC107429869	32.56	29.21	27.95	61.51	59.44	65.65	1.51527	3.23065e-78	4.25729e-77	up
LOC107423742	68.07	86.24	70.16	219.87	220.36	204.34	1.978	3.85064e-78	5.07087e-77	up
LOC107425198	52.63	56.76	53.12	9.69	8.98	7.59	-2.17259	3.98891e-78	5.24941e-77	down
LOC107410657	18.17	18.46	19.99	1.49	0.96	1.56	-3.36159	4.35192e-78	5.72327e-77	down
LOC107406539	23.78	24.63	23.72	61.29	70.87	64.07	1.90218	6.68085e-78	8.78016e-77	up
LOC107412211	53.05	59.14	60.3	6.77	4.65	6.87	-2.78095	7.19858e-78	9.4542e-77	down
LOC107419438	0.71	0.93	0.62	9.35	9.15	8.98	4.07248	7.51092e-78	9.85777e-77	up
LOC107433932	0.08	0.2	0.13	6.03	6.09	6.46	5.95682	1.06938e-77	1.40258e-76	up
LOC107426850	528.14	630.21	573.8	1335.7	1196.29	1257.29	1.58564	1.42419e-77	1.86667e-76	up
LOC107421940	43.48	38.52	46.53	85.01	88.63	91.6	1.50411	2.07108e-77	2.71272e-76	up
LOC107420470	14.69	16.94	15.64	39.67	44.26	42.79	1.88042	2.22369e-77	2.91066e-76	up
LOC107414941	36.47	44.27	36.44	2.35	3.54	2.65	-3.32125	2.28616e-77	2.99042e-76	down
LOC107424836	34.63	32.12	34.53	65.61	60.39	68.62	1.40074	2.53409e-77	3.31251e-76	up
LOC107432015	105.74	186.98	185.7	3743.7	4668.93	3742.82	5.12186	3.38777e-77	4.42544e-76	up
LOC107432061	63.52	65.05	65.13	102.92	109.11	106.5	1.17554	3.41521e-77	4.45831e-76	up
LOC107411654	13.03	14.03	13.95	0.38	0.19	0.34	-5.03283	4.0185e-77	5.24234e-76	down
LOC107423484	19.79	21.08	20.13	44.41	47.18	45.46	1.6258	4.06522e-77	5.29974e-76	up
LOC107405793	36.72	43.3	40.73	95.94	85.57	94.12	1.64731	4.19229e-77	5.46175e-76	up
LOC107420406	60.89	70.41	60.42	149.87	140.33	141.33	1.62727	4.78311e-77	6.22731e-76	up
LOC107432271	48.79	53.22	52.12	99.23	106.65	104.07	1.46556	5.30434e-77	6.9013e-76	up
LOC107410992	0	0.04	0.11	28.93	32.35	30.92	9.71075	5.81396e-77	7.55931e-76	up
LOC107430283	17.19	17.34	17.04	31.02	30.23	32.93	1.32712	5.91819e-77	7.6897e-76	up
LOC107426790	205.58	220.28	202.75	343.28	344.88	347.04	1.17714	6.35679e-77	8.25409e-76	up
LOC107424193	21.93	24.45	21.47	57.68	57.47	56.38	1.79598	6.74324e-77	8.75005e-76	up
LOC107406054	15.41	12.42	16.44	44.91	49.81	51.43	2.18222	6.83297e-77	8.86058e-76	up
LOC107423672	41.8	43.54	41.57	8.12	7.63	6.27	-2.07047	8.24793e-77	1.06883e-75	down
LOC107431164	59.2	57.35	54.13	10.48	7.98	9.66	-2.14448	8.76924e-77	1.13563e-75	down
LOC107435416	31.66	32.54	28.85	69.26	69.83	64.81	1.58981	1.03604e-76	1.34079e-75	up
LOC107432501	34.01	36.57	34.89	4.16	4.16	3.14	-2.74584	1.13868e-76	1.47266e-75	down
LOC107429655	40.9	43.31	41.33	10.1	9	8.9	-1.70739	1.16937e-76	1.51135e-75	down
LOC107430042	13.18	17.02	14.08	68.95	68.81	59.68	2.61375	1.20566e-76	1.55721e-75	up
LOC107418186	11.67	11.01	13.3	1.77	1.95	1.92	-2.21405	1.3307e-76	1.71758e-75	down
LOC107427085	6.11	7.12	7.16	22.79	24.98	24.7	2.28647	1.45394e-76	1.8754e-75	up
LOC107417096	87.86	92.94	81.48	19.32	18.79	16.86	-1.7973	1.51029e-76	1.9468e-75	down
LOC107426034	8.6	8.63	11.02	30.81	31.31	32.66	2.2035	1.83784e-76	2.36745e-75	up
LOC107430650	56.38	58.06	55	102.64	101.99	96.02	1.28512	1.89147e-76	2.43493e-75	up
LOC107427008	43.32	47.15	39.96	95.97	92.17	96.08	1.58139	1.89706e-76	2.4405e-75	up
LOC107424566	6.08	6.26	7.85	0.11	0.07	0.12	-5.66642	1.92465e-76	2.47437e-75	down
LOC107420390	21.62	18.6	21.78	41.2	40.54	40.74	1.44087	2.29367e-76	2.94685e-75	up
LOC107434568	135.08	142.18	134.5	41.4	42.69	42.59	-1.24294	2.46125e-76	3.16006e-75	down
LOC107426262	9.44	10.26	8.96	22.62	23	23.03	1.71847	2.49536e-76	3.20175e-75	up
LOC107431101	45.68	45.86	41.83	9.41	9.97	9.11	-1.7689	2.72125e-76	3.48929e-75	down
LOC107413591	21.26	20.83	18.99	45.09	42.88	44.21	1.57227	3.17681e-76	4.07075e-75	up
LOC107427478	38.6	30.49	37.22	82.13	89.29	95.79	1.78976	3.77626e-76	4.83569e-75	up
LOC107405910	29.74	25.85	30.76	65.82	72.02	68.57	1.7157	5.69601e-76	7.28925e-75	up
LOC107414453	11.88	10.66	11.69	1.14	1.29	1.21	-2.77378	6.11528e-76	7.82065e-75	down
LOC107431200	75.01	69.64	69.03	123.52	114.15	119.17	1.19819	6.39925e-76	8.17846e-75	up
LOC107403762	17.71	14.52	15.81	44.1	50.73	50.08	2.05211	7.24913e-76	9.25856e-75	up
LOC107413419	16.04	16.13	14.52	0.29	0.35	0.12	-5.47406	7.52524e-76	9.6049e-75	down
LOC107409997	36.7	47.6	42.77	2.86	1.56	2.2	-3.80835	7.80815e-76	9.95948e-75	down
LOC107430197	36.07	37.3	39.5	76.31	69.09	76.68	1.4339	7.98944e-76	1.01841e-74	up
LOC112493132	4.91	4.33	5.27	20.48	19.36	18.38	2.46179	9.05768e-76	1.15382e-74	up
LOC107427044	9.38	8.21	9.79	1.07	1.16	0.99	-2.62456	9.28065e-76	1.18145e-74	down
LOC107411572	16.46	16.23	18.28	1.57	1.4	1.89	-2.93508	9.35395e-76	1.19e-74	down
LOC107413716	6.91	8.95	7.07	30.07	30.12	31.57	2.45816	1.27357e-75	1.61917e-74	up
LOC107424377	123.14	139.28	117.06	278.75	290.13	270.87	1.60308	1.31455e-75	1.67018e-74	up
LOC107428815	74	66.55	69.13	14.5	17.19	16.52	-1.66156	1.454e-75	1.84615e-74	down
LOC107423489	2.44	1.93	2.62	11.14	11.64	11.66	2.75779	1.48102e-75	1.87924e-74	up
LOC107412647	9.04	9	8.92	27.97	27.17	24.35	2.01777	1.93307e-75	2.45124e-74	up
LOC107416439	29.97	27.92	29.73	5.62	5.33	6.35	-1.88164	2.12688e-75	2.69525e-74	down
LOC107432009	31.89	31.08	31.6	51.9	50.37	52.83	1.172	2.29622e-75	2.90795e-74	up
LOC107419898	60.78	63.45	65.92	158.04	130.87	141.83	1.63674	3.09653e-75	3.91891e-74	up
LOC107417467	15.3	15.35	14.75	29.18	27.14	29.42	1.37559	3.93782e-75	4.98041e-74	up
LOC107411163	32.56	30.14	32.52	50.45	51.03	53.16	1.1582	4.31387e-75	5.45248e-74	up
LOC107429627	22.77	25.06	25.57	55.37	51	54.28	1.58726	4.50919e-75	5.69567e-74	up
LOC107416553	40.55	39.37	33.48	2.27	2.42	1.2	-3.81066	5.34079e-75	6.74171e-74	down
LOC107412221	38.88	34.75	41.03	3.63	4.07	2.49	-3.03421	5.50581e-75	6.94551e-74	down
LOC107420001	11.88	10.86	12.04	29.23	27.82	28.23	1.75197	5.51028e-75	6.94665e-74	up
LOC107420955	9.15	8.19	8.82	24.86	21.9	23.11	1.87535	5.54143e-75	6.98141e-74	up
LOC107410117	66.21	70.91	74.08	8.44	7.24	7.63	-2.72228	6.10929e-75	7.69186e-74	down
LOC107413910	26.39	28.52	23.22	3.44	3.79	3.15	-2.45393	7.70072e-75	9.68928e-74	down
LOC107414882	144.55	147.27	142.32	212.33	220.88	219.53	1.04634	8.79407e-75	1.10578e-73	up
LOC107432762	10.51	10.59	10.22	27.72	29.31	28.05	1.90052	9.23278e-75	1.1602e-73	up
LOC107428503	73.67	64.33	70.93	119.74	111.93	114.57	1.18743	9.63037e-75	1.20938e-73	up
LOC107428600	18.49	18.62	16.57	0.23	0.14	0.23	-6.00865	9.82299e-75	1.23278e-73	down
LOC107420184	22.02	22.08	22.29	0.41	0.85	0.26	-4.9853	1.09439e-74	1.37256e-73	down
LOC107426564	12.41	13.51	13.41	0.63	0.42	0.66	-4.05975	1.17193e-74	1.46887e-73	down
LOC107418888	0.75	0.4	0.41	11.13	11.35	10.26	4.85777	1.24054e-74	1.55386e-73	up
LOC107415014	219.19	241.16	203.75	46.33	50.21	48.56	-1.73695	1.29114e-74	1.61621e-73	down
LOC107413167	6.6	6.38	6.62	23.19	22.59	24.65	2.30384	1.99449e-74	2.49504e-73	up
novel.1319	95.81	83.33	100.71	16.32	17.74	20.32	-1.90382	2.05705e-74	2.57164e-73	down
LOC107404051	18.54	22.53	20.2	58.08	52.33	51.84	1.86143	2.25338e-74	2.81528e-73	up
LOC107418095	3.38	4.58	3.61	25.29	29.43	23.94	3.22387	3.12478e-74	3.90147e-73	up
LOC107422837	130.36	124.59	116.78	33.47	35.32	36.02	-1.36802	3.21232e-74	4.0082e-73	down
LOC107428664	24.16	23.38	24.85	3.39	2.67	2.98	-2.54329	3.57069e-74	4.45251e-73	down
LOC107431735	57.57	59.35	58.92	14.59	16.12	14.55	-1.50002	3.63202e-74	4.5261e-73	down
LOC107414995	88.09	98.52	89.28	22.61	22.25	20.83	-1.6133	4.06515e-74	5.0626e-73	down
novel.1570	0.06	0.16	0.17	23.08	25.72	19.9	7.89148	4.97303e-74	6.18929e-73	up
LOC107422737	28.4	30.11	30.94	5.24	5.64	4.91	-2.044	6.16067e-74	7.66251e-73	down
LOC107428260	60.43	62.33	60.3	13.44	11.66	10.65	-1.89957	6.26213e-74	7.78373e-73	down
LOC107432064	17.09	16.85	18.46	35.43	36.26	33.39	1.46166	6.57426e-74	8.16649e-73	up
LOC107411670	31.46	27.28	30.8	5.36	5.35	6.04	-1.96001	7.46756e-74	9.27023e-73	down
LOC107409136	29.74	26.41	29.28	2.83	3.36	2.87	-2.77801	9.84517e-74	1.2214e-72	down
LOC107420253	42.58	57.82	45.42	5.67	4.8	4.71	-2.80954	1.09422e-73	1.35664e-72	down
LOC107423243	38.36	35.54	36.66	60.72	60.23	62.63	1.19009	1.33611e-73	1.65548e-72	up
LOC107432342	1.22	0.91	0.52	18.82	17.18	15.58	4.74495	1.55963e-73	1.93121e-72	up
LOC107418920	16.57	14.24	16.03	1.73	1.57	2.15	-2.6443	2.00307e-73	2.47872e-72	down
LOC107420944	13.44	14.75	12.67	0.87	1.04	0.85	-3.43331	2.11726e-73	2.61837e-72	down
LOC107431323	1173.21	1349.52	1140.74	303.93	289.61	261.82	-1.64231	3.20757e-73	3.9642e-72	down
LOC107414861	38.71	42.26	37.36	81.63	77.89	74.97	1.44405	5.04064e-73	6.22573e-72	up
LOC107428961	0.89	0.62	0.6	5.54	5.51	6.42	3.50773	5.42614e-73	6.69763e-72	up
LOC107421864	152.37	158.54	151.28	42.73	37.8	36.25	-1.52753	5.76603e-73	7.11265e-72	down
LOC107432823	47.62	45.1	46.05	73.04	70.11	68.99	1.07046	7.29129e-73	8.98844e-72	up
LOC107408122	156.66	169.64	150.73	40.1	41.24	41.03	-1.50539	9.11772e-73	1.12329e-71	down
LOC107428008	32.8	30.62	31.33	6.64	5.16	5.77	-1.97315	9.56658e-73	1.17784e-71	down
LOC107423910	0.03	0	0.16	52.35	49.01	49.3	10.0125	1.21976e-72	1.50083e-71	up
LOC107424630	4.17	4.84	4.49	30.61	23.17	22.07	2.94712	1.657e-72	2.03754e-71	up
LOC107411936	3.41	3.23	3.8	10.71	11.78	12.05	2.18429	1.84822e-72	2.27123e-71	up
LOC107432390	573.35	659.41	559.64	1223.96	1241.6	1166.57	1.47559	1.88933e-72	2.32029e-71	up
LOC107426816	11.15	10.59	13.2	0.43	0.48	0.3	-4.40049	2.02314e-72	2.48306e-71	down
LOC107432801	21.3	30.03	20.48	109.99	111.86	104.22	2.63913	2.08177e-72	2.55342e-71	up
LOC107435459	63.72	59.45	63.83	18.12	19.05	19.28	-1.26947	2.56388e-72	3.14277e-71	down
LOC107434018	13.96	12.19	10.61	38.98	41.26	44.63	2.22423	2.66521e-72	3.26493e-71	up
LOC107423177	42.99	45.14	44.34	77.47	78.41	86.57	1.32992	2.96833e-72	3.63397e-71	up
LOC107405068	13.13	10.79	13.81	30.97	35.19	35.28	1.88657	3.11679e-72	3.81333e-71	up
LOC107404389	16.59	18.32	13.39	0.09	0.03	0.17	-6.88441	3.2711e-72	3.99961e-71	down
LOC107417928	25.48	25.88	22.74	1.07	1.63	1.86	-3.56358	3.76793e-72	4.6042e-71	down
LOC107435991	12.39	15.46	12.81	46.05	43.67	42.39	2.15677	4.27453e-72	5.21996e-71	up
LOC107417331	1.02	0.81	0.82	8.46	7.39	7.6	3.60047	4.41291e-72	5.38558e-71	up
LOC107428658	91.78	105.39	90.51	23.08	21	20.56	-1.69754	6.90649e-72	8.42349e-71	down
LOC107407516	2.88	2.62	1.68	18.02	17.96	19.36	3.40888	6.96712e-72	8.49213e-71	up
LOC107414674	19.39	15.76	17.46	2.03	1.9	2.14	-2.65565	7.19681e-72	8.76662e-71	down
LOC107419162	21.71	18.96	20.49	42.71	37.99	41.03	1.45146	9.02117e-72	1.09821e-70	up
LOC107404399	47.84	51.79	48.34	11.81	11.47	11.19	-1.6444	9.42258e-72	1.14635e-70	down
LOC107431804	48.17	33.78	44.31	0.18	0.42	0.44	-6.4652	9.55716e-72	1.162e-70	down
LOC107421378	46.47	52.35	48.86	10.18	9.08	9.54	-1.90173	1.12466e-71	1.36656e-70	down
LOC107410841	19.62	19.67	19.82	3.18	2.26	2.32	-2.47312	1.32019e-71	1.60315e-70	down
LOC107421438	23.72	24.09	23.82	55.58	47.73	49.9	1.55429	1.48853e-71	1.80645e-70	up
LOC107422915	18.74	16.48	18.69	1.43	0.91	1.09	-3.51175	1.51022e-71	1.83162e-70	down
LOC107418065	41.79	41.57	39.49	6.82	6.1	7.48	-2.1313	1.53264e-71	1.85766e-70	down
LOC107414266	24.62	21.76	22.54	42.46	41.22	41.96	1.32518	2.14452e-71	2.59768e-70	up
LOC107415947	25.06	27.8	30.44	63.48	61.62	61.05	1.61724	2.85657e-71	3.45805e-70	up
LOC107420387	38.41	38.98	38.65	7.96	8.9	8.99	-1.70832	3.18562e-71	3.85399e-70	down
LOC107427178	35.95	32.29	35.71	54.41	56.09	56.12	1.13939	3.34222e-71	4.04048e-70	up
LOC107413457	26.65	22.77	24.88	52.79	56.04	49.84	1.55342	3.34392e-71	4.04048e-70	up
novel.3107	22.57	24.06	24.17	0.11	0.05	0.31	-6.7665	3.63557e-71	4.39016e-70	down
LOC107432435	10.85	13.54	11.16	35.25	38.38	36.52	2.08868	3.69678e-71	4.46131e-70	up
LOC107428107	51.61	51.71	51	76.68	76.24	79.1	1.04641	4.21686e-71	5.0858e-70	up
LOC107408537	103.22	100.94	118.21	29.92	29.83	29.61	-1.39288	4.25384e-71	5.12724e-70	down
LOC107416704	50.23	48.34	48.95	6.22	5.84	8.32	-2.3962	4.31248e-71	5.1947e-70	down
LOC107424786	12.02	11.84	10.45	0.13	0.22	0.17	-5.58386	4.37624e-71	5.26825e-70	down
LOC107409346	46.1	44.45	45.69	75.21	74.88	79.25	1.20965	4.51547e-71	5.4325e-70	up
LOC107415021	24.47	26.58	23.25	3.6	4.27	3.68	-2.22792	4.66582e-71	5.60992e-70	down
LOC107410013	162.78	181.75	153.95	331.35	336.76	338.93	1.47182	4.95932e-71	5.95914e-70	up
LOC107432647	56.88	53.65	56.67	17.5	17.42	16.23	-1.25096	4.96429e-71	5.96143e-70	down
LOC107413924	70.31	67.68	62.02	11.79	12.58	10.66	-2.0551	5.18494e-71	6.22257e-70	down
LOC107435498	11.33	10.73	11.39	1.44	1.4	1.47	-2.49821	5.43124e-71	6.51415e-70	down
LOC107410285	13.66	14.38	13.03	0.52	0.42	0.29	-4.60388	5.49149e-71	6.58236e-70	down
LOC107432308	218.77	247.58	236.63	408.3	407.24	419.38	1.26998	6.10141e-71	7.30894e-70	up
LOC107429632	23.27	21.24	23.67	39.51	39.89	42.43	1.29617	6.37077e-71	7.62693e-70	up
novel.1591	0.29	0.24	0.41	3.79	3.99	3.95	4.09367	6.73214e-71	8.0546e-70	up
LOC107426133	37.53	33.1	36.91	65.97	63.82	70.81	1.35838	6.83808e-71	8.17632e-70	up
LOC107426726	6.76	5.7	8.22	25.3	24.63	24.45	2.30382	7.55931e-71	9.03317e-70	up
LOC107424255	33.36	29.71	33.51	57.6	59.16	62.31	1.34966	8.82886e-71	1.05438e-69	up
LOC107432834	26.64	23.45	26.82	5.08	4.87	5.4	-1.86582	9.19039e-71	1.09688e-69	down
LOC107434246	15.32	14.51	14.89	0.63	1.12	0.99	-3.56986	9.45207e-71	1.12742e-69	down
LOC107406730	0.11	0.06	0.13	19.91	25.12	23.96	8.25763	1.0148e-70	1.20969e-69	up
LOC107418970	23.48	22.04	22.56	48.73	45.87	46.12	1.5056	1.08007e-70	1.28671e-69	up
LOC107418289	10.07	8.52	8.29	0.38	0.43	0.23	-4.23142	1.12693e-70	1.34171e-69	down
LOC107413303	13.86	15.2	12.27	42.88	45.28	46.02	2.15765	1.13313e-70	1.34827e-69	up
LOC107433866	24.59	27.59	25.55	1.02	0.77	0.89	-4.39874	1.18941e-70	1.41438e-69	down
LOC107421701	100.58	86.28	110.68	22.19	22.79	23.98	-1.64984	1.29054e-70	1.5337e-69	down
LOC107408745	38.6	41.38	40.52	74.51	73.97	73.14	1.33667	1.35785e-70	1.6127e-69	up
LOC107429279	270.39	263.29	240.8	78.84	80.58	81.16	-1.22849	1.57516e-70	1.86966e-69	down
LOC107429935	19.05	16.18	17.44	47.86	51.1	46.53	1.9246	1.87179e-70	2.2204e-69	up
LOC107413959	1.83	1.84	1.65	11.03	10.39	10.28	3.03475	1.88229e-70	2.2315e-69	up
LOC107420703	9.85	8.89	10.35	1.13	1.09	1.09	-2.67597	2.13308e-70	2.52728e-69	down
LOC107426989	31.17	37.36	34.18	5.32	4.32	4.92	-2.36247	2.23835e-70	2.65039e-69	down
LOC107411023	22.81	24.47	26.85	49.89	49.23	50.32	1.46888	2.27096e-70	2.68737e-69	up
LOC107414345	37.8	34.11	32.2	6.87	5.88	5.89	-2.02277	2.38253e-70	2.81769e-69	down
LOC107432092	18.66	17.94	18.04	36.9	32.96	35.65	1.40732	2.40833e-70	2.84647e-69	up
LOC107423851	38.06	38.88	41.26	69.39	65.9	67.29	1.23491	2.45733e-70	2.90263e-69	up
LOC107427360	5.8	4.18	6.86	29.25	28.94	32.01	2.87945	2.52783e-70	2.98409e-69	up
LOC107426300	9.86	8.74	11.07	0.21	0.24	0.21	-5.01758	2.76208e-70	3.25866e-69	down
LOC107422673	0.36	0.67	0.52	7.89	8.36	9.01	4.48203	3.48631e-70	4.1106e-69	up
LOC107415129	0.03	0.06	0	32.84	35.18	31.72	10.5797	3.75732e-70	4.42745e-69	up
LOC107414392	1.22	1.1	1.34	5.75	4.62	5.36	2.55983	3.8132e-70	4.49059e-69	up
LOC107420951	12.12	9.92	11.26	0.38	0.38	0.67	-4.08632	3.83069e-70	4.50846e-69	down
LOC107414066	17.62	13.44	13.94	46.14	43.86	46.53	2.0608	4.12571e-70	4.85275e-69	up
LOC107411134	106.57	83.27	105.85	20.55	22.1	21.49	-1.74477	4.18412e-70	4.91849e-69	down
LOC107423511	24.78	23.3	24.32	1	1.47	1.06	-3.89992	4.66864e-70	5.48473e-69	down
LOC107421401	28.71	27.06	26.44	2.64	2.98	3.95	-2.64496	5.41844e-70	6.36177e-69	down
LOC107416074	23.6	21.01	22.85	3.21	3.28	2.43	-2.46096	5.42954e-70	6.37097e-69	down
LOC107413912	313.03	278.6	267.98	83.74	85.52	79.95	-1.32764	6.04929e-70	7.0939e-69	down
LOC107416056	23.63	20.8	22.29	38.13	36.89	36.46	1.19935	6.63192e-70	7.77247e-69	up
LOC107415086	1.1	1.05	0.89	7.27	7.26	8.02	3.35016	7.05572e-70	8.26419e-69	up
LOC107426288	28.86	27.59	30.4	0.03	0.05	0.03	-9.21842	7.78133e-70	9.1086e-69	down
LOC107411105	138.93	126.46	130.12	45.84	43.32	41.87	-1.13542	8.09302e-70	9.46776e-69	down
LOC107424126	40.02	36.39	36.6	76.62	73.08	70.33	1.41952	1.02889e-69	1.20294e-68	up
LOC107415706	112.4	118.38	111.31	198.58	199.75	181.75	1.21927	1.1191e-69	1.30763e-68	up
novel.851	2.22	3.01	2.6	12.41	12.94	11.25	2.68177	1.15457e-69	1.34826e-68	up
LOC107428518	20.75	19.23	20.15	36.99	36.22	39.6	1.36624	1.29378e-69	1.50993e-68	up
novel.2877	2.01	1.95	2.18	7.6	8.01	6.82	2.32617	1.35642e-69	1.58209e-68	up
LOC107426462	7.27	7.57	7.69	0.23	0.09	0.29	-4.75068	1.46316e-69	1.70556e-68	down
LOC107433255	71.93	64.03	68.85	19.33	20.57	20.94	-1.29222	1.51275e-69	1.76231e-68	down
LOC107425382	57.92	53.51	57.11	16.24	15.79	15.02	-1.38263	1.64842e-69	1.91922e-68	down
novel.3082	13.51	19.14	16.59	1	0.81	1.06	-3.64767	1.7952e-69	2.08886e-68	down
LOC107421124	15.12	15.77	15.63	2.58	2.26	2.51	-2.20371	1.9129e-69	2.22448e-68	down
LOC107422544	58.1	58.99	62.41	99.17	102.55	110.73	1.25781	2.96554e-69	3.44653e-68	up
LOC107415985	5.12	6.05	4.39	20.2	18.82	19.28	2.36354	3.31489e-69	3.85025e-68	up
LOC107432857	1.45	1.23	1.76	14.44	16.11	13.92	3.77513	3.49654e-69	4.05882e-68	up
LOC107412544	38.06	33.99	38.36	3.6	5.31	3.83	-2.65641	3.62017e-69	4.19982e-68	down
LOC107420139	12.33	15.01	13.13	0.46	0.28	0.34	-4.76891	3.68054e-69	4.26732e-68	down
LOC107413311	5.16	6.12	4.49	25	25.26	31.14	2.82757	4.37315e-69	5.06734e-68	up
LOC107413136	0.16	0.31	0.16	5.3	6.97	5.58	5.27516	4.51822e-69	5.23233e-68	up
LOC107426386	9.97	7.33	9.23	0.45	0.2	0.4	-4.19389	4.54615e-69	5.26155e-68	down
LOC107426334	14.63	11.75	16.28	40.07	40.88	46.91	2.04322	5.87252e-69	6.79261e-68	up
LOC107426874	15.77	22.14	17.7	93.71	78.8	91.51	2.70391	8.1941e-69	9.4723e-68	up
LOC107432402	6.73	6.5	7.27	20.22	20.47	19.32	2.00667	8.36782e-69	9.66739e-68	up
LOC107411416	36.16	37	39.77	4.67	3.9	2.79	-2.85619	1.00913e-68	1.16516e-67	down
LOC107420393	29.74	29.29	28.28	54.74	50.61	48.98	1.27959	1.12413e-68	1.29718e-67	up
LOC107419991	22.76	20.17	24.52	45.68	46.43	50.85	1.54252	1.13948e-68	1.31411e-67	up
LOC107411027	11.2	12.87	10.54	35.48	34.59	33.4	2.0378	1.17489e-68	1.35414e-67	up
novel.1871	43.1	46.17	39.6	120.65	158.49	124.88	2.10654	1.23476e-68	1.42231e-67	up
LOC107426380	4.56	4.85	6.2	17.58	18.01	18.83	2.25823	1.32103e-68	1.52078e-67	up
LOC107419367	24.89	27.87	21.96	72.28	63.34	64.3	1.87696	1.34838e-68	1.55135e-67	up
LOC107414541	37.59	32.49	38.79	66.97	67.33	67.9	1.35206	1.50973e-68	1.73597e-67	up
LOC107432506	168.85	136.23	128.72	29.18	28.85	27.82	-1.87777	1.75629e-68	2.01828e-67	down
LOC107412430	14.21	13.63	12.8	30.11	28.66	29.1	1.57097	2.09993e-68	2.41176e-67	up
LOC107430415	3.05	2.25	2.4	16.03	12	14.66	2.92937	2.35316e-68	2.70101e-67	up
LOC107427923	19.67	21.26	19.18	48.71	47.59	43.73	1.67766	2.68755e-68	3.08302e-67	up
LOC107415135	0.6	0.41	0.49	3.86	4.58	4.25	3.53839	2.75702e-68	3.16085e-67	up
LOC107420935	16.13	16.32	15.1	33.19	31.55	30.8	1.46484	2.8866e-68	3.30745e-67	up
LOC107415422	30.49	28.47	27.22	3.79	4.41	5.04	-2.24387	3.33428e-68	3.81816e-67	down
LOC107413095	36.14	32.94	38.82	7.64	8.44	8.32	-1.68553	3.42404e-68	3.91865e-67	down
LOC107408708	38.11	32.7	34.97	71.1	72.98	66.93	1.45513	3.614e-68	4.13361e-67	up
LOC107413977	10.68	8.94	10.45	24.63	23.36	24.46	1.72693	4.15805e-68	4.7531e-67	up
LOC107414758	6.84	5.34	6.99	21.29	18.4	21.32	2.12867	4.96332e-68	5.67028e-67	up
LOC107406109	12.99	12.93	13.01	1.6	1.38	1.21	-2.75714	5.13484e-68	5.8628e-67	down
LOC107420732	15.94	17.31	19.93	0.92	0.64	0.45	-4.26968	5.3801e-68	6.13924e-67	down
LOC107423998	40.43	41.87	35.69	78.54	79.15	79.29	1.46412	5.80549e-68	6.62078e-67	up
LOC107411601	348.98	420.02	346.86	888.72	825.05	799.31	1.62736	6.22274e-68	7.09247e-67	up
LOC107424002	4.18	4.37	5.27	14.5	14.48	14.85	2.12165	6.4603e-68	7.35893e-67	up
LOC107423959	31.63	27.77	29.38	55.58	63.39	60.13	1.4716	6.49964e-68	7.39941e-67	up
LOC107420179	29.45	29.68	28.23	4.75	3.94	5.12	-2.20292	6.91794e-68	7.87103e-67	down
LOC107426714	32.5	33.9	31.44	59.45	60.08	58.42	1.32092	7.6565e-68	8.70165e-67	up
LOC107427567	460	491.54	420.56	122.56	112.16	108.96	-1.54028	7.65692e-68	8.70165e-67	down
LOC107432945	0.06	0	0.09	11.9	10.26	9.51	8.10615	8.17403e-68	9.28391e-67	up
LOC107406923	23	27.45	25.97	3.23	2.92	3.49	-2.52939	8.19714e-68	9.30473e-67	down
LOC107427817	26.26	31.87	26.56	1.74	1.71	1.25	-3.71693	8.66058e-68	9.82508e-67	down
LOC107414874	14.77	13.41	14.39	24.19	25.49	26.21	1.29246	1.07814e-67	1.22239e-66	up
LOC107409763	16.67	16.35	15.58	3.14	2.87	3.12	-1.95351	1.2623e-67	1.43037e-66	down
LOC107411471	20.54	18.75	20.69	4.67	4.93	4.5	-1.62951	1.2825e-67	1.45241e-66	down
LOC107426112	19.14	22.29	19.34	50.99	47.36	49.95	1.74457	1.32087e-67	1.49499e-66	up
LOC107416057	60.83	54.44	57.41	90.87	95.37	91.61	1.14492	1.54099e-67	1.74311e-66	up
LOC107419222	12.29	12.89	17.12	53.06	55.17	51	2.36934	1.55113e-67	1.75357e-66	up
LOC107415205	2.03	1.55	1.58	11.05	14.57	12.95	3.3611	1.71187e-67	1.93416e-66	up
LOC107432184	15.01	11.01	11.41	0.96	0.99	1.06	-3.17842	1.92905e-67	2.17829e-66	down
LOC107404360	1.21	1.49	1.09	13.45	9.22	9.22	3.5284	2.04242e-67	2.30497e-66	up
LOC107404339	34.77	32.73	36.76	3.42	5.05	4.56	-2.54055	2.29262e-67	2.58583e-66	down
LOC107435345	163.84	137.8	162.88	40.26	43.9	42.23	-1.41841	2.40731e-67	2.71362e-66	down
LOC107431664	17.33	20.1	17.82	1.23	1.5	1.47	-3.26058	3.21792e-67	3.62528e-66	down
LOC107429832	44.15	40.64	44.18	66.1	68.3	69.59	1.12011	3.65139e-67	4.11125e-66	up
novel.2100	40.23	39.86	33.43	1.9	1.59	0.7	-4.30524	3.81672e-67	4.29491e-66	down
LOC107403944	119.11	108.98	124.39	190.22	184.25	196	1.15323	3.87508e-67	4.35807e-66	up
LOC107405040	13.32	16.5	14.41	46.53	43.07	45.71	2.07014	4.11025e-67	4.61988e-66	up
LOC107422178	32.62	30.68	29.5	2.29	2.46	1.78	-3.36896	4.37279e-67	4.91215e-66	down
LOC107434128	12.57	10.94	12.02	38.14	36.65	33.15	2.06109	4.8234e-67	5.41522e-66	up
LOC107427000	8.42	9.71	8.86	0.18	0.3	0.14	-5.00347	4.93228e-67	5.53426e-66	down
LOC107404438	7.9	7.12	6.51	17.5	18.6	17.81	1.78363	4.95646e-67	5.55819e-66	up
LOC107426779	39.59	43.96	40.08	9.33	9.51	9.82	-1.65149	5.26977e-67	5.90615e-66	down
LOC107423052	8.36	9.86	9.66	0.17	0.23	0.32	-4.81883	5.4229e-67	6.07427e-66	down
LOC107424470	33.74	32.42	39.81	8.06	7.3	7.2	-1.77326	5.55074e-67	6.21389e-66	down
LOC107428662	14.37	14.59	16.85	1.32	0.87	0.93	-3.41653	5.68173e-67	6.35689e-66	down
LOC107416753	44.86	43.83	44.26	12.32	12.55	13.01	-1.35324	6.22363e-67	6.95918e-66	down
LOC107426432	30.46	32.48	31.13	6.33	6.3	6.34	-1.85225	6.80871e-67	7.60904e-66	down
LOC107426733	44.32	40.15	45.9	8.87	10.29	10	-1.70156	6.90046e-67	7.70717e-66	down
LOC107421506	134.88	116.87	135.18	221.34	233.1	226.28	1.27392	7.28972e-67	8.13727e-66	up
LOC107417352	31.28	32.41	31.93	1.76	2.22	3.24	-3.26612	7.84213e-67	8.74889e-66	down
LOC107424316	16.32	16.63	13.88	1.02	1.27	1.03	-3.36487	8.32974e-67	9.28756e-66	down
LOC107430620	19.48	19.86	20.88	3.45	3.38	4.01	-2.01513	8.64069e-67	9.62877e-66	down
LOC107411655	52.04	57.04	48.33	110.68	112.94	104.83	1.51857	9.08695e-67	1.01203e-65	up
LOC107433824	4.09	3.51	3.17	12.51	12.59	14.1	2.32391	9.38732e-67	1.04488e-65	up
LOC107426375	38.31	45.66	38.84	91.17	91.29	95.71	1.63664	1.08235e-66	1.20405e-65	up
LOC107417454	51	57.27	49.4	109.18	113.48	107.45	1.52351	1.10089e-66	1.22398e-65	up
LOC107421384	20.35	20.55	20.25	3.91	4.31	3.69	-1.90372	1.16349e-66	1.29284e-65	down
LOC107410274	39.77	38.34	40.69	70.19	73.3	71.97	1.3171	1.17842e-66	1.30869e-65	up
LOC107424117	98.46	88.73	90.78	26.95	29.22	29.11	-1.24559	1.29525e-66	1.43761e-65	down
LOC107411831	17.94	19.49	18.98	0.09	0.09	0.18	-6.81507	1.42417e-66	1.5798e-65	down
LOC107416765	40.67	39.98	40.58	65.31	63.79	66.67	1.14937	1.52026e-66	1.68543e-65	up
LOC107415373	27.79	32.24	31.19	68.74	64.34	63.64	1.56552	1.63022e-66	1.80632e-65	up
LOC107425926	22.14	19.4	22.08	39.8	38.26	41.18	1.36497	2.00844e-66	2.22412e-65	up
LOC107424837	20.18	22.33	20.86	0.88	0.66	1.15	-4.10187	2.21191e-66	2.44805e-65	down
LOC107411577	0.99	1.82	1.93	17.67	17.04	16.79	3.89528	2.26432e-66	2.50463e-65	up
LOC107431289	24.13	20.47	26.11	50.25	52	50.88	1.57376	2.79303e-66	3.0877e-65	up
LOC107410535	49.91	42.59	49.45	84.99	81.54	88.01	1.30158	2.99515e-66	3.30927e-65	up
LOC107422228	511.34	592.86	487.98	136.82	133.63	128.31	-1.54093	3.50658e-66	3.87214e-65	down
LOC107421748	242.32	264.98	239.19	65.96	71.23	63.76	-1.43596	4.27845e-66	4.7218e-65	down
novel.248	57.54	37.55	37.79	0	0.19	0.19	-7.9744	4.83414e-66	5.33205e-65	down
novel.733	47.22	63.99	45.16	185.6	193.26	177.21	2.28624	4.83851e-66	5.33386e-65	up
LOC107432045	17.27	15.17	18.57	34.6	35.85	35.35	1.51075	5.03554e-66	5.54792e-65	up
LOC107417809	0.19	0.12	0.15	4.23	3.69	4.89	5.25469	5.42516e-66	5.97381e-65	up
LOC107424923	75.48	80.52	78.74	13	15.01	17.27	-1.91581	5.44142e-66	5.98833e-65	down
LOC107408815	32.72	34.2	34.64	6.58	5.53	6.06	-2.02528	5.8446e-66	6.4284e-65	down
LOC107420668	53.79	59.92	59.62	6.86	6.43	4.37	-2.83834	5.98352e-66	6.57749e-65	down
LOC107434719	11.35	13.61	11.12	37.36	33.95	36.01	2.03002	6.59158e-66	7.24182e-65	up
LOC107417143	11.81	10.75	12.45	24.29	25.79	25.98	1.57791	7.80861e-66	8.57408e-65	up
LOC107424557	22.43	20.67	21.69	37.37	39.27	37.93	1.28113	7.91264e-66	8.68341e-65	up
LOC107433434	54.98	48.82	49.12	12.6	13.16	11.97	-1.56022	8.48811e-66	9.30969e-65	down
LOC107430550	15.78	16.72	15.04	1.4	1.48	1.47	-2.9929	8.52198e-66	9.34158e-65	down
LOC107412011	55.58	46.48	51.74	11.63	11.43	9.61	-1.7767	8.80325e-66	9.64448e-65	down
LOC107412611	37.35	33.17	36.61	58.17	62.61	60.79	1.22009	9.38236e-66	1.02732e-64	up
LOC107427743	39.25	45.72	38.56	6.13	5.24	4.81	-2.4764	1.0193e-65	1.11545e-64	down
LOC112489543	734.93	773.7	878.24	148.71	100.24	115.18	-2.25609	1.10131e-65	1.20452e-64	down
LOC107419478	231.6	265.01	253.78	65.51	53.97	60.22	-1.60554	1.14686e-65	1.25363e-64	down
LOC107427538	40.18	37.97	39.7	59.83	59.19	61.22	1.0714	1.39436e-65	1.52333e-64	up
LOC107422799	117.1	153.33	130.26	353.55	323.48	328.95	1.78368	1.41217e-65	1.54192e-64	up
LOC107417612	18.25	19.95	19.3	2.42	1.89	1.95	-2.7407	1.56802e-65	1.71112e-64	down
LOC107434747	48.86	46.08	50.38	72.39	71.06	70.78	1.01824	1.64456e-65	1.79364e-64	up
LOC107432417	19.69	16.45	21.74	1.76	2.13	1.53	-2.95566	1.85399e-65	2.02093e-64	down
LOC107416633	30.68	29.56	31.94	2.31	3.41	2.39	-3.04816	1.91525e-65	2.08654e-64	down
LOC107419785	190.35	238.07	206.94	480.15	469.38	455.27	1.60086	2.21097e-65	2.40737e-64	up
LOC107407147	10.86	10.21	12.44	1.36	1.19	0.92	-2.81549	2.30285e-65	2.50601e-64	down
LOC107424031	14.18	17.29	13.27	50.61	54.02	45.32	2.20174	2.42218e-65	2.63439e-64	up
LOC107414765	13.06	11.06	8.92	46.05	40.2	39.32	2.38551	3.06674e-65	3.33356e-64	up
LOC107408125	16.04	15.75	16.42	1.89	1.99	1.84	-2.61698	3.11033e-65	3.37906e-64	down
LOC107410069	10.69	10.86	10.43	24.12	22.06	24.76	1.60748	4.08917e-65	4.44e-64	up
LOC107415482	37.18	35.22	40.61	69.55	65.1	69.5	1.31125	5.38725e-65	5.84619e-64	up
LOC107420148	23.82	27.34	21.84	63.36	67.97	61.78	1.86124	5.80256e-65	6.29337e-64	up
LOC107414410	33.01	28.63	32.24	5.96	5.34	5.64	-2.01194	5.858e-65	6.34997e-64	down
LOC107426944	13.88	10.66	12.35	0.95	0.78	1.13	-3.22592	7.44485e-65	8.0656e-64	down
LOC107418346	31.29	28.34	31.37	54.53	58.8	58.75	1.37784	9.47935e-65	1.0264e-63	up
LOC107407876	19.18	16.52	16.01	1.25	1.14	1.68	-3.20864	1.25559e-64	1.35877e-63	down
LOC107416999	802.43	1090.78	875.36	180.97	179.32	177.92	-1.90751	1.26282e-64	1.36583e-63	down
LOC107426604	12.34	11.44	14.35	1.76	1.49	1.29	-2.6111	1.4551e-64	1.57293e-63	down
LOC107408563	55.21	55.19	58.1	88.92	86.31	93.3	1.13032	1.60641e-64	1.73553e-63	up
LOC107431647	172.96	176.67	160.74	50.73	49.89	46.5	-1.33696	1.65821e-64	1.7905e-63	down
LOC107419950	15.01	15.6	14.72	1.04	0.82	0.46	-3.83214	2.08929e-64	2.25472e-63	down
LOC107413798	11.57	10.59	11.28	0.4	0.76	0.65	-3.74654	2.11888e-64	2.28539e-63	down
LOC107424125	35.16	33.52	37.57	58.62	57.48	56.68	1.15938	2.17662e-64	2.34637e-63	up
LOC107415470	11	11.07	11.08	0.18	0.07	0.1	-6.10695	2.19743e-64	2.36749e-63	down
LOC107413869	94.06	103.2	97.3	165.16	176.44	168.08	1.24852	2.33501e-64	2.51433e-63	up
LOC107412333	33.56	30.49	31.59	52.04	50.62	51.28	1.1451	2.44053e-64	2.6265e-63	up
LOC107418079	6.19	6.23	6.22	0.54	0.54	0.55	-3.05624	2.52615e-64	2.71714e-63	down
LOC107426060	47.6	45.87	48.27	13.75	13.19	13.02	-1.36854	2.58396e-64	2.77779e-63	down
LOC107420916	16.17	20.74	18.17	51.2	47.31	47.84	1.86612	2.59706e-64	2.79034e-63	up
LOC107414387	11.92	12.87	15.63	1.09	1.15	1.27	-3.06571	2.63698e-64	2.83167e-63	down
LOC107410998	0.12	0.05	0.09	5.08	4.3	5.94	6.32704	2.6651e-64	2.86029e-63	up
LOC107426399	33.54	26.48	31.64	5.89	6.12	6.54	-1.84478	2.79324e-64	2.99616e-63	down
LOC107429519	11.15	12.04	13.11	1.18	1.55	1.34	-2.6991	2.85774e-64	3.06366e-63	down
LOC107405657	17.84	17.03	19.88	1.47	1.22	1	-3.43451	3.58643e-64	3.84274e-63	down
LOC107422892	6.44	5.7	6.52	23.97	25.73	21.18	2.38317	3.62592e-64	3.88293e-63	up
LOC107426730	21.49	23.4	20.27	2.06	1.97	2.48	-2.86378	3.82692e-64	4.09592e-63	down
LOC107403550	21.9	18.87	23.03	42.56	43.02	46.24	1.50588	4.11667e-64	4.40362e-63	up
LOC107420327	20.77	18.9	20.38	40.23	40.7	42.54	1.49841	4.18582e-64	4.47513e-63	up
LOC107432258	28.23	27.77	24.45	2.07	1.84	2.72	-3.14248	4.74534e-64	5.07054e-63	down
LOC107417169	32.42	30.51	34.21	53.1	58.53	57.48	1.25849	5.52084e-64	5.89596e-63	up
LOC107430239	0.8	0.8	0.8	4.39	5.47	5.12	3.09701	5.67637e-64	6.05873e-63	up
LOC107423474	40.55	54.23	41.42	5.44	4.98	6.23	-2.57612	5.69495e-64	6.07524e-63	down
LOC107420790	18.12	17.18	17.27	34.16	34.92	36.79	1.4685	5.72921e-64	6.10844e-63	up
LOC107423983	12.87	13.12	13.26	1.37	1.4	1.62	-2.70512	5.8302e-64	6.21272e-63	down
LOC107416487	13.51	13.56	13.83	28.77	31.14	29.81	1.59142	5.92731e-64	6.31275e-63	up
LOC107429253	64.17	54.28	61.16	100.09	99.03	99.3	1.19142	6.35816e-64	6.76791e-63	up
LOC107426830	23.06	23.05	24.5	43.74	43.51	40.62	1.31434	6.61933e-64	7.04207e-63	up
LOC107415000	51.06	55.77	52.05	86.14	87.91	90.41	1.19266	6.64831e-64	7.06905e-63	up
LOC107429441	49.58	60.18	59.15	8.22	5.68	6.41	-2.59989	6.71368e-64	7.13466e-63	down
LOC107431217	57.45	70.59	64.09	149.74	139.06	138.98	1.61103	7.4614e-64	7.92494e-63	up
LOC107433165	17.46	16.68	15.81	33.46	32.11	34.66	1.46324	8.28763e-64	8.79771e-63	up
LOC107431780	67.21	69.1	60.93	12.14	11.66	10.15	-2.08071	8.77501e-64	9.31001e-63	down
LOC107421668	78.01	89.13	82.56	22.82	20.51	21.21	-1.49533	9.85653e-64	1.04518e-62	down
LOC107417072	11.44	10.57	9.52	0.67	0.78	0.58	-3.50181	1.06642e-63	1.13021e-62	down
LOC107426220	14.39	12.96	12.62	26.13	25.48	26.31	1.42144	1.1249e-63	1.19153e-62	up
LOC107430632	32.2	43.75	34.45	0.64	0.93	1.52	-4.70301	1.14652e-63	1.21378e-62	down
LOC107411331	7.84	10.59	8.18	29.14	30.2	31.15	2.22265	1.28168e-63	1.35613e-62	up
LOC107403430	34.5	33	33.34	55.7	54.71	52.61	1.15103	1.28531e-63	1.35924e-62	up
LOC107427401	20.14	18.59	19.51	35.96	37.18	36.57	1.37201	1.44693e-63	1.52932e-62	up
LOC107424069	9.4	10.96	10.96	1.09	1.11	1.11	-2.78479	1.45146e-63	1.53328e-62	down
LOC107404089	31.89	32.37	32.78	49.68	49.06	48.15	1.05592	1.83319e-63	1.93442e-62	up
LOC107406341	8.11	6.01	8.43	0.44	0.25	0.34	-3.99508	1.90295e-63	2.00696e-62	down
LOC107429530	14.36	14.38	14.97	2.18	2.04	2.29	-2.28786	1.92477e-63	2.02886e-62	down
LOC107425003	11.22	10.32	9.8	24.49	26.27	25.55	1.74256	2.21824e-63	2.33695e-62	up
LOC107413436	21.97	18.09	21.54	3.24	3.79	3.53	-2.08453	2.25166e-63	2.37088e-62	down
LOC107410320	14	16.02	13.88	1.71	1.47	1.4	-2.80648	2.70406e-63	2.84568e-62	down
LOC107414755	10.58	10.08	10.12	26.91	30.11	26.99	1.90709	2.88542e-63	3.0349e-62	up
LOC107409901	39.21	40.48	33.98	6.43	5.68	6.38	-2.1622	3.0148e-63	3.16928e-62	down
LOC107414107	15.26	17.64	15.7	53.54	45.22	55.34	2.12222	3.05231e-63	3.20698e-62	up
LOC107432608	38.45	25.52	32.68	2.54	3.14	3.82	-2.88514	3.07839e-63	3.23264e-62	down
LOC107416418	1.28	1.18	1.27	4.4	4.89	4.57	2.35302	3.86319e-63	4.05459e-62	up
LOC107431451	8.99	6.98	8.63	27.19	25.12	25	2.11038	3.96645e-63	4.16071e-62	up
LOC107435987	41.19	40.5	44.89	68.41	71.11	74.93	1.21888	5.32693e-63	5.58182e-62	up
LOC107414903	18.62	16.52	16.86	35.29	32.99	35.47	1.45522	5.40233e-63	5.65779e-62	up
LOC107429495	183.48	140.98	194.18	425.76	407.12	451.54	1.76835	6.43811e-63	6.73893e-62	up
LOC107419659	17.89	17.52	17.6	2.44	2.32	1.72	-2.57591	7.42121e-63	7.76379e-62	down
[truncated: 7,481 more rows]
